# Supplementary material for: Differences in the dynamics of the tandem‐SH2 modules of the Syk and ZAP‐70 tyrosine kinases
Source: Protein Sci. 2021 Oct 23;30(12):2373–84. doi: 10.1002/pro.4199 (PMC8605373; doi:10.1002/pro.4199)
Supplement: Supplementary file 4 — DATA 1. [file PRO-30-2373-s005.xlsm]

## Sheet: Syk_HDX_data
Protein State	Deut Time	Experiment	Protein	Start	End	Sequence	Adduct	Charge	Search RT	Actual RT	# Spectra	Search IMS	IMS Range	Peak Width	m/z Shift	Max Inty	Exp Cent	Exp Cent 2	L/R Ratio	Left %	Right %	Theor Cent	Theor Cent 2	Theor L/R	Theor Left %	Theor Right %	Score	Cent Diff	# Deut	Deut %	Cent Diff 2	# Deut 2	Deut % 2	Mark	Confidence
Apo	0s	H2O_3_0_20200831_111247	CUT-PRESCISSION-SYK(6-269)	1	12	GPHMADSANHLP	H	2	4.79	4.65-4.95	69	n/a	n/a	0.03	-0.001	703000000	624.149	n/a	n/a	n/a	n/a	624.185	n/a	n/a	n/a	n/a	0.9519	n/a	n/a		n/a	n/a	n/a		High
Apo	0s	H2O_3_0_20200831_111247	CUT-PRESCISSION-SYK(6-269)	1	12	GPHMADSANHLP	H	3	4.79	4.64-4.94	68	n/a	n/a	0.016	0	1660000000	416.441	n/a	n/a	n/a	n/a	416.459	n/a	n/a	n/a	n/a	0.9593	n/a	n/a		n/a	n/a	n/a		High
Apo	0s	H2O_3_0_20200831_111247	CUT-PRESCISSION-SYK(6-269)	1	14	GPHMADSANHLPFF	H	2	10.17	10.02-10.31	68	n/a	n/a	0.041	-0.001	4240000000	771.349	n/a	n/a	n/a	n/a	771.359	n/a	n/a	n/a	n/a	0.9691	n/a	n/a		n/a	n/a	n/a		High
Apo	0s	H2O_3_0_20200831_111247	CUT-PRESCISSION-SYK(6-269)	1	14	GPHMADSANHLPFF	H	3	10.17	10.02-10.31	68	n/a	n/a	0.022	0	12800000000	514.567	n/a	n/a	n/a	n/a	514.575	n/a	n/a	n/a	n/a	0.9614	n/a	n/a		n/a	n/a	n/a		High
Apo	0s	H2O_3_0_20200831_111247	CUT-PRESCISSION-SYK(6-269)	1	14	GPHMADSANHLPFF	H	2	12.7	12.22-12.52	68	n/a	n/a	0.04	0.004	211000000	771.018	n/a	n/a	n/a	n/a	771.359	n/a	n/a	n/a	n/a	0.4262	n/a	n/a		n/a	n/a	n/a		Low
Apo	0s	H2O_3_0_20200831_111247	CUT-PRESCISSION-SYK(6-269)	1	14	GPHMADSANHLPFF	H	3	12.7	12.57-12.87	69	n/a	n/a	0.022	0	11100000	514.536	n/a	n/a	n/a	n/a	514.575	n/a	n/a	n/a	n/a	0.904	n/a	n/a		n/a	n/a	n/a		Medium
Apo	0s	H2O_3_0_20200831_111247	CUT-PRESCISSION-SYK(6-269)	1	14	GPHMADSANHLPFF	H	2	15.71	15.61-15.81	45	n/a	n/a	0.033	0.003	401000	772.043	n/a	n/a	n/a	n/a	771.194	n/a	n/a	n/a	n/a	0.2783	n/a	n/a		n/a	n/a	n/a		Low
Apo	0s	H2O_3_0_20200831_111247	CUT-PRESCISSION-SYK(6-269)	1	14	GPHMADSANHLPFF	H	3	15.71	15.42-15.72	68	n/a	n/a	0.022	0	4220000	514.529	n/a	n/a	n/a	n/a	514.575	n/a	n/a	n/a	n/a	0.9076	n/a	n/a		n/a	n/a	n/a		Medium
Apo	0s	H2O_3_0_20200831_111247	CUT-PRESCISSION-SYK(6-269)	1	15	GPHMADSANHLPFFF	H	2	12.34	12.19-12.49	68	n/a	n/a	0.047	-0.001	208000000	844.924	n/a	n/a	n/a	n/a	844.947	n/a	n/a	n/a	n/a	0.9621	n/a	n/a		n/a	n/a	n/a		High
Apo	0s	H2O_3_0_20200831_111247	CUT-PRESCISSION-SYK(6-269)	1	15	GPHMADSANHLPFFF	H	3	12.34	12.19-12.49	68	n/a	n/a	0.026	0	2090000000	563.627	n/a	n/a	n/a	n/a	563.634	n/a	n/a	n/a	n/a	0.9628	n/a	n/a		n/a	n/a	n/a		High
Apo	0s	H2O_3_0_20200831_111247	CUT-PRESCISSION-SYK(6-269)	1	16	GPHMADSANHLPFFFG	H	2	11.77	11.62-11.92	68	n/a	n/a	0.049	0	419000000	873.447	n/a	n/a	n/a	n/a	873.472	n/a	n/a	n/a	n/a	0.9587	n/a	n/a		n/a	n/a	n/a		High
Apo	0s	H2O_3_0_20200831_111247	CUT-PRESCISSION-SYK(6-269)	1	16	GPHMADSANHLPFFFG	H	3	11.77	11.62-11.92	68	n/a	n/a	0.027	0	3300000000	582.641	n/a	n/a	n/a	n/a	582.651	n/a	n/a	n/a	n/a	0.963	n/a	n/a		n/a	n/a	n/a		High
Apo	0s	H2O_3_0_20200831_111247	CUT-PRESCISSION-SYK(6-269)	5	15	ADSANHLPFFF	H	2	10.89	9.90-10.10	45	n/a	n/a	0.028	-0.008	106000000	633.425	n/a	n/a	n/a	n/a	633.695	n/a	n/a	n/a	n/a	0.5075	n/a	n/a		n/a	n/a	n/a		Low
Apo	0s	H2O_3_0_20200831_111247	CUT-PRESCISSION-SYK(6-269)	6	14	DSANHLPFF	H	2	11.19	11.01-11.31	68	n/a	n/a	0.022	0	50600000	524.609	n/a	n/a	n/a	n/a	524.569	n/a	n/a	n/a	n/a	0.8534	n/a	n/a		n/a	n/a	n/a		Medium
Apo	0s	H2O_3_0_20200831_111247	CUT-PRESCISSION-SYK(6-269)	6	15	DSANHLPFFF	H	2	11.21	11.27-11.46	45	n/a	n/a	0.025	-0.018	1440000	598.363	n/a	n/a	n/a	n/a	598.156	n/a	n/a	n/a	n/a	0.435	n/a	n/a		n/a	n/a	n/a		Low
Apo	0s	H2O_3_0_20200831_111247	CUT-PRESCISSION-SYK(6-269)	6	16	DSANHLPFFFG	H	2	12.65	12.47-12.69	50	n/a	n/a	0.029	0	9620000	626.791	n/a	n/a	n/a	n/a	626.681	n/a	n/a	n/a	n/a	0.8159	n/a	n/a		n/a	n/a	n/a		Medium
Apo	0s	H2O_3_0_20200831_111247	CUT-PRESCISSION-SYK(6-269)	6	17	DSANHLPFFFGN	H	2	12.06	11.88-12.08	47	n/a	n/a	0.034	0	45700000	683.723	n/a	n/a	n/a	n/a	683.733	n/a	n/a	n/a	n/a	0.9439	n/a	n/a		n/a	n/a	n/a		Medium
Apo	0s	H2O_3_0_20200831_111247	CUT-PRESCISSION-SYK(6-269)	6	20	DSANHLPFFFGNITR	H	3	11.5	11.29-11.49	46	n/a	n/a	0.025	0	25700000	579.612	n/a	n/a	n/a	n/a	579.64	n/a	n/a	n/a	n/a	0.9153	n/a	n/a		n/a	n/a	n/a		Medium
Apo	0s	H2O_3_0_20200831_111247	CUT-PRESCISSION-SYK(6-269)	6	22	DSANHLPFFFGNITREE	H	3	9.84	9.74-9.94	45	n/a	n/a	0.022	0.031	25600000	666.202	n/a	n/a	n/a	n/a	665.717	n/a	n/a	n/a	n/a	0.2627	n/a	n/a		n/a	n/a	n/a		Low
Apo	0s	H2O_3_0_20200831_111247	CUT-PRESCISSION-SYK(6-269)	7	12	SANHLP	H	2	3.39	3.34-3.64	69	n/a	n/a	0.011	0	132000000	319.827	n/a	n/a	n/a	n/a	319.85	n/a	n/a	n/a	n/a	0.9319	n/a	n/a		n/a	n/a	n/a		High
Apo	0s	H2O_3_0_20200831_111247	CUT-PRESCISSION-SYK(6-269)	7	15	SANHLPFFF	H	2	12.79	12.74-13.04	69	n/a	n/a	0.024	0	31600000	540.636	n/a	n/a	n/a	n/a	540.612	n/a	n/a	n/a	n/a	0.9326	n/a	n/a		n/a	n/a	n/a		Medium
Apo	0s	H2O_3_0_20200831_111247	CUT-PRESCISSION-SYK(6-269)	7	16	SANHLPFFFG	H	2	12.16	12.10-12.31	47	n/a	n/a	0.024	0	18700000	569.292	n/a	n/a	n/a	n/a	569.138	n/a	n/a	n/a	n/a	0.7588	n/a	n/a		n/a	n/a	n/a		Medium
Apo	0s	H2O_3_0_20200831_111247	CUT-PRESCISSION-SYK(6-269)	7	20	SANHLPFFFGNITR	H	2	11.05	10.96-11.15	45	n/a	n/a	0.042	-0.001	3680000	811.549	n/a	n/a	n/a	n/a	811.413	n/a	n/a	n/a	n/a	0.4709	n/a	n/a		n/a	n/a	n/a		Low
Apo	0s	H2O_3_0_20200831_111247	CUT-PRESCISSION-SYK(6-269)	7	20	SANHLPFFFGNITR	H	3	11.05	10.91-11.12	47	n/a	n/a	0.022	-0.001	34700000	541.208	n/a	n/a	n/a	n/a	541.278	n/a	n/a	n/a	n/a	0.8196	n/a	n/a		n/a	n/a	n/a		Medium
Apo	0s	H2O_3_0_20200831_111247	CUT-PRESCISSION-SYK(6-269)	7	22	SANHLPFFFGNITREE	H	2	11.4	11.10-11.30	46	n/a	n/a	0.051	-0.001	20500000	940.43	n/a	n/a	n/a	n/a	940.527	n/a	n/a	n/a	n/a	0.8088	n/a	n/a		n/a	n/a	n/a		Medium
Apo	0s	H2O_3_0_20200831_111247	CUT-PRESCISSION-SYK(6-269)	7	22	SANHLPFFFGNITREE	H	3	11.4	11.18-11.48	69	n/a	n/a	0.028	-0.001	146000000	627.332	n/a	n/a	n/a	n/a	627.354	n/a	n/a	n/a	n/a	0.9116	n/a	n/a		n/a	n/a	n/a		High
Apo	0s	H2O_3_0_20200831_111247	CUT-PRESCISSION-SYK(6-269)	9	20	NHLPFFFGNITR	H	3	10.99	10.88-11.09	47	n/a	n/a	0.019	0	13100000	488.507	n/a	n/a	n/a	n/a	488.559	n/a	n/a	n/a	n/a	0.7683	n/a	n/a		n/a	n/a	n/a		Medium
Apo	0s	H2O_3_0_20200831_111247	CUT-PRESCISSION-SYK(6-269)	9	22	NHLPFFFGNITREE	H	3	11.46	11.17-11.38	47	n/a	n/a	0.025	0	19000000	574.573	n/a	n/a	n/a	n/a	574.635	n/a	n/a	n/a	n/a	0.8287	n/a	n/a		n/a	n/a	n/a		Medium
Apo	0s	H2O_3_0_20200831_111247	CUT-PRESCISSION-SYK(6-269)	10	14	HLPFF	H	2	10.25	10.14-10.44	69	n/a	n/a	0.012	0	760000000	330.874	n/a	n/a	n/a	n/a	330.896	n/a	n/a	n/a	n/a	0.9536	n/a	n/a		n/a	n/a	n/a		High
Apo	0s	H2O_3_0_20200831_111247	CUT-PRESCISSION-SYK(6-269)	10	15	HLPFFF	H	2	13.05	12.90-13.20	68	n/a	n/a	0.015	0	143000000	404.466	n/a	n/a	n/a	n/a	404.483	n/a	n/a	n/a	n/a	0.9629	n/a	n/a		n/a	n/a	n/a		High
Apo	0s	H2O_3_0_20200831_111247	CUT-PRESCISSION-SYK(6-269)	10	16	HLPFFFG	H	1	12.59	12.49-12.69	45	n/a	n/a	0.046	0.035	10900000	864.778	n/a	n/a	n/a	n/a	865.009	n/a	n/a	n/a	n/a	0.5959	n/a	n/a		n/a	n/a	n/a		Medium
Apo	0s	H2O_3_0_20200831_111247	CUT-PRESCISSION-SYK(6-269)	10	16	HLPFFFG	H	2	12.59	12.14-12.44	68	n/a	n/a	0.017	0	220000000	433.027	n/a	n/a	n/a	n/a	433.008	n/a	n/a	n/a	n/a	0.9415	n/a	n/a		n/a	n/a	n/a		High
Apo	0s	H2O_3_0_20200831_111247	CUT-PRESCISSION-SYK(6-269)	10	17	HLPFFFGN	H	2	11.82	11.66-11.96	68	n/a	n/a	0.021	0	1680000000	490.049	n/a	n/a	n/a	n/a	490.06	n/a	n/a	n/a	n/a	0.9735	n/a	n/a		n/a	n/a	n/a		High
Apo	0s	H2O_3_0_20200831_111247	CUT-PRESCISSION-SYK(6-269)	10	17	HLPFFFGN	H	2	15.89	15.80-16.00	26	n/a	n/a	0.02	0	492000	490.028	n/a	n/a	n/a	n/a	490.06	n/a	n/a	n/a	n/a	0.8478	n/a	n/a		n/a	n/a	n/a		Medium
Apo	0s	H2O_3_0_20200831_111247	CUT-PRESCISSION-SYK(6-269)	10	18	HLPFFFGNI	H	2	11.21	11.07-11.27	45	n/a	n/a	0.023	0.005	52200000	548.735	n/a	n/a	n/a	n/a	546.639	n/a	n/a	n/a	n/a	0.0101	n/a	n/a		n/a	n/a	n/a		Low
Apo	0s	H2O_3_0_20200831_111247	CUT-PRESCISSION-SYK(6-269)	10	19	HLPFFFGNIT	H	2	12.6	12.35-12.65	68	n/a	n/a	0.028	0	32300000	597.234	n/a	n/a	n/a	n/a	597.191	n/a	n/a	n/a	n/a	0.8741	n/a	n/a		n/a	n/a	n/a		Medium
Apo	0s	H2O_3_0_20200831_111247	CUT-PRESCISSION-SYK(6-269)	10	20	HLPFFFGNITR	H	2	11.14	10.90-11.20	68	n/a	n/a	0.034	0	246000000	675.251	n/a	n/a	n/a	n/a	675.284	n/a	n/a	n/a	n/a	0.9556	n/a	n/a		n/a	n/a	n/a		High
Apo	0s	H2O_3_0_20200831_111247	CUT-PRESCISSION-SYK(6-269)	10	20	HLPFFFGNITR	H	3	11.14	10.95-11.25	69	n/a	n/a	0.018	0	304000000	450.503	n/a	n/a	n/a	n/a	450.525	n/a	n/a	n/a	n/a	0.9565	n/a	n/a		n/a	n/a	n/a		High
Apo	0s	H2O_3_0_20200831_111247	CUT-PRESCISSION-SYK(6-269)	10	21	HLPFFFGNITRE	H	2	11.08	10.98-11.18	45	n/a	n/a	0.035	-0.001	15200000	739.819	n/a	n/a	n/a	n/a	739.841	n/a	n/a	n/a	n/a	0.6522	n/a	n/a		n/a	n/a	n/a		Medium
Apo	0s	H2O_3_0_20200831_111247	CUT-PRESCISSION-SYK(6-269)	10	21	HLPFFFGNITRE	H	3	11.08	10.94-11.14	47	n/a	n/a	0.02	0	37300000	493.655	n/a	n/a	n/a	n/a	493.563	n/a	n/a	n/a	n/a	0.8517	n/a	n/a		n/a	n/a	n/a		Medium
Apo	0s	H2O_3_0_20200831_111247	CUT-PRESCISSION-SYK(6-269)	10	22	HLPFFFGNITREE	H	2	11.05	10.90-11.20	68	n/a	n/a	0.043	-0.001	441000000	804.367	n/a	n/a	n/a	n/a	804.398	n/a	n/a	n/a	n/a	0.9564	n/a	n/a		n/a	n/a	n/a		High
Apo	0s	H2O_3_0_20200831_111247	CUT-PRESCISSION-SYK(6-269)	10	22	HLPFFFGNITREE	H	3	11.05	10.90-11.20	68	n/a	n/a	0.024	0	920000000	536.6	n/a	n/a	n/a	n/a	536.601	n/a	n/a	n/a	n/a	0.9742	n/a	n/a		n/a	n/a	n/a		High
Apo	0s	H2O_3_0_20200831_111247	CUT-PRESCISSION-SYK(6-269)	11	20	LPFFFGNITR	H	2	10.02	9.93-10.12	44	n/a	n/a	0.028	-0.003	568000000	608.929	n/a	n/a	n/a	n/a	606.714	n/a	n/a	n/a	n/a	0.028	n/a	n/a		n/a	n/a	n/a		Low
Apo	0s	H2O_3_0_20200831_111247	CUT-PRESCISSION-SYK(6-269)	11	22	LPFFFGNITREE	H	2	10.34	10.24-10.43	45	n/a	n/a	0.036	0.036	2170000	735.811	n/a	n/a	n/a	n/a	735.828	n/a	n/a	n/a	n/a	0.334	n/a	n/a		n/a	n/a	n/a		Low
Apo	0s	H2O_3_0_20200831_111247	CUT-PRESCISSION-SYK(6-269)	13	17	FFFGN	H	1	10.14	9.82-10.02	47	n/a	n/a	0.03	0	1250000000	631.678	n/a	n/a	n/a	n/a	631.699	n/a	n/a	n/a	n/a	0.8782	n/a	n/a		n/a	n/a	n/a		High
Apo	0s	H2O_3_0_20200831_111247	CUT-PRESCISSION-SYK(6-269)	13	20	FFFGNITR	H	2	9.91	9.79-10.09	68	n/a	n/a	0.021	0	1000000000	501.565	n/a	n/a	n/a	n/a	501.577	n/a	n/a	n/a	n/a	0.9499	n/a	n/a		n/a	n/a	n/a		High
Apo	0s	H2O_3_0_20200831_111247	CUT-PRESCISSION-SYK(6-269)	13	21	FFFGNITRE	H	2	10.08	9.98-10.18	47	n/a	n/a	0.024	0	18600000	566.01	n/a	n/a	n/a	n/a	566.134	n/a	n/a	n/a	n/a	0.7618	n/a	n/a		n/a	n/a	n/a		Medium
Apo	0s	H2O_3_0_20200831_111247	CUT-PRESCISSION-SYK(6-269)	15	20	FGNITR	H	2	3.87	3.77-4.07	69	n/a	n/a	0.013	-0.001	759000000	354.38	n/a	n/a	n/a	n/a	354.403	n/a	n/a	n/a	n/a	0.8983	n/a	n/a		n/a	n/a	n/a		High
Apo	0s	H2O_3_0_20200831_111247	CUT-PRESCISSION-SYK(6-269)	15	22	FGNITREE	H	2	4.45	4.40-4.70	68	n/a	n/a	0.02	0	5160000000	483.511	n/a	n/a	n/a	n/a	483.517	n/a	n/a	n/a	n/a	0.9596	n/a	n/a		n/a	n/a	n/a		High
Apo	0s	H2O_3_0_20200831_111247	CUT-PRESCISSION-SYK(6-269)	15	24	FGNITREEAE	H	2	4.96	4.81-5.01	47	n/a	n/a	0.025	0	22500000	583.527	n/a	n/a	n/a	n/a	583.613	n/a	n/a	n/a	n/a	0.8593	n/a	n/a		n/a	n/a	n/a		High
Apo	0s	H2O_3_0_20200831_111247	CUT-PRESCISSION-SYK(6-269)	15	25	FGNITREEAED	H	2	5.11	4.96-5.26	68	n/a	n/a	0.031	0	1570000000	641.144	n/a	n/a	n/a	n/a	641.157	n/a	n/a	n/a	n/a	0.9722	n/a	n/a		n/a	n/a	n/a		High
Apo	0s	H2O_3_0_20200831_111247	CUT-PRESCISSION-SYK(6-269)	16	25	GNITREEAED	H	2	2.91	2.75-3.05	68	n/a	n/a	0.026	-0.001	65000000	567.538	n/a	n/a	n/a	n/a	567.57	n/a	n/a	n/a	n/a	0.9499	n/a	n/a		n/a	n/a	n/a		High
Apo	0s	H2O_3_0_20200831_111247	CUT-PRESCISSION-SYK(6-269)	17	25	NITREEAED	H	2	2.86	2.63-2.93	69	n/a	n/a	0.023	-0.001	60900000	539.005	n/a	n/a	n/a	n/a	539.044	n/a	n/a	n/a	n/a	0.9387	n/a	n/a		n/a	n/a	n/a		High
Apo	0s	H2O_3_0_20200831_111247	CUT-PRESCISSION-SYK(6-269)	23	36	AEDYLVQGGMSDGL	H	2	7.98	7.89-8.09	44	n/a	n/a	0.032	0.036	20800000	729.06	n/a	n/a	n/a	n/a	728.288	n/a	n/a	n/a	n/a	0.19	n/a	n/a		n/a	n/a	n/a		Low
Apo	0s	H2O_3_0_20200831_111247	CUT-PRESCISSION-SYK(6-269)	26	33	YLVQGGMS	H	1	5.72	5.57-5.77	46	n/a	n/a	0.046	-0.001	54800000	854.822	n/a	n/a	n/a	n/a	854.992	n/a	n/a	n/a	n/a	0.8648	n/a	n/a		n/a	n/a	n/a		Medium
Apo	0s	H2O_3_0_20200831_111247	CUT-PRESCISSION-SYK(6-269)	26	36	YLVQGGMSDGL	H	1	8.75	8.60-8.90	68	n/a	n/a	0.074	-0.001	7340000000	1140.25	n/a	n/a	n/a	n/a	1140.29	n/a	n/a	n/a	n/a	0.932	n/a	n/a		n/a	n/a	n/a		High
Apo	0s	H2O_3_0_20200831_111247	CUT-PRESCISSION-SYK(6-269)	26	36	YLVQGGMSDGL	H	2	8.75	8.64-8.94	69	n/a	n/a	0.026	0	4860000000	570.629	n/a	n/a	n/a	n/a	570.648	n/a	n/a	n/a	n/a	0.9641	n/a	n/a		n/a	n/a	n/a		High
Apo	0s	H2O_3_0_20200831_111247	CUT-PRESCISSION-SYK(6-269)	26	38	YLVQGGMSDGLYL	H	1	11.43	11.33-11.63	68	n/a	n/a	0.102	0	199000000	1416.55	n/a	n/a	n/a	n/a	1416.62	n/a	n/a	n/a	n/a	0.9156	n/a	n/a		n/a	n/a	n/a		High
Apo	0s	H2O_3_0_20200831_111247	CUT-PRESCISSION-SYK(6-269)	26	38	YLVQGGMSDGLYL	H	2	11.43	11.32-11.62	69	n/a	n/a	0.036	0	2000000000	708.798	n/a	n/a	n/a	n/a	708.814	n/a	n/a	n/a	n/a	0.9675	n/a	n/a		n/a	n/a	n/a		High
Apo	0s	H2O_3_0_20200831_111247	CUT-PRESCISSION-SYK(6-269)	26	39	YLVQGGMSDGLYLL	H	2	12.93	12.89-13.11	51	n/a	n/a	0.041	0	54300000	765.397	n/a	n/a	n/a	n/a	765.393	n/a	n/a	n/a	n/a	0.955	n/a	n/a		n/a	n/a	n/a		Medium
Apo	0s	H2O_3_0_20200831_111247	CUT-PRESCISSION-SYK(6-269)	27	36	LVQGGMSDGL	H	2	6.95	6.90-7.15	58	n/a	n/a	0.02	-0.001	80000000	489.01	n/a	n/a	n/a	n/a	489.061	n/a	n/a	n/a	n/a	0.6695	n/a	n/a		n/a	n/a	n/a		Medium
Apo	0s	H2O_3_0_20200831_111247	CUT-PRESCISSION-SYK(6-269)	27	39	LVQGGMSDGLYLL	H	2	12.47	12.44-12.65	47	n/a	n/a	0.033	0	4630000	684.221	n/a	n/a	n/a	n/a	683.806	n/a	n/a	n/a	n/a	0.6865	n/a	n/a		n/a	n/a	n/a		Medium
Apo	0s	H2O_3_0_20200831_111247	CUT-PRESCISSION-SYK(6-269)	37	43	YLLRQSR	H	2	3.51	3.41-3.61	47	n/a	n/a	0.019	-0.001	41100000	468.496	n/a	n/a	n/a	n/a	468.549	n/a	n/a	n/a	n/a	0.9135	n/a	n/a		n/a	n/a	n/a		High
Apo	0s	H2O_3_0_20200831_111247	CUT-PRESCISSION-SYK(6-269)	37	43	YLLRQSR	H	3	3.51	3.38-3.68	69	n/a	n/a	0.011	0	71600000	312.68	n/a	n/a	n/a	n/a	312.702	n/a	n/a	n/a	n/a	0.9476	n/a	n/a		n/a	n/a	n/a		High
Apo	0s	H2O_3_0_20200831_111247	CUT-PRESCISSION-SYK(6-269)	37	44	YLLRQSRN	H	2	3.65	3.43-3.73	69	n/a	n/a	0.023	-0.001	476000000	525.593	n/a	n/a	n/a	n/a	525.601	n/a	n/a	n/a	n/a	0.9241	n/a	n/a		n/a	n/a	n/a		High
Apo	0s	H2O_3_0_20200831_111247	CUT-PRESCISSION-SYK(6-269)	37	44	YLLRQSRN	H	3	3.65	3.23-3.53	68	n/a	n/a	0.013	0	1850000000	350.728	n/a	n/a	n/a	n/a	350.736	n/a	n/a	n/a	n/a	0.9632	n/a	n/a		n/a	n/a	n/a		High
Apo	0s	H2O_3_0_20200831_111247	CUT-PRESCISSION-SYK(6-269)	37	45	YLLRQSRNY	H	2	5.08	4.76-4.96	46	n/a	n/a	0.029	-0.001	1440000000	607.176	n/a	n/a	n/a	n/a	607.187	n/a	n/a	n/a	n/a	0.97	n/a	n/a		n/a	n/a	n/a		High
Apo	0s	H2O_3_0_20200831_111247	CUT-PRESCISSION-SYK(6-269)	37	45	YLLRQSRNY	H	3	5.08	4.93-5.23	69	n/a	n/a	0.015	0	2090000000	405.12	n/a	n/a	n/a	n/a	405.127	n/a	n/a	n/a	n/a	0.9698	n/a	n/a		n/a	n/a	n/a		High
Apo	0s	H2O_3_0_20200831_111247	CUT-PRESCISSION-SYK(6-269)	37	48	YLLRQSRNYLGG	H	2	6.65	6.50-6.80	69	n/a	n/a	0.037	-0.001	523000000	720.819	n/a	n/a	n/a	n/a	720.818	n/a	n/a	n/a	n/a	0.9454	n/a	n/a		n/a	n/a	n/a		High
Apo	0s	H2O_3_0_20200831_111247	CUT-PRESCISSION-SYK(6-269)	37	48	YLLRQSRNYLGG	H	3	6.65	6.37-6.57	47	n/a	n/a	0.02	0	533000000	480.874	n/a	n/a	n/a	n/a	480.881	n/a	n/a	n/a	n/a	0.7666	n/a	n/a		n/a	n/a	n/a		Medium
Apo	0s	H2O_3_0_20200831_111247	CUT-PRESCISSION-SYK(6-269)	37	49	YLLRQSRNYLGGF	H	2	9.36	9.15-9.45	69	n/a	n/a	0.042	-0.001	794000000	794.39	n/a	n/a	n/a	n/a	794.405	n/a	n/a	n/a	n/a	0.9023	n/a	n/a		n/a	n/a	n/a		High
Apo	0s	H2O_3_0_20200831_111247	CUT-PRESCISSION-SYK(6-269)	37	49	YLLRQSRNYLGGF	H	3	9.36	9.18-9.48	68	n/a	n/a	0.024	0	1690000000	529.932	n/a	n/a	n/a	n/a	529.939	n/a	n/a	n/a	n/a	0.9719	n/a	n/a		n/a	n/a	n/a		High
Apo	0s	H2O_3_0_20200831_111247	CUT-PRESCISSION-SYK(6-269)	37	50	YLLRQSRNYLGGFA	H	3	7.51	7.42-7.62	45	n/a	n/a	0.024	-0.006	2220000	553.786	n/a	n/a	n/a	n/a	553.632	n/a	n/a	n/a	n/a	0.3023	n/a	n/a		n/a	n/a	n/a		Low
Apo	0s	H2O_3_0_20200831_111247	CUT-PRESCISSION-SYK(6-269)	37	51	YLLRQSRNYLGGFAL	H	2	10.75	10.60-10.90	68	n/a	n/a	0.051	-0.001	971000000	886.553	n/a	n/a	n/a	n/a	886.523	n/a	n/a	n/a	n/a	0.9536	n/a	n/a		n/a	n/a	n/a		High
Apo	0s	H2O_3_0_20200831_111247	CUT-PRESCISSION-SYK(6-269)	37	51	YLLRQSRNYLGGFAL	H	3	10.75	10.55-10.79	54	n/a	n/a	0.028	0	2520000000	591.346	n/a	n/a	n/a	n/a	591.351	n/a	n/a	n/a	n/a	0.97	n/a	n/a		n/a	n/a	n/a		High
Apo	0s	H2O_3_0_20200831_111247	CUT-PRESCISSION-SYK(6-269)	38	44	LLRQSRN	H	2	3.4	3.24-3.54	68	n/a	n/a	0.018	0	122000000	443.984	n/a	n/a	n/a	n/a	444.014	n/a	n/a	n/a	n/a	0.8995	n/a	n/a		n/a	n/a	n/a		Medium
Apo	0s	H2O_3_0_20200831_111247	CUT-PRESCISSION-SYK(6-269)	38	45	LLRQSRNY	H	2	3.23	3.10-3.40	69	n/a	n/a	0.023	-0.001	529000000	525.586	n/a	n/a	n/a	n/a	525.601	n/a	n/a	n/a	n/a	0.959	n/a	n/a		n/a	n/a	n/a		High
Apo	0s	H2O_3_0_20200831_111247	CUT-PRESCISSION-SYK(6-269)	38	45	LLRQSRNY	H	3	3.23	3.10-3.40	69	n/a	n/a	0.013	0	1280000000	350.729	n/a	n/a	n/a	n/a	350.736	n/a	n/a	n/a	n/a	0.9652	n/a	n/a		n/a	n/a	n/a		High
Apo	0s	H2O_3_0_20200831_111247	CUT-PRESCISSION-SYK(6-269)	38	48	LLRQSRNYLGG	H	3	5	4.84-5.14	69	n/a	n/a	0.017	0	83300000	426.455	n/a	n/a	n/a	n/a	426.49	n/a	n/a	n/a	n/a	0.9162	n/a	n/a		n/a	n/a	n/a		High
Apo	0s	H2O_3_0_20200831_111247	CUT-PRESCISSION-SYK(6-269)	38	49	LLRQSRNYLGGF	H	2	6.72	7.09-7.39	68	n/a	n/a	0.033	0.014	32800000	713.713	n/a	n/a	n/a	n/a	712.818	n/a	n/a	n/a	n/a	0.3828	n/a	n/a		n/a	n/a	n/a		Low
Apo	0s	H2O_3_0_20200831_111247	CUT-PRESCISSION-SYK(6-269)	38	49	LLRQSRNYLGGF	H	3	6.72	6.61-6.81	45	n/a	n/a	0.018	0.005	7680000	476.253	n/a	n/a	n/a	n/a	475.548	n/a	n/a	n/a	n/a	0.1276	n/a	n/a		n/a	n/a	n/a		Low
Apo	0s	H2O_3_0_20200831_111247	CUT-PRESCISSION-SYK(6-269)	38	51	LLRQSRNYLGGFAL	H	2	10.07	9.98-10.27	68	n/a	n/a	0.043	-0.001	182000000	804.886	n/a	n/a	n/a	n/a	804.936	n/a	n/a	n/a	n/a	0.9294	n/a	n/a		n/a	n/a	n/a		High
Apo	0s	H2O_3_0_20200831_111247	CUT-PRESCISSION-SYK(6-269)	38	51	LLRQSRNYLGGFAL	H	3	10.07	9.90-10.19	68	n/a	n/a	0.024	0	542000000	536.945	n/a	n/a	n/a	n/a	536.96	n/a	n/a	n/a	n/a	0.9588	n/a	n/a		n/a	n/a	n/a		High
Apo	0s	H2O_3_0_20200831_111247	CUT-PRESCISSION-SYK(6-269)	39	44	LRQSRN	H	2	3.41	3.32-3.52	46	n/a	n/a	0.014	0	60300000	387.406	n/a	n/a	n/a	n/a	387.435	n/a	n/a	n/a	n/a	0.869	n/a	n/a		n/a	n/a	n/a		Medium
Apo	0s	H2O_3_0_20200831_111247	CUT-PRESCISSION-SYK(6-269)	39	48	LRQSRNYLGG	H	3	3	2.90-3.09	44	n/a	n/a	0.015	0.01	95800000	389.767	n/a	n/a	n/a	n/a	388.77	n/a	n/a	n/a	n/a	0.0278	n/a	n/a		n/a	n/a	n/a		Low
Apo	0s	H2O_3_0_20200831_111247	CUT-PRESCISSION-SYK(6-269)	39	49	LRQSRNYLGGF	H	3	7.6	7.45-7.75	68	n/a	n/a	0.017	0	198000000	437.798	n/a	n/a	n/a	n/a	437.829	n/a	n/a	n/a	n/a	0.9423	n/a	n/a		n/a	n/a	n/a		High
Apo	0s	H2O_3_0_20200831_111247	CUT-PRESCISSION-SYK(6-269)	39	51	LRQSRNYLGGFAL	H	2	10.02	9.72-9.94	52	n/a	n/a	0.04	0	269000000	748.334	n/a	n/a	n/a	n/a	748.357	n/a	n/a	n/a	n/a	0.9615	n/a	n/a		n/a	n/a	n/a		High
Apo	0s	H2O_3_0_20200831_111247	CUT-PRESCISSION-SYK(6-269)	39	51	LRQSRNYLGGFAL	H	3	10.02	9.66-9.86	47	n/a	n/a	0.022	0	534000000	499.233	n/a	n/a	n/a	n/a	499.241	n/a	n/a	n/a	n/a	0.9706	n/a	n/a		n/a	n/a	n/a		Medium
Apo	0s	H2O_3_0_20200831_111247	CUT-PRESCISSION-SYK(6-269)	40	49	RQSRNYLGGF	H	3	7.3	7.21-7.48	63	n/a	n/a	0.015	0	110000000	400.073	n/a	n/a	n/a	n/a	400.109	n/a	n/a	n/a	n/a	0.9142	n/a	n/a		n/a	n/a	n/a		Medium
Apo	0s	H2O_3_0_20200831_111247	CUT-PRESCISSION-SYK(6-269)	40	51	RQSRNYLGGFAL	H	2	10.05	9.53-9.82	68	n/a	n/a	0.036	-0.001	1590000000	691.773	n/a	n/a	n/a	n/a	691.778	n/a	n/a	n/a	n/a	0.9769	n/a	n/a		n/a	n/a	n/a		High
Apo	0s	H2O_3_0_20200831_111247	CUT-PRESCISSION-SYK(6-269)	40	51	RQSRNYLGGFAL	H	3	10.05	9.76-10.06	69	n/a	n/a	0.019	0	738000000	461.507	n/a	n/a	n/a	n/a	461.521	n/a	n/a	n/a	n/a	0.9645	n/a	n/a		n/a	n/a	n/a		High
Apo	0s	H2O_3_0_20200831_111247	CUT-PRESCISSION-SYK(6-269)	42	49	SRNYLGGF	H	2	8.47	8.29-8.58	68	n/a	n/a	0.018	0	27900000	457.493	n/a	n/a	n/a	n/a	457.502	n/a	n/a	n/a	n/a	0.8756	n/a	n/a		n/a	n/a	n/a		Medium
Apo	0s	H2O_3_0_20200831_111247	CUT-PRESCISSION-SYK(6-269)	42	51	SRNYLGGFAL	H	2	10.84	10.69-10.99	68	n/a	n/a	0.024	0	131000000	549.591	n/a	n/a	n/a	n/a	549.62	n/a	n/a	n/a	n/a	0.9213	n/a	n/a		n/a	n/a	n/a		High
Apo	0s	H2O_3_0_20200831_111247	CUT-PRESCISSION-SYK(6-269)	43	49	RNYLGGF	H	2	6.83	6.74-6.93	44	n/a	n/a	0.016	0.011	23000000	414.756	n/a	n/a	n/a	n/a	413.964	n/a	n/a	n/a	n/a	0.2407	n/a	n/a		n/a	n/a	n/a		Low
Apo	0s	H2O_3_0_20200831_111247	CUT-PRESCISSION-SYK(6-269)	43	51	RNYLGGFAL	H	2	10.93	10.50-10.80	68	n/a	n/a	0.022	0	1100000000	506.069	n/a	n/a	n/a	n/a	506.082	n/a	n/a	n/a	n/a	0.9696	n/a	n/a		n/a	n/a	n/a		High
Apo	0s	H2O_3_0_20200831_111247	CUT-PRESCISSION-SYK(6-269)	45	51	YLGGFAL	H	1	11.97	11.54-11.84	68	n/a	n/a	0.038	0	796000000	740.845	n/a	n/a	n/a	n/a	740.867	n/a	n/a	n/a	n/a	0.9683	n/a	n/a		n/a	n/a	n/a		High
Apo	0s	H2O_3_0_20200831_111247	CUT-PRESCISSION-SYK(6-269)	46	51	LGGFAL	H	1	10.61	10.44-10.74	68	n/a	n/a	0.027	0	2610000000	577.672	n/a	n/a	n/a	n/a	577.693	n/a	n/a	n/a	n/a	0.9664	n/a	n/a		n/a	n/a	n/a		High
Apo	0s	H2O_3_0_20200831_111247	CUT-PRESCISSION-SYK(6-269)	49	65	FALSVAHGRKAHHYTIE	H	3	3.9	4.26-4.45	45	n/a	n/a	0.029	0	53100000	648.227	n/a	n/a	n/a	n/a	646.73	n/a	n/a	n/a	n/a	0.0048	n/a	n/a		n/a	n/a	n/a		Low
Apo	0s	H2O_3_0_20200831_111247	CUT-PRESCISSION-SYK(6-269)	49	65	FALSVAHGRKAHHYTIE	H	4	3.9	4.26-4.45	44	n/a	n/a	0.019	0	49300000	486.407	n/a	n/a	n/a	n/a	485.3	n/a	n/a	n/a	n/a	0.0056	n/a	n/a		n/a	n/a	n/a		Low
Apo	0s	H2O_3_0_20200831_111247	CUT-PRESCISSION-SYK(6-269)	49	65	FALSVAHGRKAHHYTIE	H	5	3.9	3.80-3.99	45	n/a	n/a	0.014	0	159000000	389.21	n/a	n/a	n/a	n/a	388.441	n/a	n/a	n/a	n/a	0.0056	n/a	n/a		n/a	n/a	n/a		Low
Apo	0s	H2O_3_0_20200831_111247	CUT-PRESCISSION-SYK(6-269)	50	65	ALSVAHGRKAHHYTIE	H	2	3.44	3.19-3.49	69	n/a	n/a	0.051	-0.001	43500000	895.968	n/a	n/a	n/a	n/a	896.005	n/a	n/a	n/a	n/a	0.9535	n/a	n/a		n/a	n/a	n/a		High
Apo	0s	H2O_3_0_20200831_111247	CUT-PRESCISSION-SYK(6-269)	50	65	ALSVAHGRKAHHYTIE	H	3	3.44	3.22-3.52	69	n/a	n/a	0.028	-0.001	335000000	597.663	n/a	n/a	n/a	n/a	597.672	n/a	n/a	n/a	n/a	0.9714	n/a	n/a		n/a	n/a	n/a		High
Apo	0s	H2O_3_0_20200831_111247	CUT-PRESCISSION-SYK(6-269)	50	65	ALSVAHGRKAHHYTIE	H	4	3.44	3.22-3.52	69	n/a	n/a	0.018	-0.001	1180000000	448.501	n/a	n/a	n/a	n/a	448.506	n/a	n/a	n/a	n/a	0.9667	n/a	n/a		n/a	n/a	n/a		High
Apo	0s	H2O_3_0_20200831_111247	CUT-PRESCISSION-SYK(6-269)	50	65	ALSVAHGRKAHHYTIE	H	5	3.44	3.21-3.51	69	n/a	n/a	0.013	0	231000000	359	n/a	n/a	n/a	n/a	359.006	n/a	n/a	n/a	n/a	0.974	n/a	n/a		n/a	n/a	n/a		High
Apo	0s	H2O_3_0_20200831_111247	CUT-PRESCISSION-SYK(6-269)	50	66	ALSVAHGRKAHHYTIER	H	4	2.26	2.67-2.97	68	n/a	n/a	0.021	-0.001	127000000	487.544	n/a	n/a	n/a	n/a	487.553	n/a	n/a	n/a	n/a	0.9646	n/a	n/a		n/a	n/a	n/a		High
Apo	0s	H2O_3_0_20200831_111247	CUT-PRESCISSION-SYK(6-269)	50	66	ALSVAHGRKAHHYTIER	H	5	2.26	2.70-2.90	46	n/a	n/a	0.015	-0.001	205000000	390.276	n/a	n/a	n/a	n/a	390.244	n/a	n/a	n/a	n/a	0.9335	n/a	n/a		n/a	n/a	n/a		High
Apo	0s	H2O_3_0_20200831_111247	CUT-PRESCISSION-SYK(6-269)	51	65	LSVAHGRKAHHYTIE	H	3	3.2	2.99-3.29	68	n/a	n/a	0.026	-0.001	52400000	573.957	n/a	n/a	n/a	n/a	573.98	n/a	n/a	n/a	n/a	0.9367	n/a	n/a		n/a	n/a	n/a		High
Apo	0s	H2O_3_0_20200831_111247	CUT-PRESCISSION-SYK(6-269)	51	65	LSVAHGRKAHHYTIE	H	4	3.2	3.04-3.33	68	n/a	n/a	0.018	-0.001	144000000	430.725	n/a	n/a	n/a	n/a	430.737	n/a	n/a	n/a	n/a	0.9712	n/a	n/a		n/a	n/a	n/a		High
Apo	0s	H2O_3_0_20200831_111247	CUT-PRESCISSION-SYK(6-269)	51	66	LSVAHGRKAHHYTIER	H	3	3	2.79-3.09	68	n/a	n/a	0.029	-0.001	6620000	625.975	n/a	n/a	n/a	n/a	626.042	n/a	n/a	n/a	n/a	0.8837	n/a	n/a		n/a	n/a	n/a		High
Apo	0s	H2O_3_0_20200831_111247	CUT-PRESCISSION-SYK(6-269)	51	66	LSVAHGRKAHHYTIER	H	4	3	2.81-3.02	47	n/a	n/a	0.019	-0.001	32500000	469.767	n/a	n/a	n/a	n/a	469.783	n/a	n/a	n/a	n/a	0.9034	n/a	n/a		n/a	n/a	n/a		High
Apo	0s	H2O_3_0_20200831_111247	CUT-PRESCISSION-SYK(6-269)	52	62	SVAHGRKAHHY	H	3	2.11	2.06-2.26	46	n/a	n/a	0.016	0	660000	421.779	n/a	n/a	n/a	n/a	421.802	n/a	n/a	n/a	n/a	0.9349	n/a	n/a		n/a	n/a	n/a		Medium
Apo	0s	H2O_3_0_20200831_111247	CUT-PRESCISSION-SYK(6-269)	52	62	SVAHGRKAHHY	H	4	2.11	2.01-2.22	47	n/a	n/a	0.011	0	1490000	316.59	n/a	n/a	n/a	n/a	316.603	n/a	n/a	n/a	n/a	0.9339	n/a	n/a		n/a	n/a	n/a		Medium
Apo	0s	H2O_3_0_20200831_111247	CUT-PRESCISSION-SYK(6-269)	52	65	SVAHGRKAHHYTIE	H	2	2.5	2.31-2.51	44	n/a	n/a	0.043	-0.007	3240000	803.718	n/a	n/a	n/a	n/a	803.887	n/a	n/a	n/a	n/a	0.6363	n/a	n/a		n/a	n/a	n/a		Low
Apo	0s	H2O_3_0_20200831_111247	CUT-PRESCISSION-SYK(6-269)	52	65	SVAHGRKAHHYTIE	H	3	2.5	2.35-2.59	54	n/a	n/a	0.024	-0.001	30600000	536.251	n/a	n/a	n/a	n/a	536.26	n/a	n/a	n/a	n/a	0.9653	n/a	n/a		n/a	n/a	n/a		High
Apo	0s	H2O_3_0_20200831_111247	CUT-PRESCISSION-SYK(6-269)	52	65	SVAHGRKAHHYTIE	H	4	2.5	2.32-2.55	52	n/a	n/a	0.015	-0.001	156000000	402.442	n/a	n/a	n/a	n/a	402.447	n/a	n/a	n/a	n/a	0.9731	n/a	n/a		n/a	n/a	n/a		High
Apo	0s	H2O_3_0_20200831_111247	CUT-PRESCISSION-SYK(6-269)	52	65	SVAHGRKAHHYTIE	H	5	2.5	2.31-2.51	46	n/a	n/a	0.011	-0.001	5630000	322.153	n/a	n/a	n/a	n/a	322.159	n/a	n/a	n/a	n/a	0.9703	n/a	n/a		n/a	n/a	n/a		High
Apo	0s	H2O_3_0_20200831_111247	CUT-PRESCISSION-SYK(6-269)	52	66	SVAHGRKAHHYTIER	H	2	2.45	2.25-2.48	53	n/a	n/a	0.044	-0.002	98700	881.803	n/a	n/a	n/a	n/a	881.98	n/a	n/a	n/a	n/a	0.6574	n/a	n/a		n/a	n/a	n/a		Medium
Apo	0s	H2O_3_0_20200831_111247	CUT-PRESCISSION-SYK(6-269)	52	66	SVAHGRKAHHYTIER	H	3	2.45	2.25-2.49	55	n/a	n/a	0.027	-0.001	4380000	588.289	n/a	n/a	n/a	n/a	588.322	n/a	n/a	n/a	n/a	0.9439	n/a	n/a		n/a	n/a	n/a		High
Apo	0s	H2O_3_0_20200831_111247	CUT-PRESCISSION-SYK(6-269)	52	66	SVAHGRKAHHYTIER	H	4	2.45	2.30-2.59	68	n/a	n/a	0.018	-0.001	52200000	441.485	n/a	n/a	n/a	n/a	441.494	n/a	n/a	n/a	n/a	0.9672	n/a	n/a		n/a	n/a	n/a		High
Apo	0s	H2O_3_0_20200831_111247	CUT-PRESCISSION-SYK(6-269)	52	66	SVAHGRKAHHYTIER	H	5	2.45	2.30-2.59	68	n/a	n/a	0.013	-0.001	84100000	353.393	n/a	n/a	n/a	n/a	353.396	n/a	n/a	n/a	n/a	0.9678	n/a	n/a		n/a	n/a	n/a		High
Apo	0s	H2O_3_0_20200831_111247	CUT-PRESCISSION-SYK(6-269)	52	67	SVAHGRKAHHYTIERE	H	5	2.04	2.20-2.40	46	n/a	n/a	0.014	-0.001	1050000	379.212	n/a	n/a	n/a	n/a	379.219	n/a	n/a	n/a	n/a	0.925	n/a	n/a		n/a	n/a	n/a		Medium
Apo	0s	H2O_3_0_20200831_111247	CUT-PRESCISSION-SYK(6-269)	52	68	SVAHGRKAHHYTIEREL	H	3	2.83	3.51-3.81	68	n/a	n/a	0.033	-0.001	977000000	669.075	n/a	n/a	n/a	n/a	669.08	n/a	n/a	n/a	n/a	0.9704	n/a	n/a		n/a	n/a	n/a		High
Apo	0s	H2O_3_0_20200831_111247	CUT-PRESCISSION-SYK(6-269)	52	68	SVAHGRKAHHYTIEREL	H	4	2.83	3.53-3.73	46	n/a	n/a	0.022	-0.001	1660000000	502.058	n/a	n/a	n/a	n/a	502.062	n/a	n/a	n/a	n/a	0.9718	n/a	n/a		n/a	n/a	n/a		High
Apo	0s	H2O_3_0_20200831_111247	CUT-PRESCISSION-SYK(6-269)	52	68	SVAHGRKAHHYTIEREL	H	5	2.83	3.52-3.82	68	n/a	n/a	0.016	0	2340000000	401.849	n/a	n/a	n/a	n/a	401.851	n/a	n/a	n/a	n/a	0.9706	n/a	n/a		n/a	n/a	n/a		High
Apo	0s	H2O_3_0_20200831_111247	CUT-PRESCISSION-SYK(6-269)	53	66	VAHGRKAHHYTIER	H	4	2.32	2.23-2.43	47	n/a	n/a	0.016	-0.001	850000	419.744	n/a	n/a	n/a	n/a	419.724	n/a	n/a	n/a	n/a	0.8228	n/a	n/a		n/a	n/a	n/a		Medium
Apo	0s	H2O_3_0_20200831_111247	CUT-PRESCISSION-SYK(6-269)	53	66	VAHGRKAHHYTIER	H	5	2.32	2.22-2.42	45	n/a	n/a	0.011	-0.001	805000	335.983	n/a	n/a	n/a	n/a	335.981	n/a	n/a	n/a	n/a	0.815	n/a	n/a		n/a	n/a	n/a		Low
Apo	0s	H2O_3_0_20200831_111247	CUT-PRESCISSION-SYK(6-269)	53	68	VAHGRKAHHYTIEREL	H	4	3.81	3.70-3.90	46	n/a	n/a	0.019	0	16600000	480.294	n/a	n/a	n/a	n/a	480.292	n/a	n/a	n/a	n/a	0.842	n/a	n/a		n/a	n/a	n/a		Medium
Apo	0s	H2O_3_0_20200831_111247	CUT-PRESCISSION-SYK(6-269)	53	68	VAHGRKAHHYTIEREL	H	5	3.81	3.70-3.90	47	n/a	n/a	0.014	0	9550000	384.403	n/a	n/a	n/a	n/a	384.435	n/a	n/a	n/a	n/a	0.8721	n/a	n/a		n/a	n/a	n/a		Medium
Apo	0s	H2O_3_0_20200831_111247	CUT-PRESCISSION-SYK(6-269)	54	65	AHGRKAHHYTIE	H	3	2.08	2.37-2.56	44	n/a	n/a	0.018	0.001	514000	474.172	n/a	n/a	n/a	n/a	474.191	n/a	n/a	n/a	n/a	0.5777	n/a	n/a		n/a	n/a	n/a		Low
Apo	0s	H2O_3_0_20200831_111247	CUT-PRESCISSION-SYK(6-269)	56	68	GRKAHHYTIEREL	H	3	8.9	7.80-8.09	68	n/a	n/a	0.024	-0.004	4650000000	537.604	n/a	n/a	n/a	n/a	537.604	n/a	n/a	n/a	n/a	0.973	n/a	n/a		n/a	n/a	n/a		High
Apo	0s	H2O_3_0_20200831_111247	CUT-PRESCISSION-SYK(6-269)	63	68	TIEREL	H	2	4.7	4.57-4.87	69	n/a	n/a	0.014	0	66600000	380.888	n/a	n/a	n/a	n/a	380.932	n/a	n/a	n/a	n/a	0.9159	n/a	n/a		n/a	n/a	n/a		Medium
Apo	0s	H2O_3_0_20200831_111247	CUT-PRESCISSION-SYK(6-269)	67	84	ELNGTYAIAGGRTHASPA	H	2	3.92	3.82-4.02	45	n/a	n/a	0.019	0.005	573000	893.853	n/a	n/a	n/a	n/a	893.965	n/a	n/a	n/a	n/a	0.2169	n/a	n/a		n/a	n/a	n/a		Low
Apo	0s	H2O_3_0_20200831_111247	CUT-PRESCISSION-SYK(6-269)	67	84	ELNGTYAIAGGRTHASPA	H	3	3.92	3.23-3.43	44	n/a	n/a	0.029	0.023	761000000	597.585	n/a	n/a	n/a	n/a	596.312	n/a	n/a	n/a	n/a	0.0189	n/a	n/a		n/a	n/a	n/a		Low
Apo	0s	H2O_3_0_20200831_111247	CUT-PRESCISSION-SYK(6-269)	67	85	ELNGTYAIAGGRTHASPAD	H	2	3.86	3.65-3.94	67	n/a	n/a	0.05	0.034	230000	952.412	n/a	n/a	n/a	n/a	951.509	n/a	n/a	n/a	n/a	0.211	n/a	n/a		n/a	n/a	n/a		Low
Apo	0s	H2O_3_0_20200831_111247	CUT-PRESCISSION-SYK(6-269)	67	85	ELNGTYAIAGGRTHASPAD	H	3	3.86	3.76-3.95	45	n/a	n/a	0.029	0.026	66800000	635.08	n/a	n/a	n/a	n/a	634.675	n/a	n/a	n/a	n/a	0.0071	n/a	n/a		n/a	n/a	n/a		Low
Apo	0s	H2O_3_0_20200831_111247	CUT-PRESCISSION-SYK(6-269)	67	86	ELNGTYAIAGGRTHASPADL	H	2	5.68	5.67-5.87	45	n/a	n/a	0.057	0.032	1140000	1009.09	n/a	n/a	n/a	n/a	1008.09	n/a	n/a	n/a	n/a	0.2629	n/a	n/a		n/a	n/a	n/a		Low
Apo	0s	H2O_3_0_20200831_111247	CUT-PRESCISSION-SYK(6-269)	67	86	ELNGTYAIAGGRTHASPADL	H	3	5.68	5.46-5.65	45	n/a	n/a	0.031	-0.019	14600000	672.227	n/a	n/a	n/a	n/a	672.394	n/a	n/a	n/a	n/a	0.2703	n/a	n/a		n/a	n/a	n/a		Low
Apo	0s	H2O_3_0_20200831_111247	CUT-PRESCISSION-SYK(6-269)	68	84	LNGTYAIAGGRTHASPA	H	3	3.48	3.38-3.57	45	n/a	n/a	0.025	-0.021	33000000	553.895	n/a	n/a	n/a	n/a	553.274	n/a	n/a	n/a	n/a	0.2127	n/a	n/a		n/a	n/a	n/a		Low
Apo	0s	H2O_3_0_20200831_111247	CUT-PRESCISSION-SYK(6-269)	69	78	NGTYAIAGGR	H	2	3.91	3.81-4.01	47	n/a	n/a	0.02	0	64000000	490.602	n/a	n/a	n/a	n/a	490.532	n/a	n/a	n/a	n/a	0.8951	n/a	n/a		n/a	n/a	n/a		Medium
Apo	0s	H2O_3_0_20200831_111247	CUT-PRESCISSION-SYK(6-269)	69	81	NGTYAIAGGRTHA	H	2	3.64	3.50-3.80	68	n/a	n/a	0.031	-0.001	61600000	645.144	n/a	n/a	n/a	n/a	645.193	n/a	n/a	n/a	n/a	0.9346	n/a	n/a		n/a	n/a	n/a		High
Apo	0s	H2O_3_0_20200831_111247	CUT-PRESCISSION-SYK(6-269)	69	81	NGTYAIAGGRTHA	H	3	3.64	3.49-3.70	49	n/a	n/a	0.017	-0.001	133000000	430.446	n/a	n/a	n/a	n/a	430.465	n/a	n/a	n/a	n/a	0.9571	n/a	n/a		n/a	n/a	n/a		High
Apo	0s	H2O_3_0_20200831_111247	CUT-PRESCISSION-SYK(6-269)	69	84	NGTYAIAGGRTHASPA	H	2	3.87	3.71-4.01	69	n/a	n/a	0.042	-0.002	609000000	772.842	n/a	n/a	n/a	n/a	772.829	n/a	n/a	n/a	n/a	0.9399	n/a	n/a		n/a	n/a	n/a		High
Apo	0s	H2O_3_0_20200831_111247	CUT-PRESCISSION-SYK(6-269)	69	84	NGTYAIAGGRTHASPA	H	3	3.87	3.62-3.91	68	n/a	n/a	0.023	-0.001	1830000000	515.569	n/a	n/a	n/a	n/a	515.555	n/a	n/a	n/a	n/a	0.9411	n/a	n/a		n/a	n/a	n/a		High
Apo	0s	H2O_3_0_20200831_111247	CUT-PRESCISSION-SYK(6-269)	69	85	NGTYAIAGGRTHASPAD	H	2	2.73	3.60-3.90	68	n/a	n/a	0.047	-0.001	574000000	830.354	n/a	n/a	n/a	n/a	830.372	n/a	n/a	n/a	n/a	0.97	n/a	n/a		n/a	n/a	n/a		High
Apo	0s	H2O_3_0_20200831_111247	CUT-PRESCISSION-SYK(6-269)	69	85	NGTYAIAGGRTHASPAD	H	3	2.73	3.60-3.90	68	n/a	n/a	0.025	-0.001	1640000000	553.914	n/a	n/a	n/a	n/a	553.917	n/a	n/a	n/a	n/a	0.9739	n/a	n/a		n/a	n/a	n/a		High
Apo	0s	H2O_3_0_20200831_111247	CUT-PRESCISSION-SYK(6-269)	69	86	NGTYAIAGGRTHASPADL	H	2	4.74	5.65-5.95	68	n/a	n/a	0.05	-0.001	367000000	886.903	n/a	n/a	n/a	n/a	886.951	n/a	n/a	n/a	n/a	0.947	n/a	n/a		n/a	n/a	n/a		High
Apo	0s	H2O_3_0_20200831_111247	CUT-PRESCISSION-SYK(6-269)	69	86	NGTYAIAGGRTHASPADL	H	3	4.74	5.68-5.98	68	n/a	n/a	0.028	-0.001	940000000	591.67	n/a	n/a	n/a	n/a	591.637	n/a	n/a	n/a	n/a	0.9483	n/a	n/a		n/a	n/a	n/a		High
Apo	0s	H2O_3_0_20200831_111247	CUT-PRESCISSION-SYK(6-269)	70	84	GTYAIAGGRTHASPA	H	2	3.63	3.50-3.80	68	n/a	n/a	0.037	-0.001	233000000	715.749	n/a	n/a	n/a	n/a	715.777	n/a	n/a	n/a	n/a	0.9586	n/a	n/a		n/a	n/a	n/a		High
Apo	0s	H2O_3_0_20200831_111247	CUT-PRESCISSION-SYK(6-269)	70	84	GTYAIAGGRTHASPA	H	3	3.63	3.50-3.80	68	n/a	n/a	0.02	0	591000000	477.511	n/a	n/a	n/a	n/a	477.521	n/a	n/a	n/a	n/a	0.9704	n/a	n/a		n/a	n/a	n/a		High
Apo	0s	H2O_3_0_20200831_111247	CUT-PRESCISSION-SYK(6-269)	70	86	GTYAIAGGRTHASPADL	H	2	4.59	4.49-4.69	44	n/a	n/a	0.043	0.011	10600000	829.658	n/a	n/a	n/a	n/a	829.9	n/a	n/a	n/a	n/a	0.4911	n/a	n/a		n/a	n/a	n/a		Low
Apo	0s	H2O_3_0_20200831_111247	CUT-PRESCISSION-SYK(6-269)	72	81	YAIAGGRTHA	H	3	3.2	3.09-3.29	47	n/a	n/a	0.011	0	8520000	339.679	n/a	n/a	n/a	n/a	339.712	n/a	n/a	n/a	n/a	0.8717	n/a	n/a		n/a	n/a	n/a		Medium
Apo	0s	H2O_3_0_20200831_111247	CUT-PRESCISSION-SYK(6-269)	72	84	YAIAGGRTHASPA	H	2	3.25	3.18-3.39	47	n/a	n/a	0.029	-0.001	55300000	636.742	n/a	n/a	n/a	n/a	636.699	n/a	n/a	n/a	n/a	0.6777	n/a	n/a		n/a	n/a	n/a		Medium
Apo	0s	H2O_3_0_20200831_111247	CUT-PRESCISSION-SYK(6-269)	72	84	YAIAGGRTHASPA	H	3	3.25	3.25-3.45	46	n/a	n/a	0.017	0	170000000	424.791	n/a	n/a	n/a	n/a	424.802	n/a	n/a	n/a	n/a	0.7607	n/a	n/a		n/a	n/a	n/a		Medium
Apo	0s	H2O_3_0_20200831_111247	CUT-PRESCISSION-SYK(6-269)	72	85	YAIAGGRTHASPAD	H	2	3.44	3.25-3.55	68	n/a	n/a	0.035	-0.001	157000000	694.222	n/a	n/a	n/a	n/a	694.243	n/a	n/a	n/a	n/a	0.9611	n/a	n/a		n/a	n/a	n/a		High
Apo	0s	H2O_3_0_20200831_111247	CUT-PRESCISSION-SYK(6-269)	72	85	YAIAGGRTHASPAD	H	3	3.44	3.26-3.56	69	n/a	n/a	0.019	-0.001	545000000	463.158	n/a	n/a	n/a	n/a	463.165	n/a	n/a	n/a	n/a	0.9716	n/a	n/a		n/a	n/a	n/a		High
Apo	0s	H2O_3_0_20200831_111247	CUT-PRESCISSION-SYK(6-269)	72	86	YAIAGGRTHASPADL	H	2	5.75	5.40-5.70	68	n/a	n/a	0.039	-0.001	257000000	750.797	n/a	n/a	n/a	n/a	750.822	n/a	n/a	n/a	n/a	0.9385	n/a	n/a		n/a	n/a	n/a		High
Apo	0s	H2O_3_0_20200831_111247	CUT-PRESCISSION-SYK(6-269)	72	86	YAIAGGRTHASPADL	H	3	5.75	5.40-5.60	46	n/a	n/a	0.021	0	364000000	500.863	n/a	n/a	n/a	n/a	500.884	n/a	n/a	n/a	n/a	0.9333	n/a	n/a		n/a	n/a	n/a		Medium
Apo	0s	H2O_3_0_20200831_111247	CUT-PRESCISSION-SYK(6-269)	73	84	AIAGGRTHASPA	H	2	2.01	2.20-2.40	46	n/a	n/a	0.025	-0.001	1640000	555.077	n/a	n/a	n/a	n/a	555.113	n/a	n/a	n/a	n/a	0.9329	n/a	n/a		n/a	n/a	n/a		Medium
Apo	0s	H2O_3_0_20200831_111247	CUT-PRESCISSION-SYK(6-269)	73	84	AIAGGRTHASPA	H	3	2.01	2.17-2.37	46	n/a	n/a	0.014	0	6090000	370.398	n/a	n/a	n/a	n/a	370.411	n/a	n/a	n/a	n/a	0.9384	n/a	n/a		n/a	n/a	n/a		Medium
Apo	0s	H2O_3_0_20200831_111247	CUT-PRESCISSION-SYK(6-269)	73	85	AIAGGRTHASPAD	H	2	2.22	2.18-2.41	52	n/a	n/a	0.029	-0.001	20600000	612.643	n/a	n/a	n/a	n/a	612.656	n/a	n/a	n/a	n/a	0.9694	n/a	n/a		n/a	n/a	n/a		High
Apo	0s	H2O_3_0_20200831_111247	CUT-PRESCISSION-SYK(6-269)	73	85	AIAGGRTHASPAD	H	3	2.22	2.20-2.50	68	n/a	n/a	0.016	-0.001	111000000	408.769	n/a	n/a	n/a	n/a	408.773	n/a	n/a	n/a	n/a	0.9674	n/a	n/a		n/a	n/a	n/a		High
Apo	0s	H2O_3_0_20200831_111247	CUT-PRESCISSION-SYK(6-269)	73	86	AIAGGRTHASPADL	H	2	4.42	4.27-4.53	60	n/a	n/a	0.033	-0.001	281000000	669.217	n/a	n/a	n/a	n/a	669.235	n/a	n/a	n/a	n/a	0.9351	n/a	n/a		n/a	n/a	n/a		High
Apo	0s	H2O_3_0_20200831_111247	CUT-PRESCISSION-SYK(6-269)	73	86	AIAGGRTHASPADL	H	3	4.42	4.20-4.45	57	n/a	n/a	0.018	0	505000000	446.482	n/a	n/a	n/a	n/a	446.493	n/a	n/a	n/a	n/a	0.9652	n/a	n/a		n/a	n/a	n/a		High
Apo	0s	H2O_3_0_20200831_111247	CUT-PRESCISSION-SYK(6-269)	73	88	AIAGGRTHASPADLCH	H	3	3.07	2.77-2.97	46	n/a	n/a	0.022	0.02	406000	527.574	n/a	n/a	n/a	n/a	526.587	n/a	n/a	n/a	n/a	0.081	n/a	n/a		n/a	n/a	n/a		Low
Apo	0s	H2O_3_0_20200831_111247	CUT-PRESCISSION-SYK(6-269)	74	85	IAGGRTHASPAD	H	2	2.17	2.14-2.35	47	n/a	n/a	0.026	0	1420000	577.056	n/a	n/a	n/a	n/a	577.117	n/a	n/a	n/a	n/a	0.9251	n/a	n/a		n/a	n/a	n/a		Medium
Apo	0s	H2O_3_0_20200831_111247	CUT-PRESCISSION-SYK(6-269)	74	85	IAGGRTHASPAD	H	3	2.17	2.07-2.27	47	n/a	n/a	0.015	0	3620000	385.074	n/a	n/a	n/a	n/a	385.081	n/a	n/a	n/a	n/a	0.9621	n/a	n/a		n/a	n/a	n/a		Medium
Apo	0s	H2O_3_0_20200831_111247	CUT-PRESCISSION-SYK(6-269)	74	86	IAGGRTHASPADL	H	2	4.06	3.89-4.09	46	n/a	n/a	0.029	0	45800000	633.604	n/a	n/a	n/a	n/a	633.696	n/a	n/a	n/a	n/a	0.8816	n/a	n/a		n/a	n/a	n/a		High
Apo	0s	H2O_3_0_20200831_111247	CUT-PRESCISSION-SYK(6-269)	74	86	IAGGRTHASPADL	H	3	4.06	3.86-4.15	65	n/a	n/a	0.016	-0.001	113000000	422.776	n/a	n/a	n/a	n/a	422.8	n/a	n/a	n/a	n/a	0.9366	n/a	n/a		n/a	n/a	n/a		High
Apo	0s	H2O_3_0_20200831_111247	CUT-PRESCISSION-SYK(6-269)	74	92	IAGGRTHASPADLCHYHSQ	H	4	3.59	4.55-4.75	46	n/a	n/a	0.02	0	8240000	506.231	n/a	n/a	n/a	n/a	506.303	n/a	n/a	n/a	n/a	0.78	n/a	n/a		n/a	n/a	n/a		Medium
Apo	0s	H2O_3_0_20200831_111247	CUT-PRESCISSION-SYK(6-269)	75	86	AGGRTHASPADL	H	3	1.95	2.15-2.35	46	n/a	n/a	0.014	0	4400000	385.071	n/a	n/a	n/a	n/a	385.081	n/a	n/a	n/a	n/a	0.9497	n/a	n/a		n/a	n/a	n/a		High
Apo	0s	H2O_3_0_20200831_111247	CUT-PRESCISSION-SYK(6-269)	76	86	GGRTHASPADL	H	2	3.56	3.32-3.55	53	n/a	n/a	0.024	0	33100000	541.546	n/a	n/a	n/a	n/a	541.578	n/a	n/a	n/a	n/a	0.9403	n/a	n/a		n/a	n/a	n/a		Medium
Apo	0s	H2O_3_0_20200831_111247	CUT-PRESCISSION-SYK(6-269)	76	86	GGRTHASPADL	H	3	3.56	3.48-3.68	46	n/a	n/a	0.013	0	36400000	361.355	n/a	n/a	n/a	n/a	361.388	n/a	n/a	n/a	n/a	0.9152	n/a	n/a		n/a	n/a	n/a		High
Apo	0s	H2O_3_0_20200831_111247	CUT-PRESCISSION-SYK(6-269)	85	90	DLCHYH	H	2	3.71	3.62-3.82	46	n/a	n/a	0.015	0	78800000	394.357	n/a	n/a	n/a	n/a	394.436	n/a	n/a	n/a	n/a	0.9066	n/a	n/a		n/a	n/a	n/a		Medium
Apo	0s	H2O_3_0_20200831_111247	CUT-PRESCISSION-SYK(6-269)	85	92	DLCHYHSQ	H	2	3.6	3.47-3.77	68	n/a	n/a	0.021	0	123000000	501.991	n/a	n/a	n/a	n/a	502.039	n/a	n/a	n/a	n/a	0.9106	n/a	n/a		n/a	n/a	n/a		Medium
Apo	0s	H2O_3_0_20200831_111247	CUT-PRESCISSION-SYK(6-269)	85	92	DLCHYHSQ	H	3	3.6	3.49-3.69	46	n/a	n/a	0.012	0	110000000	335	n/a	n/a	n/a	n/a	335.029	n/a	n/a	n/a	n/a	0.9382	n/a	n/a		n/a	n/a	n/a		Medium
Apo	0s	H2O_3_0_20200831_111247	CUT-PRESCISSION-SYK(6-269)	85	95	DLCHYHSQESD	H	2	2.98	3.58-3.78	45	n/a	n/a	0.03	-0.001	7300000	667.52	n/a	n/a	n/a	n/a	667.679	n/a	n/a	n/a	n/a	0.8193	n/a	n/a		n/a	n/a	n/a		Medium
Apo	0s	H2O_3_0_20200831_111247	CUT-PRESCISSION-SYK(6-269)	85	95	DLCHYHSQESD	H	3	2.98	3.71-4.01	68	n/a	n/a	0.018	0	95000000	445.425	n/a	n/a	n/a	n/a	445.455	n/a	n/a	n/a	n/a	0.9283	n/a	n/a		n/a	n/a	n/a		Medium
Apo	0s	H2O_3_0_20200831_111247	CUT-PRESCISSION-SYK(6-269)	85	96	DLCHYHSQESDG	H	3	3.97	3.88-4.08	46	n/a	n/a	0.017	-0.001	9040000	464.334	n/a	n/a	n/a	n/a	464.472	n/a	n/a	n/a	n/a	0.7236	n/a	n/a		n/a	n/a	n/a		Medium
Apo	0s	H2O_3_0_20200831_111247	CUT-PRESCISSION-SYK(6-269)	85	97	DLCHYHSQESDGL	H	2	6.37	6.22-6.52	69	n/a	n/a	0.04	-0.001	742000000	752.75	n/a	n/a	n/a	n/a	752.784	n/a	n/a	n/a	n/a	0.9598	n/a	n/a		n/a	n/a	n/a		High
Apo	0s	H2O_3_0_20200831_111247	CUT-PRESCISSION-SYK(6-269)	85	97	DLCHYHSQESDGL	H	3	6.37	6.56-6.76	46	n/a	n/a	0.02	0	124000000	502.174	n/a	n/a	n/a	n/a	502.192	n/a	n/a	n/a	n/a	0.8405	n/a	n/a		n/a	n/a	n/a		Medium
Apo	0s	H2O_3_0_20200831_111247	CUT-PRESCISSION-SYK(6-269)	85	99	DLCHYHSQESDGLVC	H	2	5.81	5.71-5.91	45	n/a	n/a	0.044	0.045	24100000	854.428	n/a	n/a	n/a	n/a	853.922	n/a	n/a	n/a	n/a	0.1388	n/a	n/a		n/a	n/a	n/a		Low
Apo	0s	H2O_3_0_20200831_111247	CUT-PRESCISSION-SYK(6-269)	85	99	DLCHYHSQESDGLVC	H	3	5.81	5.71-5.91	45	n/a	n/a	0.025	0.023	57800000	571.219	n/a	n/a	n/a	n/a	569.617	n/a	n/a	n/a	n/a	0.0025	n/a	n/a		n/a	n/a	n/a		Low
Apo	0s	H2O_3_0_20200831_111247	CUT-PRESCISSION-SYK(6-269)	86	96	LCHYHSQESDG	H	2	2.42	2.35-2.55	46	n/a	n/a	0.029	-0.001	1790000	638.562	n/a	n/a	n/a	n/a	638.661	n/a	n/a	n/a	n/a	0.8856	n/a	n/a		n/a	n/a	n/a		High
Apo	0s	H2O_3_0_20200831_111247	CUT-PRESCISSION-SYK(6-269)	86	96	LCHYHSQESDG	H	3	2.42	2.32-2.60	64	n/a	n/a	0.017	-0.001	10400000	426.08	n/a	n/a	n/a	n/a	426.11	n/a	n/a	n/a	n/a	0.9416	n/a	n/a		n/a	n/a	n/a		High
Apo	0s	H2O_3_0_20200831_111247	CUT-PRESCISSION-SYK(6-269)	86	97	LCHYHSQESDGL	H	2	4.71	4.56-4.86	68	n/a	n/a	0.035	-0.001	1840000000	695.219	n/a	n/a	n/a	n/a	695.24	n/a	n/a	n/a	n/a	0.9618	n/a	n/a		n/a	n/a	n/a		High
Apo	0s	H2O_3_0_20200831_111247	CUT-PRESCISSION-SYK(6-269)	86	97	LCHYHSQESDGL	H	3	4.71	4.41-4.71	67	n/a	n/a	0.019	0	3370000000	463.817	n/a	n/a	n/a	n/a	463.829	n/a	n/a	n/a	n/a	0.9677	n/a	n/a		n/a	n/a	n/a		High
Apo	0s	H2O_3_0_20200831_111247	CUT-PRESCISSION-SYK(6-269)	86	97	LCHYHSQESDGL	H	2	17.72	15.76-15.91	34	n/a	n/a	0.034	0	82800	696.345	n/a	n/a	n/a	n/a	695.24	n/a	n/a	n/a	n/a	0.2558	n/a	n/a		n/a	n/a	n/a		Low
Apo	0s	H2O_3_0_20200831_111247	CUT-PRESCISSION-SYK(6-269)	86	97	LCHYHSQESDGL	H	3	17.72	15.81-16.01	24	n/a	n/a	0.019	0	450000	463.817	n/a	n/a	n/a	n/a	463.829	n/a	n/a	n/a	n/a	0.9099	n/a	n/a		n/a	n/a	n/a		Medium
Apo	0s	H2O_3_0_20200831_111247	CUT-PRESCISSION-SYK(6-269)	86	99	LCHYHSQESDGLVC	H	2	5.78	5.63-5.83	47	n/a	n/a	0.039	0	16000000	796.148	n/a	n/a	n/a	n/a	796.378	n/a	n/a	n/a	n/a	0.7101	n/a	n/a		n/a	n/a	n/a		Medium
Apo	0s	H2O_3_0_20200831_111247	CUT-PRESCISSION-SYK(6-269)	86	99	LCHYHSQESDGLVC	H	3	5.78	5.59-5.89	68	n/a	n/a	0.021	-0.001	67100000	531.525	n/a	n/a	n/a	n/a	531.254	n/a	n/a	n/a	n/a	0.5151	n/a	n/a		n/a	n/a	n/a		Low
Apo	0s	H2O_3_0_20200831_111247	CUT-PRESCISSION-SYK(6-269)	87	97	CHYHSQESDGL	H	2	3.99	3.80-4.10	69	n/a	n/a	0.031	-0.001	617000000	638.624	n/a	n/a	n/a	n/a	638.661	n/a	n/a	n/a	n/a	0.951	n/a	n/a		n/a	n/a	n/a		High
Apo	0s	H2O_3_0_20200831_111247	CUT-PRESCISSION-SYK(6-269)	87	97	CHYHSQESDGL	H	3	3.99	3.78-4.08	69	n/a	n/a	0.017	-0.001	772000000	426.086	n/a	n/a	n/a	n/a	426.11	n/a	n/a	n/a	n/a	0.9513	n/a	n/a		n/a	n/a	n/a		High
Apo	0s	H2O_3_0_20200831_111247	CUT-PRESCISSION-SYK(6-269)	87	99	CHYHSQESDGLVC	H	2	5.43	4.78-4.99	49	n/a	n/a	0.036	0	54000000	739.682	n/a	n/a	n/a	n/a	739.799	n/a	n/a	n/a	n/a	0.871	n/a	n/a		n/a	n/a	n/a		Medium
Apo	0s	H2O_3_0_20200831_111247	CUT-PRESCISSION-SYK(6-269)	87	99	CHYHSQESDGLVC	H	3	5.43	4.79-5.09	67	n/a	n/a	0.021	0	88300000	493.468	n/a	n/a	n/a	n/a	493.535	n/a	n/a	n/a	n/a	0.8742	n/a	n/a		n/a	n/a	n/a		Medium
Apo	0s	H2O_3_0_20200831_111247	CUT-PRESCISSION-SYK(6-269)	88	97	HYHSQESDGL	H	2	3.54	3.25-3.47	52	n/a	n/a	0.027	-0.001	214000000	587.068	n/a	n/a	n/a	n/a	587.089	n/a	n/a	n/a	n/a	0.9654	n/a	n/a		n/a	n/a	n/a		High
Apo	0s	H2O_3_0_20200831_111247	CUT-PRESCISSION-SYK(6-269)	88	97	HYHSQESDGL	H	3	3.54	3.27-3.47	47	n/a	n/a	0.015	0	226000000	391.72	n/a	n/a	n/a	n/a	391.729	n/a	n/a	n/a	n/a	0.9398	n/a	n/a		n/a	n/a	n/a		Medium
Apo	0s	H2O_3_0_20200831_111247	CUT-PRESCISSION-SYK(6-269)	89	97	YHSQESDGL	H	2	4.16	3.86-4.07	47	n/a	n/a	0.022	-0.001	212000000	518.495	n/a	n/a	n/a	n/a	518.519	n/a	n/a	n/a	n/a	0.9587	n/a	n/a		n/a	n/a	n/a		Medium
Apo	0s	H2O_3_0_20200831_111247	CUT-PRESCISSION-SYK(6-269)	100	114	LLKKPFNRPQGVQPK	H	3	3.6	3.35-3.65	68	n/a	n/a	0.027	-0.001	48100000	584.341	n/a	n/a	n/a	n/a	584.374	n/a	n/a	n/a	n/a	0.9491	n/a	n/a		n/a	n/a	n/a		Medium
Apo	0s	H2O_3_0_20200831_111247	CUT-PRESCISSION-SYK(6-269)	100	114	LLKKPFNRPQGVQPK	H	4	3.6	3.38-3.62	55	n/a	n/a	0.018	-0.001	217000000	438.527	n/a	n/a	n/a	n/a	438.532	n/a	n/a	n/a	n/a	0.9688	n/a	n/a		n/a	n/a	n/a		High
Apo	0s	H2O_3_0_20200831_111247	CUT-PRESCISSION-SYK(6-269)	101	107	LKKPFNR	H	2	2.52	2.42-2.63	47	n/a	n/a	0.018	-0.001	1790000	451.915	n/a	n/a	n/a	n/a	452.056	n/a	n/a	n/a	n/a	0.7641	n/a	n/a		n/a	n/a	n/a		Medium
Apo	0s	H2O_3_0_20200831_111247	CUT-PRESCISSION-SYK(6-269)	101	107	LKKPFNR	H	3	2.52	2.43-2.72	67	n/a	n/a	0.01	-0.001	12600000	301.696	n/a	n/a	n/a	n/a	301.706	n/a	n/a	n/a	n/a	0.9594	n/a	n/a		n/a	n/a	n/a		Medium
Apo	0s	H2O_3_0_20200831_111247	CUT-PRESCISSION-SYK(6-269)	101	108	LKKPFNRP	H	2	3.23	2.92-3.22	68	n/a	n/a	0.02	-0.001	16600000	500.517	n/a	n/a	n/a	n/a	500.613	n/a	n/a	n/a	n/a	0.8529	n/a	n/a		n/a	n/a	n/a		Medium
Apo	0s	H2O_3_0_20200831_111247	CUT-PRESCISSION-SYK(6-269)	101	108	LKKPFNRP	H	3	3.23	3.08-3.38	69	n/a	n/a	0.012	0	61700000	334.062	n/a	n/a	n/a	n/a	334.078	n/a	n/a	n/a	n/a	0.9445	n/a	n/a		n/a	n/a	n/a		Medium
Apo	0s	H2O_3_0_20200831_111247	CUT-PRESCISSION-SYK(6-269)	101	109	LKKPFNRPQ	H	2	2.78	2.58-2.79	47	n/a	n/a	0.025	0	13500000	564.623	n/a	n/a	n/a	n/a	564.678	n/a	n/a	n/a	n/a	0.9174	n/a	n/a		n/a	n/a	n/a		Medium
Apo	0s	H2O_3_0_20200831_111247	CUT-PRESCISSION-SYK(6-269)	101	109	LKKPFNRPQ	H	3	2.78	2.55-2.75	46	n/a	n/a	0.014	-0.001	146000000	376.779	n/a	n/a	n/a	n/a	376.788	n/a	n/a	n/a	n/a	0.9691	n/a	n/a		n/a	n/a	n/a		High
Apo	0s	H2O_3_0_20200831_111247	CUT-PRESCISSION-SYK(6-269)	101	114	LKKPFNRPQGVQPK	H	2	2.95	2.79-3.09	68	n/a	n/a	0.045	-0.001	115000000	819.456	n/a	n/a	n/a	n/a	819.478	n/a	n/a	n/a	n/a	0.9671	n/a	n/a		n/a	n/a	n/a		High
Apo	0s	H2O_3_0_20200831_111247	CUT-PRESCISSION-SYK(6-269)	101	114	LKKPFNRPQGVQPK	H	3	2.95	2.84-3.14	69	n/a	n/a	0.025	-0.001	1160000000	546.649	n/a	n/a	n/a	n/a	546.655	n/a	n/a	n/a	n/a	0.9742	n/a	n/a		n/a	n/a	n/a		High
Apo	0s	H2O_3_0_20200831_111247	CUT-PRESCISSION-SYK(6-269)	101	114	LKKPFNRPQGVQPK	H	4	2.95	2.83-3.13	69	n/a	n/a	0.016	-0.001	5700000000	410.241	n/a	n/a	n/a	n/a	410.243	n/a	n/a	n/a	n/a	0.9665	n/a	n/a		n/a	n/a	n/a		High
Apo	0s	H2O_3_0_20200831_111247	CUT-PRESCISSION-SYK(6-269)	101	114	LKKPFNRPQGVQPK	H	5	2.95	2.84-3.14	69	n/a	n/a	0.011	-0.001	231000000	328.391	n/a	n/a	n/a	n/a	328.396	n/a	n/a	n/a	n/a	0.9726	n/a	n/a		n/a	n/a	n/a		High
Apo	0s	H2O_3_0_20200831_111247	CUT-PRESCISSION-SYK(6-269)	101	117	LKKPFNRPQGVQPKTGP	H	3	2.4	2.39-2.59	46	n/a	n/a	0.03	-0.029	37200	631.563	n/a	n/a	n/a	n/a	631.745	n/a	n/a	n/a	n/a	0.1441	n/a	n/a		n/a	n/a	n/a		Low
Apo	0s	H2O_3_0_20200831_111247	CUT-PRESCISSION-SYK(6-269)	101	117	LKKPFNRPQGVQPKTGP	H	4	2.4	3.31-3.51	46	n/a	n/a	0.02	-0.001	30700000	474.048	n/a	n/a	n/a	n/a	474.061	n/a	n/a	n/a	n/a	0.9561	n/a	n/a		n/a	n/a	n/a		Medium
Apo	0s	H2O_3_0_20200831_111247	CUT-PRESCISSION-SYK(6-269)	102	114	KKPFNRPQGVQPK	H	3	2.92	2.82-3.02	47	n/a	n/a	0.021	-0.001	13000000	508.925	n/a	n/a	n/a	n/a	508.935	n/a	n/a	n/a	n/a	0.8977	n/a	n/a		n/a	n/a	n/a		Medium
Apo	0s	H2O_3_0_20200831_111247	CUT-PRESCISSION-SYK(6-269)	102	114	KKPFNRPQGVQPK	H	4	2.92	2.82-3.01	45	n/a	n/a	0.013	-0.003	1370000	382.766	n/a	n/a	n/a	n/a	381.953	n/a	n/a	n/a	n/a	0.1493	n/a	n/a		n/a	n/a	n/a		Low
Apo	0s	H2O_3_0_20200831_111247	CUT-PRESCISSION-SYK(6-269)	105	109	FNRPQ	H	2	2.69	2.50-2.72	52	n/a	n/a	0.011	-0.001	13200000	331.325	n/a	n/a	n/a	n/a	331.369	n/a	n/a	n/a	n/a	0.9254	n/a	n/a		n/a	n/a	n/a		High
Apo	0s	H2O_3_0_20200831_111247	CUT-PRESCISSION-SYK(6-269)	105	114	FNRPQGVQPK	H	2	3.06	2.91-3.18	63	n/a	n/a	0.027	-0.001	132000000	586.141	n/a	n/a	n/a	n/a	586.169	n/a	n/a	n/a	n/a	0.9491	n/a	n/a		n/a	n/a	n/a		High
Apo	0s	H2O_3_0_20200831_111247	CUT-PRESCISSION-SYK(6-269)	105	114	FNRPQGVQPK	H	3	3.06	2.95-3.23	64	n/a	n/a	0.015	0	790000000	391.108	n/a	n/a	n/a	n/a	391.115	n/a	n/a	n/a	n/a	0.9778	n/a	n/a		n/a	n/a	n/a		High
Apo	0s	H2O_3_0_20200831_111247	CUT-PRESCISSION-SYK(6-269)	105	121	FNRPQGVQPKTGPFEDL	H	2	7.18	7.10-7.30	45	n/a	n/a	0.05	-0.032	1150000	966.647	n/a	n/a	n/a	n/a	966.071	n/a	n/a	n/a	n/a	0.2523	n/a	n/a		n/a	n/a	n/a		Low
Apo	0s	H2O_3_0_20200831_111247	CUT-PRESCISSION-SYK(6-269)	105	121	FNRPQGVQPKTGPFEDL	H	3	7.18	7.88-8.08	44	n/a	n/a	0.028	0	36400000	645.39	n/a	n/a	n/a	n/a	644.383	n/a	n/a	n/a	n/a	0.278	n/a	n/a		n/a	n/a	n/a		Low
Apo	0s	H2O_3_0_20200831_111247	CUT-PRESCISSION-SYK(6-269)	109	117	QGVQPKTGP	H	2	2.45	2.21-2.44	53	n/a	n/a	0.018	-0.001	9700000	456.492	n/a	n/a	n/a	n/a	456.515	n/a	n/a	n/a	n/a	0.9064	n/a	n/a		n/a	n/a	n/a		High
Apo	0s	H2O_3_0_20200831_111247	CUT-PRESCISSION-SYK(6-269)	109	124	QGVQPKTGPFEDLKEN	H	3	5.17	5.08-5.28	45	n/a	n/a	0.027	-0.002	348000000	596.505	n/a	n/a	n/a	n/a	596.654	n/a	n/a	n/a	n/a	0.458	n/a	n/a		n/a	n/a	n/a		Low
Apo	0s	H2O_3_0_20200831_111247	CUT-PRESCISSION-SYK(6-269)	114	121	KTGPFEDL	H	2	8.53	8.50-8.70	47	n/a	n/a	0.018	0	32700000	453.959	n/a	n/a	n/a	n/a	454.004	n/a	n/a	n/a	n/a	0.8752	n/a	n/a		n/a	n/a	n/a		Medium
Apo	0s	H2O_3_0_20200831_111247	CUT-PRESCISSION-SYK(6-269)	115	121	TGPFEDL	H	1	8.77	9.55-9.85	68	n/a	n/a	0.042	-0.001	1110000000	778.799	n/a	n/a	n/a	n/a	778.827	n/a	n/a	n/a	n/a	0.9633	n/a	n/a		n/a	n/a	n/a		High
Apo	0s	H2O_3_0_20200831_111247	CUT-PRESCISSION-SYK(6-269)	115	124	TGPFEDLKEN	H	2	6.95	6.86-7.06	47	n/a	n/a	0.027	0	542000000	575.605	n/a	n/a	n/a	n/a	575.612	n/a	n/a	n/a	n/a	0.9603	n/a	n/a		n/a	n/a	n/a		Medium
Apo	0s	H2O_3_0_20200831_111247	CUT-PRESCISSION-SYK(6-269)	118	127	FEDLKENLIR	H	2	8.11	7.92-8.12	46	n/a	n/a	0.029	-0.006	24500000	639.525	n/a	n/a	n/a	n/a	639.228	n/a	n/a	n/a	n/a	0.6855	n/a	n/a		n/a	n/a	n/a		Medium
Apo	0s	H2O_3_0_20200831_111247	CUT-PRESCISSION-SYK(6-269)	124	128	NLIRE	H	2	3.84	3.74-3.94	47	n/a	n/a	0.01	-0.001	9700000	322.84	n/a	n/a	n/a	n/a	322.874	n/a	n/a	n/a	n/a	0.7705	n/a	n/a		n/a	n/a	n/a		Medium
Apo	0s	H2O_3_0_20200831_111247	CUT-PRESCISSION-SYK(6-269)	124	129	NLIREY	H	2	5.96	5.78-5.98	46	n/a	n/a	0.015	0	172000000	404.435	n/a	n/a	n/a	n/a	404.461	n/a	n/a	n/a	n/a	0.9416	n/a	n/a		n/a	n/a	n/a		Medium
Apo	0s	H2O_3_0_20200831_111247	CUT-PRESCISSION-SYK(6-269)	125	129	LIREY	H	1	4.35	4.04-4.34	68	n/a	n/a	0.035	-0.001	1900000000	693.787	n/a	n/a	n/a	n/a	693.812	n/a	n/a	n/a	n/a	0.9588	n/a	n/a		n/a	n/a	n/a		High
Apo	0s	H2O_3_0_20200831_111247	CUT-PRESCISSION-SYK(6-269)	125	129	LIREY	H	2	4.35	4.20-4.50	68	n/a	n/a	0.012	0	9750000000	347.397	n/a	n/a	n/a	n/a	347.41	n/a	n/a	n/a	n/a	0.956	n/a	n/a		n/a	n/a	n/a		High
Apo	0s	H2O_3_0_20200831_111247	CUT-PRESCISSION-SYK(6-269)	125	131	LIREYVK	H	2	3.72	3.57-3.87	68	n/a	n/a	0.019	-0.001	167000000	461.022	n/a	n/a	n/a	n/a	461.062	n/a	n/a	n/a	n/a	0.9467	n/a	n/a		n/a	n/a	n/a		Medium
Apo	0s	H2O_3_0_20200831_111247	CUT-PRESCISSION-SYK(6-269)	125	131	LIREYVK	H	3	3.72	3.59-3.89	68	n/a	n/a	0.01	0	302000000	307.698	n/a	n/a	n/a	n/a	307.71	n/a	n/a	n/a	n/a	0.9634	n/a	n/a		n/a	n/a	n/a		High
Apo	0s	H2O_3_0_20200831_111247	CUT-PRESCISSION-SYK(6-269)	128	140	EYVKQTWNLQGQA	H	2	5.84	5.74-5.93	45	n/a	n/a	0.039	-0.003	48900000	785.097	n/a	n/a	n/a	n/a	783.357	n/a	n/a	n/a	n/a	0.14	n/a	n/a		n/a	n/a	n/a		Low
Apo	0s	H2O_3_0_20200831_111247	CUT-PRESCISSION-SYK(6-269)	128	142	EYVKQTWNLQGQALE	H	2	6.83	7.63-7.93	68	n/a	n/a	0.052	0.007	2390000000	904.275	n/a	n/a	n/a	n/a	904.493	n/a	n/a	n/a	n/a	0.4626	n/a	n/a		n/a	n/a	n/a		Low
Apo	0s	H2O_3_0_20200831_111247	CUT-PRESCISSION-SYK(6-269)	129	134	YVKQTW	H	2	5.47	5.13-5.43	68	n/a	n/a	0.011	0	74300000	413.03	n/a	n/a	n/a	n/a	412.976	n/a	n/a	n/a	n/a	0.6425	n/a	n/a		n/a	n/a	n/a		Medium
Apo	0s	H2O_3_0_20200831_111247	CUT-PRESCISSION-SYK(6-269)	129	136	YVKQTWNL	H	1	8.61	8.46-8.66	47	n/a	n/a	0.058	-0.001	6730000	1052.04	n/a	n/a	n/a	n/a	1052.2	n/a	n/a	n/a	n/a	0.7245	n/a	n/a		n/a	n/a	n/a		Medium
Apo	0s	H2O_3_0_20200831_111247	CUT-PRESCISSION-SYK(6-269)	129	136	YVKQTWNL	H	2	8.61	8.41-8.71	68	n/a	n/a	0.023	0	196000000	526.573	n/a	n/a	n/a	n/a	526.606	n/a	n/a	n/a	n/a	0.9339	n/a	n/a		n/a	n/a	n/a		High
Apo	0s	H2O_3_0_20200831_111247	CUT-PRESCISSION-SYK(6-269)	129	137	YVKQTWNLQ	H	2	6.95	6.86-7.06	46	n/a	n/a	0.026	-0.001	39900000	590.608	n/a	n/a	n/a	n/a	590.671	n/a	n/a	n/a	n/a	0.8418	n/a	n/a		n/a	n/a	n/a		Medium
Apo	0s	H2O_3_0_20200831_111247	CUT-PRESCISSION-SYK(6-269)	129	139	YVKQTWNLQGQ	H	2	5.56	6.37-6.67	68	n/a	n/a	0.033	-0.001	212000000	683.192	n/a	n/a	n/a	n/a	683.261	n/a	n/a	n/a	n/a	0.8882	n/a	n/a		n/a	n/a	n/a		Medium
Apo	0s	H2O_3_0_20200831_111247	CUT-PRESCISSION-SYK(6-269)	129	140	YVKQTWNLQGQA	H	2	6.95	6.77-6.98	50	n/a	n/a	0.033	-0.001	133000000	719.434	n/a	n/a	n/a	n/a	718.8	n/a	n/a	n/a	n/a	0.5664	n/a	n/a		n/a	n/a	n/a		Medium
Apo	0s	H2O_3_0_20200831_111247	CUT-PRESCISSION-SYK(6-269)	129	141	YVKQTWNLQGQAL	H	2	6.92	6.82-7.02	45	n/a	n/a	0.04	-0.009	9630000	775.501	n/a	n/a	n/a	n/a	775.379	n/a	n/a	n/a	n/a	0.3426	n/a	n/a		n/a	n/a	n/a		Low
Apo	0s	H2O_3_0_20200831_111247	CUT-PRESCISSION-SYK(6-269)	129	141	YVKQTWNLQGQAL	H	3	6.92	6.90-7.09	45	n/a	n/a	0.019	-0.008	1490000	517.828	n/a	n/a	n/a	n/a	517.255	n/a	n/a	n/a	n/a	0.2895	n/a	n/a		n/a	n/a	n/a		Low
Apo	0s	H2O_3_0_20200831_111247	CUT-PRESCISSION-SYK(6-269)	129	142	YVKQTWNLQGQALE	H	2	8.37	8.04-8.34	68	n/a	n/a	0.047	0	537000000	839.927	n/a	n/a	n/a	n/a	839.936	n/a	n/a	n/a	n/a	0.9648	n/a	n/a		n/a	n/a	n/a		High
Apo	0s	H2O_3_0_20200831_111247	CUT-PRESCISSION-SYK(6-269)	129	142	YVKQTWNLQGQALE	H	3	8.37	8.03-8.24	47	n/a	n/a	0.024	0	40400000	560.294	n/a	n/a	n/a	n/a	560.293	n/a	n/a	n/a	n/a	0.8511	n/a	n/a		n/a	n/a	n/a		Medium
Apo	0s	H2O_3_0_20200831_111247	CUT-PRESCISSION-SYK(6-269)	129	143	YVKQTWNLQGQALEQ	H	2	8.1	7.90-8.20	69	n/a	n/a	0.053	-0.001	1240000000	903.983	n/a	n/a	n/a	n/a	904.001	n/a	n/a	n/a	n/a	0.9671	n/a	n/a		n/a	n/a	n/a		High
Apo	0s	H2O_3_0_20200831_111247	CUT-PRESCISSION-SYK(6-269)	129	143	YVKQTWNLQGQALEQ	H	3	8.1	7.79-7.99	47	n/a	n/a	0.029	-0.001	467000000	602.997	n/a	n/a	n/a	n/a	603.003	n/a	n/a	n/a	n/a	0.9686	n/a	n/a		n/a	n/a	n/a		Medium
Apo	0s	H2O_3_0_20200831_111247	CUT-PRESCISSION-SYK(6-269)	129	144	YVKQTWNLQGQALEQA	H	2	8.38	8.16-8.46	68	n/a	n/a	0.055	0	230000000	939.572	n/a	n/a	n/a	n/a	939.54	n/a	n/a	n/a	n/a	0.9457	n/a	n/a		n/a	n/a	n/a		High
Apo	0s	H2O_3_0_20200831_111247	CUT-PRESCISSION-SYK(6-269)	129	144	YVKQTWNLQGQALEQA	H	3	8.38	8.21-8.51	68	n/a	n/a	0.028	0	80000000	626.749	n/a	n/a	n/a	n/a	626.696	n/a	n/a	n/a	n/a	0.8213	n/a	n/a		n/a	n/a	n/a		Medium
Apo	0s	H2O_3_0_20200831_111247	CUT-PRESCISSION-SYK(6-269)	130	136	VKQTWNL	H	2	7.93	7.58-7.78	46	n/a	n/a	0.018	0	525000000	445.188	n/a	n/a	n/a	n/a	445.019	n/a	n/a	n/a	n/a	0.8674	n/a	n/a		n/a	n/a	n/a		Medium
Apo	0s	H2O_3_0_20200831_111247	CUT-PRESCISSION-SYK(6-269)	130	139	VKQTWNLQGQ	H	2	6.07	6.07-6.27	46	n/a	n/a	0.028	-0.001	82800000	601.625	n/a	n/a	n/a	n/a	601.674	n/a	n/a	n/a	n/a	0.9269	n/a	n/a		n/a	n/a	n/a		High
Apo	0s	H2O_3_0_20200831_111247	CUT-PRESCISSION-SYK(6-269)	130	140	VKQTWNLQGQA	H	2	6.3	6.20-6.50	68	n/a	n/a	0.03	0	306000000	637.265	n/a	n/a	n/a	n/a	637.213	n/a	n/a	n/a	n/a	0.8978	n/a	n/a		n/a	n/a	n/a		Medium
Apo	0s	H2O_3_0_20200831_111247	CUT-PRESCISSION-SYK(6-269)	130	141	VKQTWNLQGQAL	H	2	8.7	8.07-8.33	59	n/a	n/a	0.035	0	2420000000	693.785	n/a	n/a	n/a	n/a	693.792	n/a	n/a	n/a	n/a	0.971	n/a	n/a		n/a	n/a	n/a		High
Apo	0s	H2O_3_0_20200831_111247	CUT-PRESCISSION-SYK(6-269)	130	141	VKQTWNLQGQAL	H	3	8.7	8.07-8.33	59	n/a	n/a	0.019	0	16400000	462.795	n/a	n/a	n/a	n/a	462.864	n/a	n/a	n/a	n/a	0.6435	n/a	n/a		n/a	n/a	n/a		Medium
Apo	0s	H2O_3_0_20200831_111247	CUT-PRESCISSION-SYK(6-269)	130	142	VKQTWNLQGQALE	H	2	8.01	7.61-7.91	68	n/a	n/a	0.04	-0.001	1380000000	758.347	n/a	n/a	n/a	n/a	758.349	n/a	n/a	n/a	n/a	0.9541	n/a	n/a		n/a	n/a	n/a		High
Apo	0s	H2O_3_0_20200831_111247	CUT-PRESCISSION-SYK(6-269)	130	142	VKQTWNLQGQALE	H	3	8.01	7.66-7.86	46	n/a	n/a	0.019	-0.001	21200000	505.853	n/a	n/a	n/a	n/a	505.902	n/a	n/a	n/a	n/a	0.8584	n/a	n/a		n/a	n/a	n/a		Medium
Apo	0s	H2O_3_0_20200831_111247	CUT-PRESCISSION-SYK(6-269)	130	143	VKQTWNLQGQALEQ	H	2	7.83	7.62-7.92	69	n/a	n/a	0.045	-0.001	1560000000	822.402	n/a	n/a	n/a	n/a	822.414	n/a	n/a	n/a	n/a	0.9664	n/a	n/a		n/a	n/a	n/a		High
Apo	0s	H2O_3_0_20200831_111247	CUT-PRESCISSION-SYK(6-269)	130	143	VKQTWNLQGQALEQ	H	3	7.83	7.39-7.69	68	n/a	n/a	0.025	0	382000000	548.678	n/a	n/a	n/a	n/a	548.612	n/a	n/a	n/a	n/a	0.8796	n/a	n/a		n/a	n/a	n/a		Medium
Apo	0s	H2O_3_0_20200831_111247	CUT-PRESCISSION-SYK(6-269)	130	144	VKQTWNLQGQALEQA	H	2	7.92	7.77-8.07	68	n/a	n/a	0.048	-0.001	623000000	857.938	n/a	n/a	n/a	n/a	857.953	n/a	n/a	n/a	n/a	0.9677	n/a	n/a		n/a	n/a	n/a		High
Apo	0s	H2O_3_0_20200831_111247	CUT-PRESCISSION-SYK(6-269)	130	144	VKQTWNLQGQALEQA	H	3	7.92	7.70-7.91	47	n/a	n/a	0.025	0	50000000	572.306	n/a	n/a	n/a	n/a	572.305	n/a	n/a	n/a	n/a	0.8955	n/a	n/a		n/a	n/a	n/a		High
Apo	0s	H2O_3_0_20200831_111247	CUT-PRESCISSION-SYK(6-269)	136	141	LQGQAL	H	2	3.33	4.07-4.26	45	n/a	n/a	0.01	0	14600000	315.359	n/a	n/a	n/a	n/a	315.367	n/a	n/a	n/a	n/a	0.801	n/a	n/a		n/a	n/a	n/a		Medium
Apo	0s	H2O_3_0_20200831_111247	CUT-PRESCISSION-SYK(6-269)	136	143	LQGQALEQ	H	2	3.62	3.55-3.75	47	n/a	n/a	0.018	0	250000000	443.972	n/a	n/a	n/a	n/a	443.989	n/a	n/a	n/a	n/a	0.9626	n/a	n/a		n/a	n/a	n/a		Medium
Apo	0s	H2O_3_0_20200831_111247	CUT-PRESCISSION-SYK(6-269)	136	155	LQGQALEQAIISQKPQLEKL	H	3	8.19	7.68-7.88	45	n/a	n/a	0.037	-0.022	38400000	746.209	n/a	n/a	n/a	n/a	746.202	n/a	n/a	n/a	n/a	0.4299	n/a	n/a		n/a	n/a	n/a		Low
Apo	0s	H2O_3_0_20200831_111247	CUT-PRESCISSION-SYK(6-269)	138	152	GQALEQAIISQKPQL	H	2	7.25	7.16-7.35	44	n/a	n/a	0.046	0.007	42400000	813.318	n/a	n/a	n/a	n/a	812.933	n/a	n/a	n/a	n/a	0.4775	n/a	n/a		n/a	n/a	n/a		Low
Apo	0s	H2O_3_0_20200831_111247	CUT-PRESCISSION-SYK(6-269)	138	152	GQALEQAIISQKPQL	H	3	7.25	7.15-7.35	45	n/a	n/a	0.024	0.005	154000000	542.597	n/a	n/a	n/a	n/a	542.291	n/a	n/a	n/a	n/a	0.4763	n/a	n/a		n/a	n/a	n/a		Low
Apo	0s	H2O_3_0_20200831_111247	CUT-PRESCISSION-SYK(6-269)	140	155	ALEQAIISQKPQLEKL	H	2	8.45	8.42-8.64	51	n/a	n/a	0.051	0.001	74500000	905.823	n/a	n/a	n/a	n/a	905.565	n/a	n/a	n/a	n/a	0.7764	n/a	n/a		n/a	n/a	n/a		Medium
Apo	0s	H2O_3_0_20200831_111247	CUT-PRESCISSION-SYK(6-269)	140	155	ALEQAIISQKPQLEKL	H	3	8.45	8.40-8.69	65	n/a	n/a	0.029	0	652000000	604.035	n/a	n/a	n/a	n/a	604.046	n/a	n/a	n/a	n/a	0.9307	n/a	n/a		n/a	n/a	n/a		High
Apo	0s	H2O_3_0_20200831_111247	CUT-PRESCISSION-SYK(6-269)	141	155	LEQAIISQKPQLEKL	H	2	7.72	7.47-7.67	47	n/a	n/a	0.045	-0.001	31700000	869.917	n/a	n/a	n/a	n/a	870.026	n/a	n/a	n/a	n/a	0.8701	n/a	n/a		n/a	n/a	n/a		Medium
Apo	0s	H2O_3_0_20200831_111247	CUT-PRESCISSION-SYK(6-269)	141	155	LEQAIISQKPQLEKL	H	3	7.72	7.62-7.83	47	n/a	n/a	0.026	0	119000000	580.332	n/a	n/a	n/a	n/a	580.353	n/a	n/a	n/a	n/a	0.9138	n/a	n/a		n/a	n/a	n/a		Medium
Apo	0s	H2O_3_0_20200831_111247	CUT-PRESCISSION-SYK(6-269)	142	150	EQAIISQKP	H	2	3.15	3.05-3.25	45	n/a	n/a	0.02	0.009	19800000	507.498	n/a	n/a	n/a	n/a	507.581	n/a	n/a	n/a	n/a	0.345	n/a	n/a		n/a	n/a	n/a		Low
Apo	0s	H2O_3_0_20200831_111247	CUT-PRESCISSION-SYK(6-269)	142	152	EQAIISQKPQL	H	2	6.48	6.33-6.53	46	n/a	n/a	0.03	0	510000000	628.201	n/a	n/a	n/a	n/a	628.225	n/a	n/a	n/a	n/a	0.962	n/a	n/a		n/a	n/a	n/a		High
Apo	0s	H2O_3_0_20200831_111247	CUT-PRESCISSION-SYK(6-269)	142	152	EQAIISQKPQL	H	3	6.48	6.32-6.52	45	n/a	n/a	0.015	-0.002	7160000	419.965	n/a	n/a	n/a	n/a	419.152	n/a	n/a	n/a	n/a	0.1772	n/a	n/a		n/a	n/a	n/a		Low
Apo	0s	H2O_3_0_20200831_111247	CUT-PRESCISSION-SYK(6-269)	142	155	EQAIISQKPQLEKL	H	2	7.09	6.91-7.21	69	n/a	n/a	0.044	-0.001	215000000	813.397	n/a	n/a	n/a	n/a	813.447	n/a	n/a	n/a	n/a	0.9346	n/a	n/a		n/a	n/a	n/a		High
Apo	0s	H2O_3_0_20200831_111247	CUT-PRESCISSION-SYK(6-269)	142	155	EQAIISQKPQLEKL	H	3	7.09	6.94-7.24	68	n/a	n/a	0.024	0	590000000	542.62	n/a	n/a	n/a	n/a	542.634	n/a	n/a	n/a	n/a	0.9577	n/a	n/a		n/a	n/a	n/a		High
Apo	0s	H2O_3_0_20200831_111247	CUT-PRESCISSION-SYK(6-269)	143	150	QAIISQKP	H	2	3.79	3.69-3.89	47	n/a	n/a	0.018	0	211000000	443.033	n/a	n/a	n/a	n/a	443.024	n/a	n/a	n/a	n/a	0.9483	n/a	n/a		n/a	n/a	n/a		Medium
Apo	0s	H2O_3_0_20200831_111247	CUT-PRESCISSION-SYK(6-269)	143	152	QAIISQKPQL	H	2	6.45	5.97-6.27	68	n/a	n/a	0.025	-0.001	1140000000	563.646	n/a	n/a	n/a	n/a	563.668	n/a	n/a	n/a	n/a	0.9672	n/a	n/a		n/a	n/a	n/a		High
Apo	0s	H2O_3_0_20200831_111247	CUT-PRESCISSION-SYK(6-269)	143	154	QAIISQKPQLEK	H	3	4.33	4.18-4.38	46	n/a	n/a	0.019	0	138000000	461.853	n/a	n/a	n/a	n/a	461.877	n/a	n/a	n/a	n/a	0.9459	n/a	n/a		n/a	n/a	n/a		High
Apo	0s	H2O_3_0_20200831_111247	CUT-PRESCISSION-SYK(6-269)	143	157	QAIISQKPQLEKLIA	H	3	8.32	8.13-8.33	46	n/a	n/a	0.025	0	39800000	560.969	n/a	n/a	n/a	n/a	561.008	n/a	n/a	n/a	n/a	0.9051	n/a	n/a		n/a	n/a	n/a		Medium
Apo	0s	H2O_3_0_20200831_111247	CUT-PRESCISSION-SYK(6-269)	144	150	AIISQKP	H	2	3.53	3.38-3.68	68	n/a	n/a	0.014	0	2220000000	378.947	n/a	n/a	n/a	n/a	378.959	n/a	n/a	n/a	n/a	0.9654	n/a	n/a		n/a	n/a	n/a		High
Apo	0s	H2O_3_0_20200831_111247	CUT-PRESCISSION-SYK(6-269)	144	151	AIISQKPQ	H	2	2.79	2.76-3.06	69	n/a	n/a	0.018	-0.001	119000000	443.037	n/a	n/a	n/a	n/a	443.024	n/a	n/a	n/a	n/a	0.9462	n/a	n/a		n/a	n/a	n/a		High
Apo	0s	H2O_3_0_20200831_111247	CUT-PRESCISSION-SYK(6-269)	144	152	AIISQKPQL	H	2	6.34	5.60-5.87	60	n/a	n/a	0.021	0	11800000000	499.594	n/a	n/a	n/a	n/a	499.603	n/a	n/a	n/a	n/a	0.9679	n/a	n/a		n/a	n/a	n/a		High
Apo	0s	H2O_3_0_20200831_111247	CUT-PRESCISSION-SYK(6-269)	144	153	AIISQKPQLE	H	2	5.29	5.13-5.41	65	n/a	n/a	0.024	-0.001	85700000	564.14	n/a	n/a	n/a	n/a	564.16	n/a	n/a	n/a	n/a	0.8313	n/a	n/a		n/a	n/a	n/a		Medium
Apo	0s	H2O_3_0_20200831_111247	CUT-PRESCISSION-SYK(6-269)	144	154	AIISQKPQLEK	H	2	4.13	4.00-4.21	47	n/a	n/a	0.029	-0.001	159000000	628.404	n/a	n/a	n/a	n/a	628.246	n/a	n/a	n/a	n/a	0.8115	n/a	n/a		n/a	n/a	n/a		Medium
Apo	0s	H2O_3_0_20200831_111247	CUT-PRESCISSION-SYK(6-269)	144	154	AIISQKPQLEK	H	3	4.13	4.03-4.23	47	n/a	n/a	0.017	0	582000000	419.164	n/a	n/a	n/a	n/a	419.167	n/a	n/a	n/a	n/a	0.9594	n/a	n/a		n/a	n/a	n/a		High
Apo	0s	H2O_3_0_20200831_111247	CUT-PRESCISSION-SYK(6-269)	144	155	AIISQKPQLEKL	H	2	6.9	6.52-6.82	68	n/a	n/a	0.035	-0.001	2950000000	684.811	n/a	n/a	n/a	n/a	684.825	n/a	n/a	n/a	n/a	0.9642	n/a	n/a		n/a	n/a	n/a		High
Apo	0s	H2O_3_0_20200831_111247	CUT-PRESCISSION-SYK(6-269)	144	155	AIISQKPQLEKL	H	3	6.9	6.68-6.98	68	n/a	n/a	0.019	0	4440000000	456.88	n/a	n/a	n/a	n/a	456.886	n/a	n/a	n/a	n/a	0.9724	n/a	n/a		n/a	n/a	n/a		High
Apo	0s	H2O_3_0_20200831_111247	CUT-PRESCISSION-SYK(6-269)	144	157	AIISQKPQLEKLIA	H	2	8.22	8.10-8.30	46	n/a	n/a	0.04	0	54100000	776.864	n/a	n/a	n/a	n/a	776.943	n/a	n/a	n/a	n/a	0.9048	n/a	n/a		n/a	n/a	n/a		Medium
Apo	0s	H2O_3_0_20200831_111247	CUT-PRESCISSION-SYK(6-269)	144	157	AIISQKPQLEKLIA	H	3	8.22	8.02-8.32	68	n/a	n/a	0.022	0	279000000	518.279	n/a	n/a	n/a	n/a	518.298	n/a	n/a	n/a	n/a	0.9611	n/a	n/a		n/a	n/a	n/a		High
Apo	0s	H2O_3_0_20200831_111247	CUT-PRESCISSION-SYK(6-269)	145	150	IISQKP	H	2	2.92	2.43-2.73	68	n/a	n/a	0.012	-0.001	167000000	343.403	n/a	n/a	n/a	n/a	343.42	n/a	n/a	n/a	n/a	0.9601	n/a	n/a		n/a	n/a	n/a		High
Apo	0s	H2O_3_0_20200831_111247	CUT-PRESCISSION-SYK(6-269)	145	152	IISQKPQL	H	2	5.28	4.91-5.21	68	n/a	n/a	0.02	0	1660000000	464.048	n/a	n/a	n/a	n/a	464.064	n/a	n/a	n/a	n/a	0.9657	n/a	n/a		n/a	n/a	n/a		Medium
Apo	0s	H2O_3_0_20200831_111247	CUT-PRESCISSION-SYK(6-269)	145	154	IISQKPQLEK	H	2	3.24	3.09-3.39	68	n/a	n/a	0.025	-0.001	45200000	592.65	n/a	n/a	n/a	n/a	592.707	n/a	n/a	n/a	n/a	0.909	n/a	n/a		n/a	n/a	n/a		High
Apo	0s	H2O_3_0_20200831_111247	CUT-PRESCISSION-SYK(6-269)	145	154	IISQKPQLEK	H	3	3.24	3.15-3.45	68	n/a	n/a	0.015	0	257000000	395.462	n/a	n/a	n/a	n/a	395.474	n/a	n/a	n/a	n/a	0.9682	n/a	n/a		n/a	n/a	n/a		High
Apo	0s	H2O_3_0_20200831_111247	CUT-PRESCISSION-SYK(6-269)	145	155	IISQKPQLEKL	H	2	5.94	5.69-5.99	68	n/a	n/a	0.031	-0.001	303000000	649.224	n/a	n/a	n/a	n/a	649.286	n/a	n/a	n/a	n/a	0.927	n/a	n/a		n/a	n/a	n/a		High
Apo	0s	H2O_3_0_20200831_111247	CUT-PRESCISSION-SYK(6-269)	145	155	IISQKPQLEKL	H	3	5.94	5.65-5.95	68	n/a	n/a	0.017	0	2010000000	433.183	n/a	n/a	n/a	n/a	433.193	n/a	n/a	n/a	n/a	0.9705	n/a	n/a		n/a	n/a	n/a		High
Apo	0s	H2O_3_0_20200831_111247	CUT-PRESCISSION-SYK(6-269)	146	152	ISQKPQL	H	2	3.03	2.21-2.41	46	n/a	n/a	0.014	-0.003	347000	407.41	n/a	n/a	n/a	n/a	407.485	n/a	n/a	n/a	n/a	0.4892	n/a	n/a		n/a	n/a	n/a		Low
Apo	0s	H2O_3_0_20200831_111247	CUT-PRESCISSION-SYK(6-269)	146	155	ISQKPQLEKL	H	2	6.81	6.51-6.71	46	n/a	n/a	0.028	0	236000000	592.687	n/a	n/a	n/a	n/a	592.707	n/a	n/a	n/a	n/a	0.9341	n/a	n/a		n/a	n/a	n/a		Medium
Apo	0s	H2O_3_0_20200831_111247	CUT-PRESCISSION-SYK(6-269)	146	155	ISQKPQLEKL	H	3	6.81	6.65-6.86	46	n/a	n/a	0.014	-0.001	7960000	395.407	n/a	n/a	n/a	n/a	395.474	n/a	n/a	n/a	n/a	0.726	n/a	n/a		n/a	n/a	n/a		Medium
Apo	0s	H2O_3_0_20200831_111247	CUT-PRESCISSION-SYK(6-269)	147	155	SQKPQLEKL	H	2	5.27	5.44-5.64	47	n/a	n/a	0.021	0	23800000	536.098	n/a	n/a	n/a	n/a	536.128	n/a	n/a	n/a	n/a	0.6728	n/a	n/a		n/a	n/a	n/a		Medium
Apo	0s	H2O_3_0_20200831_111247	CUT-PRESCISSION-SYK(6-269)	156	168	IATTAHEKMPWFH	H	3	7.84	7.69-7.99	68	n/a	n/a	0.022	0	43300000	523.896	n/a	n/a	n/a	n/a	523.941	n/a	n/a	n/a	n/a	0.8469	n/a	n/a		n/a	n/a	n/a		Medium
Apo	0s	H2O_3_0_20200831_111247	CUT-PRESCISSION-SYK(6-269)	156	168	IATTAHEKMPWFH	H	4	7.84	7.69-7.99	68	n/a	n/a	0.015	0	66600000	393.171	n/a	n/a	n/a	n/a	393.208	n/a	n/a	n/a	n/a	0.9174	n/a	n/a		n/a	n/a	n/a		High
Apo	0s	H2O_3_0_20200831_111247	CUT-PRESCISSION-SYK(6-269)	156	170	IATTAHEKMPWFHGK	H	2	6.22	5.93-6.23	68	n/a	n/a	0.051	-0.001	127000000	877.933	n/a	n/a	n/a	n/a	878.02	n/a	n/a	n/a	n/a	0.8927	n/a	n/a		n/a	n/a	n/a		Medium
Apo	0s	H2O_3_0_20200831_111247	CUT-PRESCISSION-SYK(6-269)	156	170	IATTAHEKMPWFHGK	H	3	6.22	6.07-6.37	68	n/a	n/a	0.027	0	407000000	585.652	n/a	n/a	n/a	n/a	585.682	n/a	n/a	n/a	n/a	0.9463	n/a	n/a		n/a	n/a	n/a		High
Apo	0s	H2O_3_0_20200831_111247	CUT-PRESCISSION-SYK(6-269)	156	170	IATTAHEKMPWFHGK	H	4	6.22	6.06-6.36	69	n/a	n/a	0.018	0	1290000000	439.499	n/a	n/a	n/a	n/a	439.514	n/a	n/a	n/a	n/a	0.9531	n/a	n/a		n/a	n/a	n/a		High
Apo	0s	H2O_3_0_20200831_111247	CUT-PRESCISSION-SYK(6-269)	156	170	IATTAHEKMPWFHGK	H	5	6.22	6.07-6.37	68	n/a	n/a	0.013	0	796000000	351.804	n/a	n/a	n/a	n/a	351.812	n/a	n/a	n/a	n/a	0.9646	n/a	n/a		n/a	n/a	n/a		High
Apo	0s	H2O_3_0_20200831_111247	CUT-PRESCISSION-SYK(6-269)	156	173	IATTAHEKMPWFHGKISR	H	3	4.81	5.72-5.92	46	n/a	n/a	0.035	-0.001	78000000	704.423	n/a	n/a	n/a	n/a	704.489	n/a	n/a	n/a	n/a	0.8833	n/a	n/a		n/a	n/a	n/a		Medium
Apo	0s	H2O_3_0_20200831_111247	CUT-PRESCISSION-SYK(6-269)	156	173	IATTAHEKMPWFHGKISR	H	4	4.81	5.72-5.92	46	n/a	n/a	0.023	0	386000000	528.602	n/a	n/a	n/a	n/a	528.619	n/a	n/a	n/a	n/a	0.9581	n/a	n/a		n/a	n/a	n/a		High
Apo	0s	H2O_3_0_20200831_111247	CUT-PRESCISSION-SYK(6-269)	156	173	IATTAHEKMPWFHGKISR	H	5	4.81	5.62-5.91	68	n/a	n/a	0.017	0	803000000	423.087	n/a	n/a	n/a	n/a	423.097	n/a	n/a	n/a	n/a	0.9637	n/a	n/a		n/a	n/a	n/a		High
Apo	0s	H2O_3_0_20200831_111247	CUT-PRESCISSION-SYK(6-269)	156	173	IATTAHEKMPWFHGKISR	H	6	4.81	5.72-5.92	46	n/a	n/a	0.013	0	376000000	352.747	n/a	n/a	n/a	n/a	352.748	n/a	n/a	n/a	n/a	0.9647	n/a	n/a		n/a	n/a	n/a		High
Apo	0s	H2O_3_0_20200831_111247	CUT-PRESCISSION-SYK(6-269)	156	174	IATTAHEKMPWFHGKISRE	H	4	4.79	5.76-6.06	68	n/a	n/a	0.023	-0.001	195000000	560.855	n/a	n/a	n/a	n/a	560.897	n/a	n/a	n/a	n/a	0.8659	n/a	n/a		n/a	n/a	n/a		Medium
Apo	0s	H2O_3_0_20200831_111247	CUT-PRESCISSION-SYK(6-269)	156	174	IATTAHEKMPWFHGKISRE	H	5	4.79	5.66-5.96	68	n/a	n/a	0.018	0	212000000	448.912	n/a	n/a	n/a	n/a	448.919	n/a	n/a	n/a	n/a	0.9416	n/a	n/a		n/a	n/a	n/a		High
Apo	0s	H2O_3_0_20200831_111247	CUT-PRESCISSION-SYK(6-269)	156	174	IATTAHEKMPWFHGKISRE	H	6	4.79	5.66-5.96	68	n/a	n/a	0.014	0	80800000	374.256	n/a	n/a	n/a	n/a	374.267	n/a	n/a	n/a	n/a	0.9142	n/a	n/a		n/a	n/a	n/a		High
Apo	0s	H2O_3_0_20200831_111247	CUT-PRESCISSION-SYK(6-269)	156	175	IATTAHEKMPWFHGKISREE	H	3	4.88	5.82-6.12	68	n/a	n/a	0.041	-0.001	75400000	790.487	n/a	n/a	n/a	n/a	790.566	n/a	n/a	n/a	n/a	0.8313	n/a	n/a		n/a	n/a	n/a		Medium
Apo	0s	H2O_3_0_20200831_111247	CUT-PRESCISSION-SYK(6-269)	156	175	IATTAHEKMPWFHGKISREE	H	4	4.88	5.81-6.01	46	n/a	n/a	0.026	-0.001	126000000	593.143	n/a	n/a	n/a	n/a	593.176	n/a	n/a	n/a	n/a	0.8613	n/a	n/a		n/a	n/a	n/a		Medium
Apo	0s	H2O_3_0_20200831_111247	CUT-PRESCISSION-SYK(6-269)	156	175	IATTAHEKMPWFHGKISREE	H	5	4.88	5.82-6.12	68	n/a	n/a	0.02	0	460000000	474.735	n/a	n/a	n/a	n/a	474.742	n/a	n/a	n/a	n/a	0.9461	n/a	n/a		n/a	n/a	n/a		High
Apo	0s	H2O_3_0_20200831_111247	CUT-PRESCISSION-SYK(6-269)	156	175	IATTAHEKMPWFHGKISREE	H	6	4.88	5.85-6.15	68	n/a	n/a	0.013	0	198000000	395.843	n/a	n/a	n/a	n/a	395.786	n/a	n/a	n/a	n/a	0.5711	n/a	n/a		n/a	n/a	n/a		Low
Apo	0s	H2O_3_0_20200831_111247	CUT-PRESCISSION-SYK(6-269)	156	178	IATTAHEKMPWFHGKISREESEQ	H	3	4.74	5.70-6.00	68	n/a	n/a	0.052	-0.001	1040000000	905.322	n/a	n/a	n/a	n/a	905.339	n/a	n/a	n/a	n/a	0.9655	n/a	n/a		n/a	n/a	n/a		High
Apo	0s	H2O_3_0_20200831_111247	CUT-PRESCISSION-SYK(6-269)	156	178	IATTAHEKMPWFHGKISREESEQ	H	4	4.74	5.70-6.00	68	n/a	n/a	0.034	-0.001	3960000000	679.249	n/a	n/a	n/a	n/a	679.256	n/a	n/a	n/a	n/a	0.9686	n/a	n/a		n/a	n/a	n/a		High
Apo	0s	H2O_3_0_20200831_111247	CUT-PRESCISSION-SYK(6-269)	159	168	TAHEKMPWFH	H	3	7.48	7.35-7.55	47	n/a	n/a	0.015	-0.001	5860000	428.767	n/a	n/a	n/a	n/a	428.828	n/a	n/a	n/a	n/a	0.7374	n/a	n/a		n/a	n/a	n/a		Medium
Apo	0s	H2O_3_0_20200831_111247	CUT-PRESCISSION-SYK(6-269)	159	168	TAHEKMPWFH	H	4	7.48	7.35-7.56	47	n/a	n/a	0.01	-0.001	4570000	321.844	n/a	n/a	n/a	n/a	321.873	n/a	n/a	n/a	n/a	0.7522	n/a	n/a		n/a	n/a	n/a		Medium
Apo	0s	H2O_3_0_20200831_111247	CUT-PRESCISSION-SYK(6-269)	159	170	TAHEKMPWFHGK	H	2	5.59	5.48-5.68	46	n/a	n/a	0.038	-0.001	150000000	735.295	n/a	n/a	n/a	n/a	735.35	n/a	n/a	n/a	n/a	0.9359	n/a	n/a		n/a	n/a	n/a		Medium
Apo	0s	H2O_3_0_20200831_111247	CUT-PRESCISSION-SYK(6-269)	159	170	TAHEKMPWFHGK	H	3	5.59	5.41-5.71	69	n/a	n/a	0.02	0	733000000	490.551	n/a	n/a	n/a	n/a	490.569	n/a	n/a	n/a	n/a	0.9495	n/a	n/a		n/a	n/a	n/a		Medium
Apo	0s	H2O_3_0_20200831_111247	CUT-PRESCISSION-SYK(6-269)	159	170	TAHEKMPWFHGK	H	4	5.59	5.44-5.74	68	n/a	n/a	0.014	0	1580000000	368.164	n/a	n/a	n/a	n/a	368.178	n/a	n/a	n/a	n/a	0.957	n/a	n/a		n/a	n/a	n/a		High
Apo	0s	H2O_3_0_20200831_111247	CUT-PRESCISSION-SYK(6-269)	159	173	TAHEKMPWFHGKISR	H	4	5.72	5.63-5.83	47	n/a	n/a	0.018	0	64600000	457.418	n/a	n/a	n/a	n/a	457.284	n/a	n/a	n/a	n/a	0.6975	n/a	n/a		n/a	n/a	n/a		Medium
Apo	0s	H2O_3_0_20200831_111247	CUT-PRESCISSION-SYK(6-269)	159	174	TAHEKMPWFHGKISRE	H	5	5.91	5.67-5.88	47	n/a	n/a	0.013	0	15300000	391.959	n/a	n/a	n/a	n/a	391.851	n/a	n/a	n/a	n/a	0.7693	n/a	n/a		n/a	n/a	n/a		Medium
Apo	0s	H2O_3_0_20200831_111247	CUT-PRESCISSION-SYK(6-269)	160	170	AHEKMPWFHGK	H	4	5.75	5.60-5.80	46	n/a	n/a	0.011	0	39600000	342.857	n/a	n/a	n/a	n/a	342.902	n/a	n/a	n/a	n/a	0.8435	n/a	n/a		n/a	n/a	n/a		Medium
Apo	0s	H2O_3_0_20200831_111247	CUT-PRESCISSION-SYK(6-269)	161	170	HEKMPWFHGK	H	3	4.39	5.26-5.56	68	n/a	n/a	0.017	0	108000000	433.24	n/a	n/a	n/a	n/a	433.175	n/a	n/a	n/a	n/a	0.8238	n/a	n/a		n/a	n/a	n/a		Medium
Apo	0s	H2O_3_0_20200831_111247	CUT-PRESCISSION-SYK(6-269)	161	170	HEKMPWFHGK	H	4	4.39	5.26-5.56	68	n/a	n/a	0.011	0	190000000	325.112	n/a	n/a	n/a	n/a	325.133	n/a	n/a	n/a	n/a	0.9446	n/a	n/a		n/a	n/a	n/a		High
Apo	0s	H2O_3_0_20200831_111247	CUT-PRESCISSION-SYK(6-269)	162	170	EKMPWFHGK	H	2	6.5	6.19-6.40	47	n/a	n/a	0.026	0	76000000	580.62	n/a	n/a	n/a	n/a	580.689	n/a	n/a	n/a	n/a	0.9141	n/a	n/a		n/a	n/a	n/a		Medium
Apo	0s	H2O_3_0_20200831_111247	CUT-PRESCISSION-SYK(6-269)	162	170	EKMPWFHGK	H	3	6.5	6.24-6.49	58	n/a	n/a	0.015	0	359000000	387.433	n/a	n/a	n/a	n/a	387.462	n/a	n/a	n/a	n/a	0.93	n/a	n/a		n/a	n/a	n/a		Medium
Apo	0s	H2O_3_0_20200831_111247	CUT-PRESCISSION-SYK(6-269)	162	178	EKMPWFHGKISREESEQ	H	3	5.17	6.09-6.39	68	n/a	n/a	0.035	-0.001	78800000	707.066	n/a	n/a	n/a	n/a	707.119	n/a	n/a	n/a	n/a	0.8838	n/a	n/a		n/a	n/a	n/a		High
Apo	0s	H2O_3_0_20200831_111247	CUT-PRESCISSION-SYK(6-269)	162	178	EKMPWFHGKISREESEQ	H	4	5.17	6.09-6.39	68	n/a	n/a	0.021	0	184000000	530.673	n/a	n/a	n/a	n/a	530.591	n/a	n/a	n/a	n/a	0.7674	n/a	n/a		n/a	n/a	n/a		Medium
Apo	0s	H2O_3_0_20200831_111247	CUT-PRESCISSION-SYK(6-269)	164	168	MPWFH	H	2	9.34	9.19-9.49	68	n/a	n/a	0.013	0	53800000	359.324	n/a	n/a	n/a	n/a	359.433	n/a	n/a	n/a	n/a	0.8524	n/a	n/a		n/a	n/a	n/a		High
Apo	0s	H2O_3_0_20200831_111247	CUT-PRESCISSION-SYK(6-269)	164	169	MPWFHG	H	2	9.25	9.17-9.37	46	n/a	n/a	0.014	0	23000000	387.802	n/a	n/a	n/a	n/a	387.959	n/a	n/a	n/a	n/a	0.7748	n/a	n/a		n/a	n/a	n/a		Medium
Apo	0s	H2O_3_0_20200831_111247	CUT-PRESCISSION-SYK(6-269)	164	170	MPWFHGK	H	2	7.02	6.93-7.23	68	n/a	n/a	0.019	0	1390000000	452.014	n/a	n/a	n/a	n/a	452.045	n/a	n/a	n/a	n/a	0.9415	n/a	n/a		n/a	n/a	n/a		High
Apo	0s	H2O_3_0_20200831_111247	CUT-PRESCISSION-SYK(6-269)	164	170	MPWFHGK	H	3	7.02	6.87-7.17	68	n/a	n/a	0.01	0	2850000000	301.675	n/a	n/a	n/a	n/a	301.699	n/a	n/a	n/a	n/a	0.9436	n/a	n/a		n/a	n/a	n/a		High
Apo	0s	H2O_3_0_20200831_111247	CUT-PRESCISSION-SYK(6-269)	164	173	MPWFHGKISR	H	3	7.04	6.95-7.16	47	n/a	n/a	0.015	0	18500000	420.475	n/a	n/a	n/a	n/a	420.507	n/a	n/a	n/a	n/a	0.7427	n/a	n/a		n/a	n/a	n/a		Medium
Apo	0s	H2O_3_0_20200831_111247	CUT-PRESCISSION-SYK(6-269)	164	173	MPWFHGKISR	H	4	7.04	6.94-7.15	47	n/a	n/a	0.01	0	25800000	315.606	n/a	n/a	n/a	n/a	315.632	n/a	n/a	n/a	n/a	0.9126	n/a	n/a		n/a	n/a	n/a		High
Apo	0s	H2O_3_0_20200831_111247	CUT-PRESCISSION-SYK(6-269)	165	170	PWFHGK	H	2	7.41	7.22-7.52	68	n/a	n/a	0.015	0	477000000	386.429	n/a	n/a	n/a	n/a	386.447	n/a	n/a	n/a	n/a	0.9511	n/a	n/a		n/a	n/a	n/a		High
Apo	0s	H2O_3_0_20200831_111247	CUT-PRESCISSION-SYK(6-269)	165	173	PWFHGKISR	H	3	5.62	5.53-5.72	45	n/a	n/a	0.014	0	3740000	376.869	n/a	n/a	n/a	n/a	376.774	n/a	n/a	n/a	n/a	0.6045	n/a	n/a		n/a	n/a	n/a		Medium
Apo	0s	H2O_3_0_20200831_111247	CUT-PRESCISSION-SYK(6-269)	171	183	ISREESEQIVLIG	H	2	3.43	3.26-3.49	53	n/a	n/a	0.037	-0.004	12300000	737.27	n/a	n/a	n/a	n/a	737.329	n/a	n/a	n/a	n/a	0.9095	n/a	n/a		n/a	n/a	n/a		High
Apo	0s	H2O_3_0_20200831_111247	CUT-PRESCISSION-SYK(6-269)	177	189	EQIVLIGSKTNGK	H	2	5.46	5.37-5.56	45	n/a	n/a	0.032	0.002	142000000	694.247	n/a	n/a	n/a	n/a	694.305	n/a	n/a	n/a	n/a	0.3217	n/a	n/a		n/a	n/a	n/a		Low
Apo	0s	H2O_3_0_20200831_111247	CUT-PRESCISSION-SYK(6-269)	177	189	EQIVLIGSKTNGK	H	3	5.46	5.27-5.47	46	n/a	n/a	0.019	0	324000000	463.212	n/a	n/a	n/a	n/a	463.206	n/a	n/a	n/a	n/a	0.899	n/a	n/a		n/a	n/a	n/a		Medium
Apo	0s	H2O_3_0_20200831_111247	CUT-PRESCISSION-SYK(6-269)	179	187	IVLIGSKTN	H	2	4.17	4.56-4.76	44	n/a	n/a	0.018	0	12600000	474.738	n/a	n/a	n/a	n/a	473.072	n/a	n/a	n/a	n/a	0.0038	n/a	n/a		n/a	n/a	n/a		Low
Apo	0s	H2O_3_0_20200831_111247	CUT-PRESCISSION-SYK(6-269)	179	189	IVLIGSKTNGK	H	2	4.35	4.09-4.35	60	n/a	n/a	0.026	0	1100000000	565.669	n/a	n/a	n/a	n/a	565.684	n/a	n/a	n/a	n/a	0.967	n/a	n/a		n/a	n/a	n/a		High
Apo	0s	H2O_3_0_20200831_111247	CUT-PRESCISSION-SYK(6-269)	179	189	IVLIGSKTNGK	H	3	4.35	4.20-4.50	68	n/a	n/a	0.014	0	4450000000	377.45	n/a	n/a	n/a	n/a	377.458	n/a	n/a	n/a	n/a	0.9641	n/a	n/a		n/a	n/a	n/a		High
Apo	0s	H2O_3_0_20200831_111247	CUT-PRESCISSION-SYK(6-269)	179	190	IVLIGSKTNGKF	H	2	7.02	6.81-7.11	69	n/a	n/a	0.029	0	265000000	639.227	n/a	n/a	n/a	n/a	639.271	n/a	n/a	n/a	n/a	0.9174	n/a	n/a		n/a	n/a	n/a		Medium
Apo	0s	H2O_3_0_20200831_111247	CUT-PRESCISSION-SYK(6-269)	179	190	IVLIGSKTNGKF	H	3	7.02	6.82-7.11	68	n/a	n/a	0.017	0	1230000000	426.506	n/a	n/a	n/a	n/a	426.516	n/a	n/a	n/a	n/a	0.9724	n/a	n/a		n/a	n/a	n/a		Medium
Apo	0s	H2O_3_0_20200831_111247	CUT-PRESCISSION-SYK(6-269)	179	191	IVLIGSKTNGKFL	H	3	8.58	8.43-8.63	47	n/a	n/a	0.019	0	62100000	464.212	n/a	n/a	n/a	n/a	464.236	n/a	n/a	n/a	n/a	0.9425	n/a	n/a		n/a	n/a	n/a		Medium
Apo	0s	H2O_3_0_20200831_111247	CUT-PRESCISSION-SYK(6-269)	179	193	IVLIGSKTNGKFLIR	H	3	7.72	7.63-7.83	46	n/a	n/a	0.025	0	160000000	554	n/a	n/a	n/a	n/a	554.017	n/a	n/a	n/a	n/a	0.9549	n/a	n/a		n/a	n/a	n/a		High
Apo	0s	H2O_3_0_20200831_111247	CUT-PRESCISSION-SYK(6-269)	179	193	IVLIGSKTNGKFLIR	H	4	7.72	7.63-7.93	68	n/a	n/a	0.016	0	441000000	415.756	n/a	n/a	n/a	n/a	415.765	n/a	n/a	n/a	n/a	0.9599	n/a	n/a		n/a	n/a	n/a		High
Apo	0s	H2O_3_0_20200831_111247	CUT-PRESCISSION-SYK(6-269)	180	189	VLIGSKTNGK	H	2	3.29	4.14-4.44	68	n/a	n/a	0.022	0	168000000	509.07	n/a	n/a	n/a	n/a	509.105	n/a	n/a	n/a	n/a	0.8647	n/a	n/a		n/a	n/a	n/a		Medium
Apo	0s	H2O_3_0_20200831_111247	CUT-PRESCISSION-SYK(6-269)	182	189	IGSKTNGK	H	2	2.08	2.01-2.22	49	n/a	n/a	0.015	0	834000	402.923	n/a	n/a	n/a	n/a	402.96	n/a	n/a	n/a	n/a	0.9088	n/a	n/a		n/a	n/a	n/a		Medium
Apo	0s	H2O_3_0_20200831_111247	CUT-PRESCISSION-SYK(6-269)	182	190	IGSKTNGKF	H	2	3.15	2.88-3.18	68	n/a	n/a	0.02	0	146000000	476.577	n/a	n/a	n/a	n/a	476.547	n/a	n/a	n/a	n/a	0.9344	n/a	n/a		n/a	n/a	n/a		High
Apo	0s	H2O_3_0_20200831_111247	CUT-PRESCISSION-SYK(6-269)	182	190	IGSKTNGKF	H	3	3.15	2.93-3.23	69	n/a	n/a	0.011	0	298000000	318.02	n/a	n/a	n/a	n/a	318.034	n/a	n/a	n/a	n/a	0.9582	n/a	n/a		n/a	n/a	n/a		High
Apo	0s	H2O_3_0_20200831_111247	CUT-PRESCISSION-SYK(6-269)	182	191	IGSKTNGKFL	H	2	5	4.86-5.16	68	n/a	n/a	0.023	0	646000000	533.103	n/a	n/a	n/a	n/a	533.126	n/a	n/a	n/a	n/a	0.9631	n/a	n/a		n/a	n/a	n/a		High
Apo	0s	H2O_3_0_20200831_111247	CUT-PRESCISSION-SYK(6-269)	182	191	IGSKTNGKFL	H	3	5	4.91-5.21	69	n/a	n/a	0.013	0	992000000	355.745	n/a	n/a	n/a	n/a	355.753	n/a	n/a	n/a	n/a	0.972	n/a	n/a		n/a	n/a	n/a		High
Apo	0s	H2O_3_0_20200831_111247	CUT-PRESCISSION-SYK(6-269)	182	193	IGSKTNGKFLIR	H	2	4.73	4.58-4.88	68	n/a	n/a	0.033	-0.001	685000000	667.782	n/a	n/a	n/a	n/a	667.798	n/a	n/a	n/a	n/a	0.9707	n/a	n/a		n/a	n/a	n/a		High
Apo	0s	H2O_3_0_20200831_111247	CUT-PRESCISSION-SYK(6-269)	182	193	IGSKTNGKFLIR	H	3	4.73	4.59-4.89	68	n/a	n/a	0.018	0	3390000000	445.53	n/a	n/a	n/a	n/a	445.534	n/a	n/a	n/a	n/a	0.9752	n/a	n/a		n/a	n/a	n/a		High
Apo	0s	H2O_3_0_20200831_111247	CUT-PRESCISSION-SYK(6-269)	182	193	IGSKTNGKFLIR	H	4	4.73	4.61-4.91	68	n/a	n/a	0.012	0	3720000000	334.398	n/a	n/a	n/a	n/a	334.403	n/a	n/a	n/a	n/a	0.9706	n/a	n/a		n/a	n/a	n/a		High
Apo	0s	H2O_3_0_20200831_111247	CUT-PRESCISSION-SYK(6-269)	182	195	IGSKTNGKFLIRAR	H	3	4.09	3.96-4.26	69	n/a	n/a	0.023	-0.001	292000000	521.284	n/a	n/a	n/a	n/a	521.289	n/a	n/a	n/a	n/a	0.9373	n/a	n/a		n/a	n/a	n/a		High
Apo	0s	H2O_3_0_20200831_111247	CUT-PRESCISSION-SYK(6-269)	182	195	IGSKTNGKFLIRAR	H	4	4.09	3.98-4.28	68	n/a	n/a	0.015	-0.001	689000000	391.21	n/a	n/a	n/a	n/a	391.219	n/a	n/a	n/a	n/a	0.97	n/a	n/a		n/a	n/a	n/a		High
Apo	0s	H2O_3_0_20200831_111247	CUT-PRESCISSION-SYK(6-269)	182	195	IGSKTNGKFLIRAR	H	5	4.09	3.93-4.18	56	n/a	n/a	0.011	0	277000000	313.168	n/a	n/a	n/a	n/a	313.177	n/a	n/a	n/a	n/a	0.9668	n/a	n/a		n/a	n/a	n/a		High
Apo	0s	H2O_3_0_20200831_111247	CUT-PRESCISSION-SYK(6-269)	183	191	GSKTNGKFL	H	2	5.16	4.95-5.25	68	n/a	n/a	0.019	0	104000000	476.475	n/a	n/a	n/a	n/a	476.547	n/a	n/a	n/a	n/a	0.8436	n/a	n/a		n/a	n/a	n/a		Medium
Apo	0s	H2O_3_0_20200831_111247	CUT-PRESCISSION-SYK(6-269)	183	191	GSKTNGKFL	H	3	5.16	5.55-5.75	46	n/a	n/a	0.01	0.01	183000	317.849	n/a	n/a	n/a	n/a	318.034	n/a	n/a	n/a	n/a	0.2649	n/a	n/a		n/a	n/a	n/a		Low
Apo	0s	H2O_3_0_20200831_111247	CUT-PRESCISSION-SYK(6-269)	183	192	GSKTNGKFLI	H	3	4.96	4.89-5.19	68	n/a	n/a	0.013	0	985000000	355.744	n/a	n/a	n/a	n/a	355.753	n/a	n/a	n/a	n/a	0.9714	n/a	n/a		n/a	n/a	n/a		High
Apo	0s	H2O_3_0_20200831_111247	CUT-PRESCISSION-SYK(6-269)	183	193	GSKTNGKFLIR	H	3	4.69	4.54-4.84	68	n/a	n/a	0.016	0	645000000	407.803	n/a	n/a	n/a	n/a	407.815	n/a	n/a	n/a	n/a	0.9621	n/a	n/a		n/a	n/a	n/a		High
Apo	0s	H2O_3_0_20200831_111247	CUT-PRESCISSION-SYK(6-269)	183	195	GSKTNGKFLIRAR	H	4	4.3	4.02-4.32	68	n/a	n/a	0.013	0	84000000	362.91	n/a	n/a	n/a	n/a	362.929	n/a	n/a	n/a	n/a	0.9227	n/a	n/a		n/a	n/a	n/a		High
Apo	0s	H2O_3_0_20200831_111247	CUT-PRESCISSION-SYK(6-269)	185	193	KTNGKFLIR	H	3	4.14	3.93-4.17	55	n/a	n/a	0.012	-0.001	10600000	359.686	n/a	n/a	n/a	n/a	359.772	n/a	n/a	n/a	n/a	0.8079	n/a	n/a		n/a	n/a	n/a		Medium
Apo	0s	H2O_3_0_20200831_111247	CUT-PRESCISSION-SYK(6-269)	190	194	FLIRA	H	2	5.5	6.49-6.68	46	n/a	n/a	0.01	0	15200000	310.261	n/a	n/a	n/a	n/a	310.392	n/a	n/a	n/a	n/a	0.7652	n/a	n/a		n/a	n/a	n/a		Medium
Apo	0s	H2O_3_0_20200831_111247	CUT-PRESCISSION-SYK(6-269)	190	195	FLIRAR	H	2	4.45	4.37-4.67	68	n/a	n/a	0.015	0	2430000000	388.468	n/a	n/a	n/a	n/a	388.485	n/a	n/a	n/a	n/a	0.9557	n/a	n/a		n/a	n/a	n/a		High
Apo	0s	H2O_3_0_20200831_111247	CUT-PRESCISSION-SYK(6-269)	190	201	FLIRARDNNGSY	H	3	5.67	5.43-5.68	58	n/a	n/a	0.02	0	126000000	476.149	n/a	n/a	n/a	n/a	476.191	n/a	n/a	n/a	n/a	0.9138	n/a	n/a		n/a	n/a	n/a		High
Apo	0s	H2O_3_0_20200831_111247	CUT-PRESCISSION-SYK(6-269)	190	203	FLIRARDNNGSYAL	H	2	7.96	7.80-8.10	68	n/a	n/a	0.044	-0.001	1210000000	805.898	n/a	n/a	n/a	n/a	805.901	n/a	n/a	n/a	n/a	0.9686	n/a	n/a		n/a	n/a	n/a		High
Apo	0s	H2O_3_0_20200831_111247	CUT-PRESCISSION-SYK(6-269)	190	203	FLIRARDNNGSYAL	H	3	7.96	7.81-8.11	69	n/a	n/a	0.024	0	4320000000	537.6	n/a	n/a	n/a	n/a	537.603	n/a	n/a	n/a	n/a	0.9717	n/a	n/a		n/a	n/a	n/a		High
Apo	0s	H2O_3_0_20200831_111247	CUT-PRESCISSION-SYK(6-269)	191	195	LIRAR	H	2	3.58	4.40-4.69	68	n/a	n/a	0.011	0	1740000000	314.879	n/a	n/a	n/a	n/a	314.898	n/a	n/a	n/a	n/a	0.9459	n/a	n/a		n/a	n/a	n/a		High
Apo	0s	H2O_3_0_20200831_111247	CUT-PRESCISSION-SYK(6-269)	191	201	LIRARDNNGSY	H	2	3.33	2.97-3.27	68	n/a	n/a	0.031	-0.001	104000000	640.175	n/a	n/a	n/a	n/a	640.196	n/a	n/a	n/a	n/a	0.9655	n/a	n/a		n/a	n/a	n/a		High
Apo	0s	H2O_3_0_20200831_111247	CUT-PRESCISSION-SYK(6-269)	191	201	LIRARDNNGSY	H	3	3.33	3.00-3.20	46	n/a	n/a	0.017	0	283000000	427.124	n/a	n/a	n/a	n/a	427.133	n/a	n/a	n/a	n/a	0.9697	n/a	n/a		n/a	n/a	n/a		High
Apo	0s	H2O_3_0_20200831_111247	CUT-PRESCISSION-SYK(6-269)	191	202	LIRARDNNGSYA	H	2	3.1	3.03-3.33	68	n/a	n/a	0.034	-0.001	69300000	675.7	n/a	n/a	n/a	n/a	675.735	n/a	n/a	n/a	n/a	0.9567	n/a	n/a		n/a	n/a	n/a		High
Apo	0s	H2O_3_0_20200831_111247	CUT-PRESCISSION-SYK(6-269)	191	202	LIRARDNNGSYA	H	3	3.1	3.04-3.34	69	n/a	n/a	0.018	-0.001	291000000	450.815	n/a	n/a	n/a	n/a	450.826	n/a	n/a	n/a	n/a	0.9702	n/a	n/a		n/a	n/a	n/a		High
Apo	0s	H2O_3_0_20200831_111247	CUT-PRESCISSION-SYK(6-269)	191	203	LIRARDNNGSYAL	H	2	5.65	5.30-5.50	48	n/a	n/a	0.038	-0.001	1340000000	732.307	n/a	n/a	n/a	n/a	732.314	n/a	n/a	n/a	n/a	0.9726	n/a	n/a		n/a	n/a	n/a		High
Apo	0s	H2O_3_0_20200831_111247	CUT-PRESCISSION-SYK(6-269)	191	203	LIRARDNNGSYAL	H	3	5.65	5.30-5.54	55	n/a	n/a	0.021	0	4140000000	488.539	n/a	n/a	n/a	n/a	488.545	n/a	n/a	n/a	n/a	0.9688	n/a	n/a		n/a	n/a	n/a		High
Apo	0s	H2O_3_0_20200831_111247	CUT-PRESCISSION-SYK(6-269)	192	203	IRARDNNGSYAL	H	2	4.93	4.70-5.00	68	n/a	n/a	0.034	-0.001	267000000	675.708	n/a	n/a	n/a	n/a	675.735	n/a	n/a	n/a	n/a	0.9552	n/a	n/a		n/a	n/a	n/a		High
Apo	0s	H2O_3_0_20200831_111247	CUT-PRESCISSION-SYK(6-269)	192	203	IRARDNNGSYAL	H	3	4.93	4.78-5.08	68	n/a	n/a	0.019	0	273000000	450.813	n/a	n/a	n/a	n/a	450.826	n/a	n/a	n/a	n/a	0.9522	n/a	n/a		n/a	n/a	n/a		High
Apo	0s	H2O_3_0_20200831_111247	CUT-PRESCISSION-SYK(6-269)	194	203	ARDNNGSYAL	H	2	5.56	5.05-5.35	68	n/a	n/a	0.025	0	2860000000	541.051	n/a	n/a	n/a	n/a	541.063	n/a	n/a	n/a	n/a	0.9532	n/a	n/a		n/a	n/a	n/a		High
Apo	0s	H2O_3_0_20200831_111247	CUT-PRESCISSION-SYK(6-269)	194	204	ARDNNGSYALC	H	2	5.41	5.19-5.43	55	n/a	n/a	0.026	-0.001	69900000	592.58	n/a	n/a	n/a	n/a	592.635	n/a	n/a	n/a	n/a	0.8655	n/a	n/a		n/a	n/a	n/a		Medium
Apo	0s	H2O_3_0_20200831_111247	CUT-PRESCISSION-SYK(6-269)	195	203	RDNNGSYAL	H	2	5.26	5.15-5.35	47	n/a	n/a	0.021	-0.001	16300000	505.397	n/a	n/a	n/a	n/a	505.524	n/a	n/a	n/a	n/a	0.8002	n/a	n/a		n/a	n/a	n/a		Medium
Apo	0s	H2O_3_0_20200831_111247	CUT-PRESCISSION-SYK(6-269)	196	203	DNNGSYAL	H	2	5.23	4.98-5.18	46	n/a	n/a	0.015	0.015	151000	428.449	n/a	n/a	n/a	n/a	427.431	n/a	n/a	n/a	n/a	0.1029	n/a	n/a		n/a	n/a	n/a		Low
Apo	0s	H2O_3_0_20200831_111247	CUT-PRESCISSION-SYK(6-269)	204	210	CLLHEGK	H	2	3.49	3.05-3.35	68	n/a	n/a	0.015	0	174000000	400.473	n/a	n/a	n/a	n/a	400.484	n/a	n/a	n/a	n/a	0.9063	n/a	n/a		n/a	n/a	n/a		High
Apo	0s	H2O_3_0_20200831_111247	CUT-PRESCISSION-SYK(6-269)	204	213	CLLHEGKVLH	H	3	3.38	4.28-4.55	61	n/a	n/a	0.014	0	76600000	383.749	n/a	n/a	n/a	n/a	383.801	n/a	n/a	n/a	n/a	0.8974	n/a	n/a		n/a	n/a	n/a		Medium
Apo	0s	H2O_3_0_20200831_111247	CUT-PRESCISSION-SYK(6-269)	204	217	CLLHEGKVLHYRID	H	2	6.53	6.41-6.62	47	n/a	n/a	0.048	-0.001	235000000	848.96	n/a	n/a	n/a	n/a	849.001	n/a	n/a	n/a	n/a	0.9481	n/a	n/a		n/a	n/a	n/a		Medium
Apo	0s	H2O_3_0_20200831_111247	CUT-PRESCISSION-SYK(6-269)	204	217	CLLHEGKVLHYRID	H	3	6.53	6.38-6.58	46	n/a	n/a	0.026	0	750000000	566.318	n/a	n/a	n/a	n/a	566.336	n/a	n/a	n/a	n/a	0.9457	n/a	n/a		n/a	n/a	n/a		High
Apo	0s	H2O_3_0_20200831_111247	CUT-PRESCISSION-SYK(6-269)	204	217	CLLHEGKVLHYRID	H	4	6.53	6.37-6.66	68	n/a	n/a	0.017	0	1600000000	424.994	n/a	n/a	n/a	n/a	425.004	n/a	n/a	n/a	n/a	0.9607	n/a	n/a		n/a	n/a	n/a		High
Apo	0s	H2O_3_0_20200831_111247	CUT-PRESCISSION-SYK(6-269)	204	217	CLLHEGKVLHYRID	H	5	6.53	6.38-6.68	68	n/a	n/a	0.011	0	221000000	340.192	n/a	n/a	n/a	n/a	340.205	n/a	n/a	n/a	n/a	0.9117	n/a	n/a		n/a	n/a	n/a		High
Apo	0s	H2O_3_0_20200831_111247	CUT-PRESCISSION-SYK(6-269)	205	217	LLHEGKVLHYRID	H	4	5.6	5.33-5.53	47	n/a	n/a	0.014	0	80600000	399.194	n/a	n/a	n/a	n/a	399.218	n/a	n/a	n/a	n/a	0.9042	n/a	n/a		n/a	n/a	n/a		Medium
Apo	0s	H2O_3_0_20200831_111247	CUT-PRESCISSION-SYK(6-269)	206	217	LHEGKVLHYRID	H	2	4.81	4.63-4.89	59	n/a	n/a	0.039	-0.001	372000000	740.835	n/a	n/a	n/a	n/a	740.85	n/a	n/a	n/a	n/a	0.9744	n/a	n/a		n/a	n/a	n/a		High
Apo	0s	H2O_3_0_20200831_111247	CUT-PRESCISSION-SYK(6-269)	206	217	LHEGKVLHYRID	H	3	4.81	4.68-4.98	69	n/a	n/a	0.021	0	1150000000	494.227	n/a	n/a	n/a	n/a	494.236	n/a	n/a	n/a	n/a	0.9712	n/a	n/a		n/a	n/a	n/a		High
Apo	0s	H2O_3_0_20200831_111247	CUT-PRESCISSION-SYK(6-269)	206	217	LHEGKVLHYRID	H	4	4.81	4.66-4.96	68	n/a	n/a	0.014	0	1500000000	370.923	n/a	n/a	n/a	n/a	370.929	n/a	n/a	n/a	n/a	0.9741	n/a	n/a		n/a	n/a	n/a		High
Apo	0s	H2O_3_0_20200831_111247	CUT-PRESCISSION-SYK(6-269)	207	217	HEGKVLHYRID	H	4	4	3.81-4.10	67	n/a	n/a	0.011	0	144000000	342.618	n/a	n/a	n/a	n/a	342.639	n/a	n/a	n/a	n/a	0.9142	n/a	n/a		n/a	n/a	n/a		High
Apo	0s	H2O_3_0_20200831_111247	CUT-PRESCISSION-SYK(6-269)	209	217	GKVLHYRID	H	2	4.32	4.24-4.54	69	n/a	n/a	0.025	0	405000000	551.125	n/a	n/a	n/a	n/a	551.144	n/a	n/a	n/a	n/a	0.9666	n/a	n/a		n/a	n/a	n/a		High
Apo	0s	H2O_3_0_20200831_111247	CUT-PRESCISSION-SYK(6-269)	209	217	GKVLHYRID	H	3	4.32	4.19-4.48	68	n/a	n/a	0.013	0	993000000	367.756	n/a	n/a	n/a	n/a	367.765	n/a	n/a	n/a	n/a	0.9707	n/a	n/a		n/a	n/a	n/a		High
Apo	0s	H2O_3_0_20200831_111247	CUT-PRESCISSION-SYK(6-269)	209	224	GKVLHYRIDKDKTGKL	H	4	3.95	3.77-3.98	47	n/a	n/a	0.019	-0.001	44100000	468.785	n/a	n/a	n/a	n/a	468.805	n/a	n/a	n/a	n/a	0.8887	n/a	n/a		n/a	n/a	n/a		Medium
Apo	0s	H2O_3_0_20200831_111247	CUT-PRESCISSION-SYK(6-269)	209	224	GKVLHYRIDKDKTGKL	H	5	3.95	3.98-4.18	46	n/a	n/a	0.013	0	15100000	375.247	n/a	n/a	n/a	n/a	375.246	n/a	n/a	n/a	n/a	0.835	n/a	n/a		n/a	n/a	n/a		Medium
Apo	0s	H2O_3_0_20200831_111247	CUT-PRESCISSION-SYK(6-269)	211	217	VLHYRID	H	2	5.31	5.11-5.41	69	n/a	n/a	0.019	0	4530000000	458.522	n/a	n/a	n/a	n/a	458.532	n/a	n/a	n/a	n/a	0.9666	n/a	n/a		n/a	n/a	n/a		High
Apo	0s	H2O_3_0_20200831_111247	CUT-PRESCISSION-SYK(6-269)	211	217	VLHYRID	H	3	5.31	5.14-5.44	68	n/a	n/a	0.01	0	4990000000	306.016	n/a	n/a	n/a	n/a	306.024	n/a	n/a	n/a	n/a	0.9631	n/a	n/a		n/a	n/a	n/a		High
Apo	0s	H2O_3_0_20200831_111247	CUT-PRESCISSION-SYK(6-269)	211	224	VLHYRIDKDKTGKL	H	2	4.4	4.23-4.52	68	n/a	n/a	0.046	-0.001	38900000	843.932	n/a	n/a	n/a	n/a	843.991	n/a	n/a	n/a	n/a	0.9189	n/a	n/a		n/a	n/a	n/a		High
Apo	0s	H2O_3_0_20200831_111247	CUT-PRESCISSION-SYK(6-269)	211	224	VLHYRIDKDKTGKL	H	3	4.4	4.48-4.71	52	n/a	n/a	0.023	-0.002	59600000	563.284	n/a	n/a	n/a	n/a	562.997	n/a	n/a	n/a	n/a	0.5828	n/a	n/a		n/a	n/a	n/a		Medium
Apo	0s	H2O_3_0_20200831_111247	CUT-PRESCISSION-SYK(6-269)	211	224	VLHYRIDKDKTGKL	H	4	4.4	4.25-4.55	68	n/a	n/a	0.017	0	582000000	422.493	n/a	n/a	n/a	n/a	422.499	n/a	n/a	n/a	n/a	0.974	n/a	n/a		n/a	n/a	n/a		High
Apo	0s	H2O_3_0_20200831_111247	CUT-PRESCISSION-SYK(6-269)	211	224	VLHYRIDKDKTGKL	H	5	4.4	4.25-4.55	68	n/a	n/a	0.012	0	298000000	338.19	n/a	n/a	n/a	n/a	338.201	n/a	n/a	n/a	n/a	0.9607	n/a	n/a		n/a	n/a	n/a		High
Apo	0s	H2O_3_0_20200831_111247	CUT-PRESCISSION-SYK(6-269)	212	217	LHYRID	H	2	4.95	4.88-5.18	69	n/a	n/a	0.016	0	4080000000	408.954	n/a	n/a	n/a	n/a	408.966	n/a	n/a	n/a	n/a	0.9649	n/a	n/a		n/a	n/a	n/a		High
Apo	0s	H2O_3_0_20200831_111247	CUT-PRESCISSION-SYK(6-269)	214	224	YRIDKDKTGKL	H	4	3.46	3.31-3.52	47	n/a	n/a	0.011	-0.001	25000000	335.122	n/a	n/a	n/a	n/a	335.142	n/a	n/a	n/a	n/a	0.9435	n/a	n/a		n/a	n/a	n/a		Medium
Apo	0s	H2O_3_0_20200831_111247	CUT-PRESCISSION-SYK(6-269)	216	235	IDKDKTGKLSIPEGKKFDTL	H	3	5.18	5.07-5.26	45	n/a	n/a	0.036	-0.008	261000	747.022	n/a	n/a	n/a	n/a	745.529	n/a	n/a	n/a	n/a	0.1053	n/a	n/a		n/a	n/a	n/a		Low
Apo	0s	H2O_3_0_20200831_111247	CUT-PRESCISSION-SYK(6-269)	216	235	IDKDKTGKLSIPEGKKFDTL	H	5	5.18	5.08-5.27	45	n/a	n/a	0.017	0	20700000	448.237	n/a	n/a	n/a	n/a	447.72	n/a	n/a	n/a	n/a	0.0072	n/a	n/a		n/a	n/a	n/a		Low
Apo	0s	H2O_3_0_20200831_111247	CUT-PRESCISSION-SYK(6-269)	218	231	KDKTGKLSIPEGKK	H	3	2.75	2.35-2.55	47	n/a	n/a	0.022	-0.001	3830000	510.578	n/a	n/a	n/a	n/a	510.606	n/a	n/a	n/a	n/a	0.9515	n/a	n/a		n/a	n/a	n/a		Medium
Apo	0s	H2O_3_0_20200831_111247	CUT-PRESCISSION-SYK(6-269)	218	231	KDKTGKLSIPEGKK	H	4	2.75	2.48-2.78	69	n/a	n/a	0.014	-0.001	76500000	383.199	n/a	n/a	n/a	n/a	383.206	n/a	n/a	n/a	n/a	0.9707	n/a	n/a		n/a	n/a	n/a		High
Apo	0s	H2O_3_0_20200831_111247	CUT-PRESCISSION-SYK(6-269)	218	231	KDKTGKLSIPEGKK	H	5	2.75	2.46-2.76	68	n/a	n/a	0.01	-0.001	56200000	306.761	n/a	n/a	n/a	n/a	306.766	n/a	n/a	n/a	n/a	0.9705	n/a	n/a		n/a	n/a	n/a		High
Apo	0s	H2O_3_0_20200831_111247	CUT-PRESCISSION-SYK(6-269)	218	232	KDKTGKLSIPEGKKF	H	2	4.49	4.37-4.67	68	n/a	n/a	0.046	-0.001	68500000	838.925	n/a	n/a	n/a	n/a	838.992	n/a	n/a	n/a	n/a	0.9186	n/a	n/a		n/a	n/a	n/a		High
Apo	0s	H2O_3_0_20200831_111247	CUT-PRESCISSION-SYK(6-269)	218	232	KDKTGKLSIPEGKKF	H	3	4.49	4.37-4.67	69	n/a	n/a	0.025	0	477000000	559.65	n/a	n/a	n/a	n/a	559.664	n/a	n/a	n/a	n/a	0.9696	n/a	n/a		n/a	n/a	n/a		High
Apo	0s	H2O_3_0_20200831_111247	CUT-PRESCISSION-SYK(6-269)	218	232	KDKTGKLSIPEGKKF	H	4	4.49	4.40-4.70	68	n/a	n/a	0.017	0	1170000000	419.998	n/a	n/a	n/a	n/a	420	n/a	n/a	n/a	n/a	0.9718	n/a	n/a		n/a	n/a	n/a		Medium
Apo	0s	H2O_3_0_20200831_111247	CUT-PRESCISSION-SYK(6-269)	218	232	KDKTGKLSIPEGKKF	H	5	4.49	4.42-4.72	69	n/a	n/a	0.012	0	759000000	336.196	n/a	n/a	n/a	n/a	336.201	n/a	n/a	n/a	n/a	0.9739	n/a	n/a		n/a	n/a	n/a		High
Apo	0s	H2O_3_0_20200831_111247	CUT-PRESCISSION-SYK(6-269)	221	232	TGKLSIPEGKKF	H	4	4.25	4.15-4.35	45	n/a	n/a	0.011	0.01	24900000	327.803	n/a	n/a	n/a	n/a	327.142	n/a	n/a	n/a	n/a	0.0054	n/a	n/a		n/a	n/a	n/a		Low
Apo	0s	H2O_3_0_20200831_111247	CUT-PRESCISSION-SYK(6-269)	224	235	LSIPEGKKFDTL	H	3	6.45	6.27-6.46	45	n/a	n/a	0.018	-0.005	77700000	450.143	n/a	n/a	n/a	n/a	450.193	n/a	n/a	n/a	n/a	0.0087	n/a	n/a		n/a	n/a	n/a		Low
Apo	0s	H2O_3_0_20200831_111247	CUT-PRESCISSION-SYK(6-269)	225	232	SIPEGKKF	H	2	3.58	3.49-3.70	49	n/a	n/a	0.018	-0.001	534000000	453.526	n/a	n/a	n/a	n/a	453.533	n/a	n/a	n/a	n/a	0.9711	n/a	n/a		n/a	n/a	n/a		High
Apo	0s	H2O_3_0_20200831_111247	CUT-PRESCISSION-SYK(6-269)	225	232	SIPEGKKF	H	3	3.58	3.51-3.81	68	n/a	n/a	0.01	0	839000000	302.682	n/a	n/a	n/a	n/a	302.691	n/a	n/a	n/a	n/a	0.9663	n/a	n/a		n/a	n/a	n/a		High
Apo	0s	H2O_3_0_20200831_111247	CUT-PRESCISSION-SYK(6-269)	225	235	SIPEGKKFDTL	H	2	6.15	5.96-6.26	68	n/a	n/a	0.03	-0.001	821000000	618.192	n/a	n/a	n/a	n/a	618.208	n/a	n/a	n/a	n/a	0.9631	n/a	n/a		n/a	n/a	n/a		High
Apo	0s	H2O_3_0_20200831_111247	CUT-PRESCISSION-SYK(6-269)	225	235	SIPEGKKFDTL	H	3	6.15	6.00-6.30	68	n/a	n/a	0.016	0	1070000000	412.458	n/a	n/a	n/a	n/a	412.474	n/a	n/a	n/a	n/a	0.9553	n/a	n/a		n/a	n/a	n/a		High
Apo	0s	H2O_3_0_20200831_111247	CUT-PRESCISSION-SYK(6-269)	225	238	SIPEGKKFDTLWQL	H	2	11.27	11.05-11.35	68	n/a	n/a	0.043	-0.001	235000000	831.93	n/a	n/a	n/a	n/a	831.956	n/a	n/a	n/a	n/a	0.9343	n/a	n/a		n/a	n/a	n/a		Medium
Apo	0s	H2O_3_0_20200831_111247	CUT-PRESCISSION-SYK(6-269)	225	238	SIPEGKKFDTLWQL	H	3	11.27	11.12-11.42	69	n/a	n/a	0.025	0	547000000	554.967	n/a	n/a	n/a	n/a	554.973	n/a	n/a	n/a	n/a	0.9736	n/a	n/a		n/a	n/a	n/a		High
Apo	0s	H2O_3_0_20200831_111247	CUT-PRESCISSION-SYK(6-269)	227	232	PEGKKF	H	2	2.85	2.32-2.51	45	n/a	n/a	0.013	-0.01	65700000	353.212	n/a	n/a	n/a	n/a	353.415	n/a	n/a	n/a	n/a	0.6584	n/a	n/a		n/a	n/a	n/a		Medium
Apo	0s	H2O_3_0_20200831_111247	CUT-PRESCISSION-SYK(6-269)	228	235	EGKKFDTL	H	2	4.88	4.66-4.87	47	n/a	n/a	0.02	0	128000000	469.489	n/a	n/a	n/a	n/a	469.532	n/a	n/a	n/a	n/a	0.8782	n/a	n/a		n/a	n/a	n/a		High
Apo	0s	H2O_3_0_20200831_111247	CUT-PRESCISSION-SYK(6-269)	228	235	EGKKFDTL	H	3	4.88	4.76-4.97	47	n/a	n/a	0.01	0	58200000	313.328	n/a	n/a	n/a	n/a	313.357	n/a	n/a	n/a	n/a	0.9129	n/a	n/a		n/a	n/a	n/a		Medium
Apo	0s	H2O_3_0_20200831_111247	CUT-PRESCISSION-SYK(6-269)	228	238	EGKKFDTLWQL	H	2	10.77	10.66-10.87	47	n/a	n/a	0.033	-0.001	35100000	683.327	n/a	n/a	n/a	n/a	683.281	n/a	n/a	n/a	n/a	0.8056	n/a	n/a		n/a	n/a	n/a		Medium
Apo	0s	H2O_3_0_20200831_111247	CUT-PRESCISSION-SYK(6-269)	228	238	EGKKFDTLWQL	H	3	10.77	10.62-10.92	68	n/a	n/a	0.018	0	70700000	455.812	n/a	n/a	n/a	n/a	455.857	n/a	n/a	n/a	n/a	0.9158	n/a	n/a		n/a	n/a	n/a		High
Apo	0s	H2O_3_0_20200831_111247	CUT-PRESCISSION-SYK(6-269)	233	238	DTLWQL	H	2	11.77	11.62-11.92	68	n/a	n/a	0.015	0	956000000	388.425	n/a	n/a	n/a	n/a	388.439	n/a	n/a	n/a	n/a	0.9677	n/a	n/a		n/a	n/a	n/a		High
Apo	0s	H2O_3_0_20200831_111247	CUT-PRESCISSION-SYK(6-269)	236	244	WQLVEHYSY	H	2	7.63	7.39-7.58	45	n/a	n/a	0.029	0.014	6510000	614.274	n/a	n/a	n/a	n/a	613.169	n/a	n/a	n/a	n/a	0.1333	n/a	n/a		n/a	n/a	n/a		Low
Apo	0s	H2O_3_0_20200831_111247	CUT-PRESCISSION-SYK(6-269)	236	247	WQLVEHYSYKAD	H	2	6.53	6.45-6.64	45	n/a	n/a	0.04	0.023	290000000	771.756	n/a	n/a	n/a	n/a	770.338	n/a	n/a	n/a	n/a	0.063	n/a	n/a		n/a	n/a	n/a		Low
Apo	0s	H2O_3_0_20200831_111247	CUT-PRESCISSION-SYK(6-269)	236	247	WQLVEHYSYKAD	H	3	6.53	6.44-6.63	45	n/a	n/a	0.022	0.013	390000000	514.837	n/a	n/a	n/a	n/a	513.894	n/a	n/a	n/a	n/a	0.0654	n/a	n/a		n/a	n/a	n/a		Low
Apo	0s	H2O_3_0_20200831_111247	CUT-PRESCISSION-SYK(6-269)	236	251	WQLVEHYSYKADGLLR	H	3	7.38	6.85-7.05	45	n/a	n/a	0.03	0	8620000	660.381	n/a	n/a	n/a	n/a	660.412	n/a	n/a	n/a	n/a	0.724	n/a	n/a		n/a	n/a	n/a		Medium
Apo	0s	H2O_3_0_20200831_111247	CUT-PRESCISSION-SYK(6-269)	236	251	WQLVEHYSYKADGLLR	H	4	7.38	7.28-7.48	45	n/a	n/a	0.021	-0.016	5740000	495.741	n/a	n/a	n/a	n/a	495.561	n/a	n/a	n/a	n/a	0.2601	n/a	n/a		n/a	n/a	n/a		Low
Apo	0s	H2O_3_0_20200831_111247	CUT-PRESCISSION-SYK(6-269)	237	242	QLVEHY	H	2	4.74	4.72-4.92	46	n/a	n/a	0.015	0	7150000	394.846	n/a	n/a	n/a	n/a	394.938	n/a	n/a	n/a	n/a	0.8331	n/a	n/a		n/a	n/a	n/a		Medium
Apo	0s	H2O_3_0_20200831_111247	CUT-PRESCISSION-SYK(6-269)	238	247	LVEHYSYKAD	H	3	4.04	3.95-4.15	47	n/a	n/a	0.015	0	34000000	409.057	n/a	n/a	n/a	n/a	409.114	n/a	n/a	n/a	n/a	0.8894	n/a	n/a		n/a	n/a	n/a		Medium
Apo	0s	H2O_3_0_20200831_111247	CUT-PRESCISSION-SYK(6-269)	238	249	LVEHYSYKADGL	H	2	6.27	6.17-6.37	46	n/a	n/a	0.034	-0.001	76800000	698.201	n/a	n/a	n/a	n/a	698.273	n/a	n/a	n/a	n/a	0.9033	n/a	n/a		n/a	n/a	n/a		High
Apo	0s	H2O_3_0_20200831_111247	CUT-PRESCISSION-SYK(6-269)	238	249	LVEHYSYKADGL	H	3	6.27	6.19-6.41	52	n/a	n/a	0.019	0	217000000	465.825	n/a	n/a	n/a	n/a	465.851	n/a	n/a	n/a	n/a	0.9532	n/a	n/a		n/a	n/a	n/a		High
Apo	0s	H2O_3_0_20200831_111247	CUT-PRESCISSION-SYK(6-269)	238	250	LVEHYSYKADGLL	H	2	7.98	7.88-8.08	45	n/a	n/a	0.038	0	27800000	757.209	n/a	n/a	n/a	n/a	754.851	n/a	n/a	n/a	n/a	0.1171	n/a	n/a		n/a	n/a	n/a		Low
Apo	0s	H2O_3_0_20200831_111247	CUT-PRESCISSION-SYK(6-269)	239	244	VEHYSY	H	2	4.18	4.15-4.45	69	n/a	n/a	0.016	0	4260000000	399.408	n/a	n/a	n/a	n/a	399.42	n/a	n/a	n/a	n/a	0.9669	n/a	n/a		n/a	n/a	n/a		High
Apo	0s	H2O_3_0_20200831_111247	CUT-PRESCISSION-SYK(6-269)	239	245	VEHYSYK	H	2	2.83	2.73-2.92	45	n/a	n/a	0.017	-0.002	947000	463.91	n/a	n/a	n/a	n/a	463.506	n/a	n/a	n/a	n/a	0.2752	n/a	n/a		n/a	n/a	n/a		Low
Apo	0s	H2O_3_0_20200831_111247	CUT-PRESCISSION-SYK(6-269)	239	245	VEHYSYK	H	3	2.83	2.72-2.92	46	n/a	n/a	0.01	-0.001	5060000	309.246	n/a	n/a	n/a	n/a	309.34	n/a	n/a	n/a	n/a	0.74	n/a	n/a		n/a	n/a	n/a		Medium
Apo	0s	H2O_3_0_20200831_111247	CUT-PRESCISSION-SYK(6-269)	239	247	VEHYSYKAD	H	2	3.49	3.20-3.49	68	n/a	n/a	0.025	-0.001	361000000	556.578	n/a	n/a	n/a	n/a	556.589	n/a	n/a	n/a	n/a	0.9709	n/a	n/a		n/a	n/a	n/a		High
Apo	0s	H2O_3_0_20200831_111247	CUT-PRESCISSION-SYK(6-269)	239	247	VEHYSYKAD	H	3	3.49	3.24-3.54	68	n/a	n/a	0.014	0	765000000	371.39	n/a	n/a	n/a	n/a	371.395	n/a	n/a	n/a	n/a	0.9689	n/a	n/a		n/a	n/a	n/a		High
Apo	0s	H2O_3_0_20200831_111247	CUT-PRESCISSION-SYK(6-269)	239	249	VEHYSYKADGL	H	2	5.94	5.45-5.75	68	n/a	n/a	0.031	0	1840000000	641.681	n/a	n/a	n/a	n/a	641.693	n/a	n/a	n/a	n/a	0.9625	n/a	n/a		n/a	n/a	n/a		High
Apo	0s	H2O_3_0_20200831_111247	CUT-PRESCISSION-SYK(6-269)	239	249	VEHYSYKADGL	H	3	5.94	5.36-5.66	68	n/a	n/a	0.017	0	3860000000	428.123	n/a	n/a	n/a	n/a	428.131	n/a	n/a	n/a	n/a	0.969	n/a	n/a		n/a	n/a	n/a		High
Apo	0s	H2O_3_0_20200831_111247	CUT-PRESCISSION-SYK(6-269)	239	250	VEHYSYKADGLL	H	2	7.53	7.16-7.40	55	n/a	n/a	0.035	-0.001	579000000	698.302	n/a	n/a	n/a	n/a	698.273	n/a	n/a	n/a	n/a	0.9195	n/a	n/a		n/a	n/a	n/a		High
Apo	0s	H2O_3_0_20200831_111247	CUT-PRESCISSION-SYK(6-269)	239	250	VEHYSYKADGLL	H	3	7.53	7.38-7.68	68	n/a	n/a	0.02	0	827000000	465.835	n/a	n/a	n/a	n/a	465.851	n/a	n/a	n/a	n/a	0.9514	n/a	n/a		n/a	n/a	n/a		High
Apo	0s	H2O_3_0_20200831_111247	CUT-PRESCISSION-SYK(6-269)	239	251	VEHYSYKADGLLR	H	2	5.93	5.71-6.01	68	n/a	n/a	0.041	-0.001	446000000	776.328	n/a	n/a	n/a	n/a	776.366	n/a	n/a	n/a	n/a	0.9494	n/a	n/a		n/a	n/a	n/a		High
Apo	0s	H2O_3_0_20200831_111247	CUT-PRESCISSION-SYK(6-269)	239	251	VEHYSYKADGLLR	H	3	5.93	5.61-5.91	68	n/a	n/a	0.023	0	1610000000	517.904	n/a	n/a	n/a	n/a	517.913	n/a	n/a	n/a	n/a	0.97	n/a	n/a		n/a	n/a	n/a		High
Apo	0s	H2O_3_0_20200831_111247	CUT-PRESCISSION-SYK(6-269)	239	251	VEHYSYKADGLLR	H	4	5.93	5.71-6.01	68	n/a	n/a	0.015	0	1780000000	388.679	n/a	n/a	n/a	n/a	388.686	n/a	n/a	n/a	n/a	0.9715	n/a	n/a		n/a	n/a	n/a		High
Apo	0s	H2O_3_0_20200831_111247	CUT-PRESCISSION-SYK(6-269)	240	247	EHYSYKAD	H	2	3.28	3.09-3.39	68	n/a	n/a	0.022	0	62400000	506.981	n/a	n/a	n/a	n/a	507.023	n/a	n/a	n/a	n/a	0.9439	n/a	n/a		n/a	n/a	n/a		Medium
Apo	0s	H2O_3_0_20200831_111247	CUT-PRESCISSION-SYK(6-269)	241	249	HYSYKADGL	H	2	5.03	5.03-5.23	47	n/a	n/a	0.022	0	30200000	527.479	n/a	n/a	n/a	n/a	527.571	n/a	n/a	n/a	n/a	0.8248	n/a	n/a		n/a	n/a	n/a		Medium
Apo	0s	H2O_3_0_20200831_111247	CUT-PRESCISSION-SYK(6-269)	242	249	YSYKADGL	H	2	5.97	5.76-6.06	69	n/a	n/a	0.018	0	196000000	458.976	n/a	n/a	n/a	n/a	459.001	n/a	n/a	n/a	n/a	0.9391	n/a	n/a		n/a	n/a	n/a		Medium
Apo	0s	H2O_3_0_20200831_111247	CUT-PRESCISSION-SYK(6-269)	242	250	YSYKADGLL	H	2	8.07	8.00-8.30	68	n/a	n/a	0.022	0	167000000	515.549	n/a	n/a	n/a	n/a	515.58	n/a	n/a	n/a	n/a	0.9397	n/a	n/a		n/a	n/a	n/a		Medium
Apo	0s	H2O_3_0_20200831_111247	CUT-PRESCISSION-SYK(6-269)	242	251	YSYKADGLLR	H	2	5.21	5.35-5.54	45	n/a	n/a	0.024	0.005	27500000	594.741	n/a	n/a	n/a	n/a	593.673	n/a	n/a	n/a	n/a	0.1217	n/a	n/a		n/a	n/a	n/a		Low
Apo	0s	H2O_3_0_20200831_111247	CUT-PRESCISSION-SYK(6-269)	242	251	YSYKADGLLR	H	3	5.21	6.01-6.21	46	n/a	n/a	0.015	0	293000000	396.088	n/a	n/a	n/a	n/a	396.118	n/a	n/a	n/a	n/a	0.6681	n/a	n/a		n/a	n/a	n/a		Medium
Apo	0s	H2O_3_0_20200831_111247	CUT-PRESCISSION-SYK(6-269)	245	250	KADGLL	H	2	5.38	5.26-5.47	47	n/a	n/a	0.01	0	16600000	308.774	n/a	n/a	n/a	n/a	308.868	n/a	n/a	n/a	n/a	0.8124	n/a	n/a		n/a	n/a	n/a		Medium
Apo	0s	H2O_3_0_20200831_111247	CUT-PRESCISSION-SYK(6-269)	246	251	ADGLLR	H	2	3.24	3.61-3.91	68	n/a	n/a	0.01	-0.001	8140000	322.85	n/a	n/a	n/a	n/a	322.874	n/a	n/a	n/a	n/a	0.7629	n/a	n/a		n/a	n/a	n/a		Medium
Apo	0s	H2O_3_0_20200831_111247	CUT-PRESCISSION-SYK(6-269)	248	253	GLLRVL	H	2	8.52	8.40-8.70	68	n/a	n/a	0.012	0	2240000000	335.919	n/a	n/a	n/a	n/a	335.936	n/a	n/a	n/a	n/a	0.956	n/a	n/a		n/a	n/a	n/a		High
Apo	0s	H2O_3_0_20200831_111247	CUT-PRESCISSION-SYK(6-269)	248	256	GLLRVLTVP	H	2	10.01	9.98-10.18	47	n/a	n/a	0.02	0	48600000	484.562	n/a	n/a	n/a	n/a	484.611	n/a	n/a	n/a	n/a	0.9212	n/a	n/a		n/a	n/a	n/a		Medium
Apo	0s	H2O_3_0_20200831_111247	CUT-PRESCISSION-SYK(6-269)	251	256	RVLTVP	H	2	5.6	5.35-5.55	47	n/a	n/a	0.012	0	42300000	342.904	n/a	n/a	n/a	n/a	342.928	n/a	n/a	n/a	n/a	0.9464	n/a	n/a		n/a	n/a	n/a		Medium
Apo	0s	H2O_3_0_20200831_111247	CUT-PRESCISSION-SYK(6-269)	251	258	RVLTVPCQ	H	1	5.47	4.89-5.18	68	n/a	n/a	0.053	-0.004	795000000	916.028	n/a	n/a	n/a	n/a	916.122	n/a	n/a	n/a	n/a	0.9256	n/a	n/a		n/a	n/a	n/a		High
Apo	0s	H2O_3_0_20200831_111247	CUT-PRESCISSION-SYK(6-269)	251	263	RVLTVPCQKIGTQ	H	3	4.29	5.23-5.52	66	n/a	n/a	0.019	0	144000000	481.904	n/a	n/a	n/a	n/a	481.917	n/a	n/a	n/a	n/a	0.8958	n/a	n/a		n/a	n/a	n/a		Medium
Apo	0s	H2O_3_0_20200831_111247	CUT-PRESCISSION-SYK(6-269)	251	267	RVLTVPCQKIGTQGNVN	H	2	4.47	5.24-5.44	46	n/a	n/a	0.053	-0.001	464000000	914.812	n/a	n/a	n/a	n/a	914.567	n/a	n/a	n/a	n/a	0.7939	n/a	n/a		n/a	n/a	n/a		Medium
Apo	0s	H2O_3_0_20200831_111247	CUT-PRESCISSION-SYK(6-269)	251	267	RVLTVPCQKIGTQGNVN	H	3	4.47	5.31-5.56	57	n/a	n/a	0.029	0	3900000000	610.04	n/a	n/a	n/a	n/a	610.047	n/a	n/a	n/a	n/a	0.9653	n/a	n/a		n/a	n/a	n/a		High
Apo	0s	H2O_3_0_20200831_111247	CUT-PRESCISSION-SYK(6-269)	252	263	VLTVPCQKIGTQ	H	2	4.99	5.53-5.72	44	n/a	n/a	0.026	0.01	30700000	644.165	n/a	n/a	n/a	n/a	644.279	n/a	n/a	n/a	n/a	0.6855	n/a	n/a		n/a	n/a	n/a		Low
Apo	0s	H2O_3_0_20200831_111247	CUT-PRESCISSION-SYK(6-269)	252	267	VLTVPCQKIGTQGNVN	H	2	6.29	6.18-6.48	69	n/a	n/a	0.047	-0.001	7740000000	836.475	n/a	n/a	n/a	n/a	836.474	n/a	n/a	n/a	n/a	0.9668	n/a	n/a		n/a	n/a	n/a		High
Apo	0s	H2O_3_0_20200831_111247	CUT-PRESCISSION-SYK(6-269)	252	267	VLTVPCQKIGTQGNVN	H	3	6.29	6.14-6.44	68	n/a	n/a	0.025	0	2420000000	558.034	n/a	n/a	n/a	n/a	557.985	n/a	n/a	n/a	n/a	0.9264	n/a	n/a		n/a	n/a	n/a		High
Apo	0s	H2O_3_0_20200831_111247	CUT-PRESCISSION-SYK(6-269)	254	263	TVPCQKIGTQ	H	2	3.33	3.27-3.57	68	n/a	n/a	0.024	-0.001	586000000	538.107	n/a	n/a	n/a	n/a	538.135	n/a	n/a	n/a	n/a	0.9501	n/a	n/a		n/a	n/a	n/a		High
Apo	0s	H2O_3_0_20200831_111247	CUT-PRESCISSION-SYK(6-269)	254	267	TVPCQKIGTQGNVN	H	2	4.12	3.97-4.27	68	n/a	n/a	0.038	-0.001	7000000000	730.317	n/a	n/a	n/a	n/a	730.329	n/a	n/a	n/a	n/a	0.9723	n/a	n/a		n/a	n/a	n/a		High
Apo	0s	H2O_3_0_20200831_111247	CUT-PRESCISSION-SYK(6-269)	254	267	TVPCQKIGTQGNVN	H	3	4.12	3.92-4.22	68	n/a	n/a	0.02	-0.001	336000000	487.192	n/a	n/a	n/a	n/a	487.222	n/a	n/a	n/a	n/a	0.9462	n/a	n/a		n/a	n/a	n/a		High
Apo	0s	H2O_3_0_20200831_111247	CUT-PRESCISSION-SYK(6-269)	257	267	CQKIGTQGNVN	H	1	3	2.67-2.88	47	n/a	n/a	0.074	-0.002	11600000	1162.1	n/a	n/a	n/a	n/a	1162.3	n/a	n/a	n/a	n/a	0.879	n/a	n/a		n/a	n/a	n/a		High
Apo	0s	H2O_3_0_20200831_111247	CUT-PRESCISSION-SYK(6-269)	257	267	CQKIGTQGNVN	H	2	3	2.64-2.94	68	n/a	n/a	0.027	-0.001	1790000000	581.635	n/a	n/a	n/a	n/a	581.654	n/a	n/a	n/a	n/a	0.9606	n/a	n/a		n/a	n/a	n/a		High
Apo	0s	H2O_MS_0_20201010_130827	CUT-PRESCISSION-SYK(6-269)	1	12	GPHMADSANHLP	H	2	4.79	4.76-5.06	68	n/a	n/a	0.03	0	774000000	624.159	n/a	n/a	n/a	n/a	624.185	n/a	n/a	n/a	n/a	0.9609	n/a	n/a		n/a	n/a	n/a		High
Apo	0s	H2O_MS_0_20201010_130827	CUT-PRESCISSION-SYK(6-269)	1	12	GPHMADSANHLP	H	3	4.79	4.76-5.06	68	n/a	n/a	0.016	0	2020000000	416.444	n/a	n/a	n/a	n/a	416.459	n/a	n/a	n/a	n/a	0.9608	n/a	n/a		n/a	n/a	n/a		High
Apo	0s	H2O_MS_0_20201010_130827	CUT-PRESCISSION-SYK(6-269)	1	14	GPHMADSANHLPFF	H	2	10.17	10.13-10.43	68	n/a	n/a	0.041	-0.001	3200000000	771.352	n/a	n/a	n/a	n/a	771.359	n/a	n/a	n/a	n/a	0.9686	n/a	n/a		n/a	n/a	n/a		High
Apo	0s	H2O_MS_0_20201010_130827	CUT-PRESCISSION-SYK(6-269)	1	14	GPHMADSANHLPFF	H	3	10.17	10.15-10.45	68	n/a	n/a	0.023	0	10800000000	514.569	n/a	n/a	n/a	n/a	514.575	n/a	n/a	n/a	n/a	0.9597	n/a	n/a		n/a	n/a	n/a		High
Apo	0s	H2O_MS_0_20201010_130827	CUT-PRESCISSION-SYK(6-269)	1	14	GPHMADSANHLPFF	H	2	12.7	12.60-12.79	45	n/a	n/a	0.04	0.005	21800000	771.026	n/a	n/a	n/a	n/a	771.359	n/a	n/a	n/a	n/a	0.4197	n/a	n/a		n/a	n/a	n/a		Low
Apo	0s	H2O_MS_0_20201010_130827	CUT-PRESCISSION-SYK(6-269)	1	14	GPHMADSANHLPFF	H	3	12.7	12.60-12.80	46	n/a	n/a	0.022	0	2910000	514.54	n/a	n/a	n/a	n/a	514.575	n/a	n/a	n/a	n/a	0.9002	n/a	n/a		n/a	n/a	n/a		Medium
Apo	0s	H2O_MS_0_20201010_130827	CUT-PRESCISSION-SYK(6-269)	1	14	GPHMADSANHLPFF	H	2	15.71	15.62-15.82	45	n/a	n/a	0.047	-0.032	583000	772.455	n/a	n/a	n/a	n/a	771.288	n/a	n/a	n/a	n/a	0.2012	n/a	n/a		n/a	n/a	n/a		Low
Apo	0s	H2O_MS_0_20201010_130827	CUT-PRESCISSION-SYK(6-269)	1	14	GPHMADSANHLPFF	H	3	15.71	15.60-15.81	47	n/a	n/a	0.022	0	1630000	514.522	n/a	n/a	n/a	n/a	514.575	n/a	n/a	n/a	n/a	0.8722	n/a	n/a		n/a	n/a	n/a		Medium
Apo	0s	H2O_MS_0_20201010_130827	CUT-PRESCISSION-SYK(6-269)	1	15	GPHMADSANHLPFFF	H	2	12.34	12.29-12.59	68	n/a	n/a	0.047	0	92800000	844.932	n/a	n/a	n/a	n/a	844.947	n/a	n/a	n/a	n/a	0.9596	n/a	n/a		n/a	n/a	n/a		High
Apo	0s	H2O_MS_0_20201010_130827	CUT-PRESCISSION-SYK(6-269)	1	15	GPHMADSANHLPFFF	H	3	12.34	12.27-12.57	69	n/a	n/a	0.026	0	959000000	563.628	n/a	n/a	n/a	n/a	563.634	n/a	n/a	n/a	n/a	0.9666	n/a	n/a		n/a	n/a	n/a		High
Apo	0s	H2O_MS_0_20201010_130827	CUT-PRESCISSION-SYK(6-269)	1	16	GPHMADSANHLPFFFG	H	2	11.77	11.68-11.98	68	n/a	n/a	0.05	0	318000000	873.45	n/a	n/a	n/a	n/a	873.472	n/a	n/a	n/a	n/a	0.9618	n/a	n/a		n/a	n/a	n/a		High
Apo	0s	H2O_MS_0_20201010_130827	CUT-PRESCISSION-SYK(6-269)	1	16	GPHMADSANHLPFFFG	H	3	11.77	11.70-12.00	69	n/a	n/a	0.027	0	2690000000	582.642	n/a	n/a	n/a	n/a	582.651	n/a	n/a	n/a	n/a	0.9529	n/a	n/a		n/a	n/a	n/a		High
Apo	0s	H2O_MS_0_20201010_130827	CUT-PRESCISSION-SYK(6-269)	5	15	ADSANHLPFFF	H	2	10.89	10.16-10.36	44	n/a	n/a	0.027	-0.009	84500000	633.441	n/a	n/a	n/a	n/a	633.695	n/a	n/a	n/a	n/a	0.5095	n/a	n/a		n/a	n/a	n/a		Low
Apo	0s	H2O_MS_0_20201010_130827	CUT-PRESCISSION-SYK(6-269)	6	14	DSANHLPFF	H	2	11.19	11.19-11.49	68	n/a	n/a	0.023	0	120000000	524.553	n/a	n/a	n/a	n/a	524.569	n/a	n/a	n/a	n/a	0.9297	n/a	n/a		n/a	n/a	n/a		High
Apo	0s	H2O_MS_0_20201010_130827	CUT-PRESCISSION-SYK(6-269)	6	15	DSANHLPFFF	H	2	11.21	11.11-11.31	45	n/a	n/a	0.031	-0.01	5790000	599.958	n/a	n/a	n/a	n/a	598.156	n/a	n/a	n/a	n/a	0.0311	n/a	n/a		n/a	n/a	n/a		Low
Apo	0s	H2O_MS_0_20201010_130827	CUT-PRESCISSION-SYK(6-269)	6	16	DSANHLPFFFG	H	2	12.65	12.54-12.74	46	n/a	n/a	0.03	0	8500000	626.789	n/a	n/a	n/a	n/a	626.681	n/a	n/a	n/a	n/a	0.8407	n/a	n/a		n/a	n/a	n/a		Medium
Apo	0s	H2O_MS_0_20201010_130827	CUT-PRESCISSION-SYK(6-269)	6	17	DSANHLPFFFGN	H	2	12.06	11.95-12.25	68	n/a	n/a	0.034	0	76200000	683.713	n/a	n/a	n/a	n/a	683.733	n/a	n/a	n/a	n/a	0.9493	n/a	n/a		n/a	n/a	n/a		High
Apo	0s	H2O_MS_0_20201010_130827	CUT-PRESCISSION-SYK(6-269)	6	20	DSANHLPFFFGNITR	H	3	11.5	11.46-11.67	49	n/a	n/a	0.027	0	32300000	579.642	n/a	n/a	n/a	n/a	579.64	n/a	n/a	n/a	n/a	0.9553	n/a	n/a		n/a	n/a	n/a		Medium
Apo	0s	H2O_MS_0_20201010_130827	CUT-PRESCISSION-SYK(6-269)	6	22	DSANHLPFFFGNITREE	H	3	9.84	9.76-9.95	45	n/a	n/a	0.033	0.031	91800000	666.313	n/a	n/a	n/a	n/a	665.717	n/a	n/a	n/a	n/a	0.2335	n/a	n/a		n/a	n/a	n/a		Low
Apo	0s	H2O_MS_0_20201010_130827	CUT-PRESCISSION-SYK(6-269)	7	12	SANHLP	H	2	3.39	3.49-3.79	68	n/a	n/a	0.011	0	160000000	319.897	n/a	n/a	n/a	n/a	319.85	n/a	n/a	n/a	n/a	0.9067	n/a	n/a		n/a	n/a	n/a		High
Apo	0s	H2O_MS_0_20201010_130827	CUT-PRESCISSION-SYK(6-269)	7	15	SANHLPFFF	H	2	12.79	12.90-13.11	47	n/a	n/a	0.024	0	14100000	540.627	n/a	n/a	n/a	n/a	540.612	n/a	n/a	n/a	n/a	0.9413	n/a	n/a		n/a	n/a	n/a		Medium
Apo	0s	H2O_MS_0_20201010_130827	CUT-PRESCISSION-SYK(6-269)	7	16	SANHLPFFFG	H	2	12.16	12.27-12.47	47	n/a	n/a	0.026	0	27500000	569.198	n/a	n/a	n/a	n/a	569.138	n/a	n/a	n/a	n/a	0.8775	n/a	n/a		n/a	n/a	n/a		Medium
Apo	0s	H2O_MS_0_20201010_130827	CUT-PRESCISSION-SYK(6-269)	7	20	SANHLPFFFGNITR	H	2	11.05	11.09-11.29	47	n/a	n/a	0.04	-0.001	7430000	811.381	n/a	n/a	n/a	n/a	811.413	n/a	n/a	n/a	n/a	0.6852	n/a	n/a		n/a	n/a	n/a		Medium
Apo	0s	H2O_MS_0_20201010_130827	CUT-PRESCISSION-SYK(6-269)	7	20	SANHLPFFFGNITR	H	3	11.05	11.06-11.26	46	n/a	n/a	0.024	0	35400000	541.216	n/a	n/a	n/a	n/a	541.278	n/a	n/a	n/a	n/a	0.8753	n/a	n/a		n/a	n/a	n/a		Medium
Apo	0s	H2O_MS_0_20201010_130827	CUT-PRESCISSION-SYK(6-269)	7	22	SANHLPFFFGNITREE	H	2	11.4	11.36-11.56	46	n/a	n/a	0.049	-0.001	8270000	940.439	n/a	n/a	n/a	n/a	940.527	n/a	n/a	n/a	n/a	0.7309	n/a	n/a		n/a	n/a	n/a		Medium
Apo	0s	H2O_MS_0_20201010_130827	CUT-PRESCISSION-SYK(6-269)	7	22	SANHLPFFFGNITREE	H	3	11.4	11.29-11.49	47	n/a	n/a	0.03	-0.001	62500000	627.333	n/a	n/a	n/a	n/a	627.354	n/a	n/a	n/a	n/a	0.9242	n/a	n/a		n/a	n/a	n/a		Medium
Apo	0s	H2O_MS_0_20201010_130827	CUT-PRESCISSION-SYK(6-269)	9	20	NHLPFFFGNITR	H	3	10.99	10.89-11.09	47	n/a	n/a	0.019	0	11600000	488.506	n/a	n/a	n/a	n/a	488.559	n/a	n/a	n/a	n/a	0.8484	n/a	n/a		n/a	n/a	n/a		Medium
Apo	0s	H2O_MS_0_20201010_130827	CUT-PRESCISSION-SYK(6-269)	9	22	NHLPFFFGNITREE	H	3	11.46	11.36-11.56	47	n/a	n/a	0.024	0	7610000	574.582	n/a	n/a	n/a	n/a	574.635	n/a	n/a	n/a	n/a	0.834	n/a	n/a		n/a	n/a	n/a		Medium
Apo	0s	H2O_MS_0_20201010_130827	CUT-PRESCISSION-SYK(6-269)	10	14	HLPFF	H	2	10.25	10.36-10.66	68	n/a	n/a	0.012	0	1190000000	330.878	n/a	n/a	n/a	n/a	330.896	n/a	n/a	n/a	n/a	0.9543	n/a	n/a		n/a	n/a	n/a		High
Apo	0s	H2O_MS_0_20201010_130827	CUT-PRESCISSION-SYK(6-269)	10	15	HLPFFF	H	2	13.05	12.90-13.20	68	n/a	n/a	0.016	0	130000000	404.469	n/a	n/a	n/a	n/a	404.483	n/a	n/a	n/a	n/a	0.9657	n/a	n/a		n/a	n/a	n/a		High
Apo	0s	H2O_MS_0_20201010_130827	CUT-PRESCISSION-SYK(6-269)	10	16	HLPFFFG	H	1	12.59	12.23-12.52	68	n/a	n/a	0.049	0	31100000	865.002	n/a	n/a	n/a	n/a	865.009	n/a	n/a	n/a	n/a	0.9406	n/a	n/a		n/a	n/a	n/a		Medium
Apo	0s	H2O_MS_0_20201010_130827	CUT-PRESCISSION-SYK(6-269)	10	16	HLPFFFG	H	2	12.59	12.42-12.72	69	n/a	n/a	0.017	0	142000000	433.006	n/a	n/a	n/a	n/a	433.008	n/a	n/a	n/a	n/a	0.9631	n/a	n/a		n/a	n/a	n/a		High
Apo	0s	H2O_MS_0_20201010_130827	CUT-PRESCISSION-SYK(6-269)	10	17	HLPFFFGN	H	2	11.82	11.69-11.99	69	n/a	n/a	0.021	0	1460000000	490.054	n/a	n/a	n/a	n/a	490.06	n/a	n/a	n/a	n/a	0.974	n/a	n/a		n/a	n/a	n/a		High
Apo	0s	H2O_MS_0_20201010_130827	CUT-PRESCISSION-SYK(6-269)	10	17	HLPFFFGN	H	2	15.89	15.79-15.91	28	n/a	n/a	0.019	0.001	126000	490.345	n/a	n/a	n/a	n/a	490.06	n/a	n/a	n/a	n/a	0.454	n/a	n/a		n/a	n/a	n/a		Low
Apo	0s	H2O_MS_0_20201010_130827	CUT-PRESCISSION-SYK(6-269)	10	18	HLPFFFGNI	H	2	11.21	11.09-11.29	45	n/a	n/a	0.023	-0.007	15300000	549.042	n/a	n/a	n/a	n/a	546.639	n/a	n/a	n/a	n/a	0.0135	n/a	n/a		n/a	n/a	n/a		Low
Apo	0s	H2O_MS_0_20201010_130827	CUT-PRESCISSION-SYK(6-269)	10	19	HLPFFFGNIT	H	2	12.6	12.47-12.74	62	n/a	n/a	0.027	0	20000000	597.223	n/a	n/a	n/a	n/a	597.191	n/a	n/a	n/a	n/a	0.89	n/a	n/a		n/a	n/a	n/a		Medium
Apo	0s	H2O_MS_0_20201010_130827	CUT-PRESCISSION-SYK(6-269)	10	20	HLPFFFGNITR	H	2	11.14	10.96-11.26	69	n/a	n/a	0.034	0	328000000	675.257	n/a	n/a	n/a	n/a	675.284	n/a	n/a	n/a	n/a	0.9594	n/a	n/a		n/a	n/a	n/a		High
Apo	0s	H2O_MS_0_20201010_130827	CUT-PRESCISSION-SYK(6-269)	10	20	HLPFFFGNITR	H	3	11.14	11.00-11.29	68	n/a	n/a	0.018	0	371000000	450.509	n/a	n/a	n/a	n/a	450.525	n/a	n/a	n/a	n/a	0.965	n/a	n/a		n/a	n/a	n/a		High
Apo	0s	H2O_MS_0_20201010_130827	CUT-PRESCISSION-SYK(6-269)	10	21	HLPFFFGNITRE	H	2	11.08	11.10-11.30	47	n/a	n/a	0.037	-0.001	48900000	739.768	n/a	n/a	n/a	n/a	739.841	n/a	n/a	n/a	n/a	0.9014	n/a	n/a		n/a	n/a	n/a		Medium
Apo	0s	H2O_MS_0_20201010_130827	CUT-PRESCISSION-SYK(6-269)	10	21	HLPFFFGNITRE	H	3	11.08	11.00-11.30	69	n/a	n/a	0.021	0	132000000	493.672	n/a	n/a	n/a	n/a	493.563	n/a	n/a	n/a	n/a	0.8585	n/a	n/a		n/a	n/a	n/a		Medium
Apo	0s	H2O_MS_0_20201010_130827	CUT-PRESCISSION-SYK(6-269)	10	22	HLPFFFGNITREE	H	2	11.05	11.00-11.29	68	n/a	n/a	0.044	-0.001	213000000	804.389	n/a	n/a	n/a	n/a	804.398	n/a	n/a	n/a	n/a	0.9592	n/a	n/a		n/a	n/a	n/a		High
Apo	0s	H2O_MS_0_20201010_130827	CUT-PRESCISSION-SYK(6-269)	10	22	HLPFFFGNITREE	H	3	11.05	10.98-11.28	68	n/a	n/a	0.024	0	429000000	536.602	n/a	n/a	n/a	n/a	536.601	n/a	n/a	n/a	n/a	0.9672	n/a	n/a		n/a	n/a	n/a		High
Apo	0s	H2O_MS_0_20201010_130827	CUT-PRESCISSION-SYK(6-269)	11	20	LPFFFGNITR	H	2	10.02	9.88-10.08	46	n/a	n/a	0.027	-0.024	102000000	608.515	n/a	n/a	n/a	n/a	606.714	n/a	n/a	n/a	n/a	0.0133	n/a	n/a		n/a	n/a	n/a		Low
Apo	0s	H2O_MS_0_20201010_130827	CUT-PRESCISSION-SYK(6-269)	11	22	LPFFFGNITREE	H	2	10.34	10.24-10.43	45	n/a	n/a	0.036	0.01	2960000	736.019	n/a	n/a	n/a	n/a	735.828	n/a	n/a	n/a	n/a	0.3303	n/a	n/a		n/a	n/a	n/a		Low
Apo	0s	H2O_MS_0_20201010_130827	CUT-PRESCISSION-SYK(6-269)	13	17	FFFGN	H	1	10.14	10.10-10.31	49	n/a	n/a	0.03	0	1010000000	631.677	n/a	n/a	n/a	n/a	631.699	n/a	n/a	n/a	n/a	0.7957	n/a	n/a		n/a	n/a	n/a		Medium
Apo	0s	H2O_MS_0_20201010_130827	CUT-PRESCISSION-SYK(6-269)	13	20	FFFGNITR	H	2	9.91	9.92-10.21	65	n/a	n/a	0.022	0	616000000	501.567	n/a	n/a	n/a	n/a	501.577	n/a	n/a	n/a	n/a	0.9706	n/a	n/a		n/a	n/a	n/a		High
Apo	0s	H2O_MS_0_20201010_130827	CUT-PRESCISSION-SYK(6-269)	13	21	FFFGNITRE	H	2	10.08	10.07-10.27	47	n/a	n/a	0.025	0	109000000	566.107	n/a	n/a	n/a	n/a	566.134	n/a	n/a	n/a	n/a	0.952	n/a	n/a		n/a	n/a	n/a		Medium
Apo	0s	H2O_MS_0_20201010_130827	CUT-PRESCISSION-SYK(6-269)	15	20	FGNITR	H	2	3.87	3.99-4.20	47	n/a	n/a	0.013	0	318000000	354.382	n/a	n/a	n/a	n/a	354.403	n/a	n/a	n/a	n/a	0.9028	n/a	n/a		n/a	n/a	n/a		High
Apo	0s	H2O_MS_0_20201010_130827	CUT-PRESCISSION-SYK(6-269)	15	22	FGNITREE	H	2	4.45	4.69-4.99	68	n/a	n/a	0.02	0	1210000000	483.508	n/a	n/a	n/a	n/a	483.517	n/a	n/a	n/a	n/a	0.9596	n/a	n/a		n/a	n/a	n/a		High
Apo	0s	H2O_MS_0_20201010_130827	CUT-PRESCISSION-SYK(6-269)	15	24	FGNITREEAE	H	2	4.96	4.94-5.24	68	n/a	n/a	0.025	0	41900000	583.537	n/a	n/a	n/a	n/a	583.613	n/a	n/a	n/a	n/a	0.8842	n/a	n/a		n/a	n/a	n/a		High
Apo	0s	H2O_MS_0_20201010_130827	CUT-PRESCISSION-SYK(6-269)	15	25	FGNITREEAED	H	2	5.11	5.12-5.42	68	n/a	n/a	0.031	0	875000000	641.142	n/a	n/a	n/a	n/a	641.157	n/a	n/a	n/a	n/a	0.9696	n/a	n/a		n/a	n/a	n/a		High
Apo	0s	H2O_MS_0_20201010_130827	CUT-PRESCISSION-SYK(6-269)	16	25	GNITREEAED	H	2	2.91	2.80-3.01	47	n/a	n/a	0.025	0	19000000	567.523	n/a	n/a	n/a	n/a	567.57	n/a	n/a	n/a	n/a	0.9397	n/a	n/a		n/a	n/a	n/a		Medium
Apo	0s	H2O_MS_0_20201010_130827	CUT-PRESCISSION-SYK(6-269)	17	25	NITREEAED	H	2	2.86	2.75-3.04	68	n/a	n/a	0.023	0	77100000	539.016	n/a	n/a	n/a	n/a	539.044	n/a	n/a	n/a	n/a	0.9518	n/a	n/a		n/a	n/a	n/a		High
Apo	0s	H2O_MS_0_20201010_130827	CUT-PRESCISSION-SYK(6-269)	23	36	AEDYLVQGGMSDGL	H	2	7.98	7.90-8.10	45	n/a	n/a	0.037	0.001	98800000	728.864	n/a	n/a	n/a	n/a	728.288	n/a	n/a	n/a	n/a	0.0065	n/a	n/a		n/a	n/a	n/a		Low
Apo	0s	H2O_MS_0_20201010_130827	CUT-PRESCISSION-SYK(6-269)	26	33	YLVQGGMS	H	1	5.72	5.71-6.01	68	n/a	n/a	0.046	-0.001	162000000	855.097	n/a	n/a	n/a	n/a	854.992	n/a	n/a	n/a	n/a	0.6546	n/a	n/a		n/a	n/a	n/a		Low
Apo	0s	H2O_MS_0_20201010_130827	CUT-PRESCISSION-SYK(6-269)	26	36	YLVQGGMSDGL	H	1	8.75	8.78-9.05	62	n/a	n/a	0.076	0	4680000000	1140.25	n/a	n/a	n/a	n/a	1140.29	n/a	n/a	n/a	n/a	0.9397	n/a	n/a		n/a	n/a	n/a		High
Apo	0s	H2O_MS_0_20201010_130827	CUT-PRESCISSION-SYK(6-269)	26	36	YLVQGGMSDGL	H	2	8.75	8.77-9.05	64	n/a	n/a	0.027	0	3850000000	570.625	n/a	n/a	n/a	n/a	570.648	n/a	n/a	n/a	n/a	0.9585	n/a	n/a		n/a	n/a	n/a		High
Apo	0s	H2O_MS_0_20201010_130827	CUT-PRESCISSION-SYK(6-269)	26	38	YLVQGGMSDGLYL	H	1	11.43	11.42-11.62	46	n/a	n/a	0.102	0	45000000	1416.53	n/a	n/a	n/a	n/a	1416.62	n/a	n/a	n/a	n/a	0.9173	n/a	n/a		n/a	n/a	n/a		High
Apo	0s	H2O_MS_0_20201010_130827	CUT-PRESCISSION-SYK(6-269)	26	38	YLVQGGMSDGLYL	H	2	11.43	11.46-11.75	68	n/a	n/a	0.036	0	1230000000	708.8	n/a	n/a	n/a	n/a	708.814	n/a	n/a	n/a	n/a	0.9701	n/a	n/a		n/a	n/a	n/a		High
Apo	0s	H2O_MS_0_20201010_130827	CUT-PRESCISSION-SYK(6-269)	26	39	YLVQGGMSDGLYLL	H	2	12.93	12.98-13.23	57	n/a	n/a	0.041	0	35800000	765.383	n/a	n/a	n/a	n/a	765.393	n/a	n/a	n/a	n/a	0.963	n/a	n/a		n/a	n/a	n/a		High
Apo	0s	H2O_MS_0_20201010_130827	CUT-PRESCISSION-SYK(6-269)	27	36	LVQGGMSDGL	H	2	6.95	7.15-7.35	46	n/a	n/a	0.019	0	102000000	488.968	n/a	n/a	n/a	n/a	489.061	n/a	n/a	n/a	n/a	0.7156	n/a	n/a		n/a	n/a	n/a		Medium
Apo	0s	H2O_MS_0_20201010_130827	CUT-PRESCISSION-SYK(6-269)	27	39	LVQGGMSDGLYLL	H	2	12.47	12.41-12.61	46	n/a	n/a	0.033	0	4030000	684.225	n/a	n/a	n/a	n/a	683.806	n/a	n/a	n/a	n/a	0.696	n/a	n/a		n/a	n/a	n/a		Medium
Apo	0s	H2O_MS_0_20201010_130827	CUT-PRESCISSION-SYK(6-269)	37	43	YLLRQSR	H	2	3.51	3.62-3.82	46	n/a	n/a	0.019	0	54000000	468.516	n/a	n/a	n/a	n/a	468.549	n/a	n/a	n/a	n/a	0.9326	n/a	n/a		n/a	n/a	n/a		High
Apo	0s	H2O_MS_0_20201010_130827	CUT-PRESCISSION-SYK(6-269)	37	43	YLLRQSR	H	3	3.51	3.57-3.77	46	n/a	n/a	0.011	0	69100000	312.679	n/a	n/a	n/a	n/a	312.702	n/a	n/a	n/a	n/a	0.9419	n/a	n/a		n/a	n/a	n/a		High
Apo	0s	H2O_MS_0_20201010_130827	CUT-PRESCISSION-SYK(6-269)	37	44	YLLRQSRN	H	2	3.65	3.36-3.66	68	n/a	n/a	0.023	0	1410000000	525.605	n/a	n/a	n/a	n/a	525.601	n/a	n/a	n/a	n/a	0.914	n/a	n/a		n/a	n/a	n/a		High
Apo	0s	H2O_MS_0_20201010_130827	CUT-PRESCISSION-SYK(6-269)	37	44	YLLRQSRN	H	3	3.65	3.38-3.68	68	n/a	n/a	0.013	0	2590000000	350.726	n/a	n/a	n/a	n/a	350.736	n/a	n/a	n/a	n/a	0.9463	n/a	n/a		n/a	n/a	n/a		High
Apo	0s	H2O_MS_0_20201010_130827	CUT-PRESCISSION-SYK(6-269)	37	45	YLLRQSRNY	H	2	5.08	5.01-5.31	68	n/a	n/a	0.029	0	1280000000	607.174	n/a	n/a	n/a	n/a	607.187	n/a	n/a	n/a	n/a	0.9686	n/a	n/a		n/a	n/a	n/a		High
Apo	0s	H2O_MS_0_20201010_130827	CUT-PRESCISSION-SYK(6-269)	37	45	YLLRQSRNY	H	3	5.08	5.14-5.44	68	n/a	n/a	0.016	0	1370000000	405.119	n/a	n/a	n/a	n/a	405.127	n/a	n/a	n/a	n/a	0.972	n/a	n/a		n/a	n/a	n/a		High
Apo	0s	H2O_MS_0_20201010_130827	CUT-PRESCISSION-SYK(6-269)	37	48	YLLRQSRNYLGG	H	2	6.65	6.70-6.90	46	n/a	n/a	0.037	0	326000000	720.857	n/a	n/a	n/a	n/a	720.818	n/a	n/a	n/a	n/a	0.9355	n/a	n/a		n/a	n/a	n/a		High
Apo	0s	H2O_MS_0_20201010_130827	CUT-PRESCISSION-SYK(6-269)	37	48	YLLRQSRNYLGG	H	3	6.65	6.65-6.86	46	n/a	n/a	0.02	0	412000000	480.867	n/a	n/a	n/a	n/a	480.881	n/a	n/a	n/a	n/a	0.7347	n/a	n/a		n/a	n/a	n/a		Medium
Apo	0s	H2O_MS_0_20201010_130827	CUT-PRESCISSION-SYK(6-269)	37	49	YLLRQSRNYLGGF	H	2	9.36	9.35-9.55	46	n/a	n/a	0.043	0	376000000	794.391	n/a	n/a	n/a	n/a	794.405	n/a	n/a	n/a	n/a	0.9467	n/a	n/a		n/a	n/a	n/a		High
Apo	0s	H2O_MS_0_20201010_130827	CUT-PRESCISSION-SYK(6-269)	37	49	YLLRQSRNYLGGF	H	3	9.36	9.32-9.62	68	n/a	n/a	0.024	0	1540000000	529.935	n/a	n/a	n/a	n/a	529.939	n/a	n/a	n/a	n/a	0.9698	n/a	n/a		n/a	n/a	n/a		High
Apo	0s	H2O_MS_0_20201010_130827	CUT-PRESCISSION-SYK(6-269)	37	50	YLLRQSRNYLGGFA	H	3	7.51	7.44-7.64	45	n/a	n/a	0.023	-0.014	4150000	554.266	n/a	n/a	n/a	n/a	553.632	n/a	n/a	n/a	n/a	0.0979	n/a	n/a		n/a	n/a	n/a		Low
Apo	0s	H2O_MS_0_20201010_130827	CUT-PRESCISSION-SYK(6-269)	37	51	YLLRQSRNYLGGFAL	H	2	10.75	10.68-10.89	47	n/a	n/a	0.05	0	65100000	886.666	n/a	n/a	n/a	n/a	886.523	n/a	n/a	n/a	n/a	0.9016	n/a	n/a		n/a	n/a	n/a		Medium
Apo	0s	H2O_MS_0_20201010_130827	CUT-PRESCISSION-SYK(6-269)	37	51	YLLRQSRNYLGGFAL	H	3	10.75	10.76-10.96	46	n/a	n/a	0.028	0	718000000	591.347	n/a	n/a	n/a	n/a	591.351	n/a	n/a	n/a	n/a	0.9734	n/a	n/a		n/a	n/a	n/a		Medium
Apo	0s	H2O_MS_0_20201010_130827	CUT-PRESCISSION-SYK(6-269)	38	44	LLRQSRN	H	2	3.4	3.37-3.67	68	n/a	n/a	0.018	0	229000000	443.988	n/a	n/a	n/a	n/a	444.014	n/a	n/a	n/a	n/a	0.9389	n/a	n/a		n/a	n/a	n/a		Medium
Apo	0s	H2O_MS_0_20201010_130827	CUT-PRESCISSION-SYK(6-269)	38	45	LLRQSRNY	H	2	3.23	3.17-3.47	68	n/a	n/a	0.023	0	430000000	525.588	n/a	n/a	n/a	n/a	525.601	n/a	n/a	n/a	n/a	0.9634	n/a	n/a		n/a	n/a	n/a		High
Apo	0s	H2O_MS_0_20201010_130827	CUT-PRESCISSION-SYK(6-269)	38	45	LLRQSRNY	H	3	3.23	3.17-3.47	68	n/a	n/a	0.013	0	879000000	350.728	n/a	n/a	n/a	n/a	350.736	n/a	n/a	n/a	n/a	0.9606	n/a	n/a		n/a	n/a	n/a		High
Apo	0s	H2O_MS_0_20201010_130827	CUT-PRESCISSION-SYK(6-269)	38	48	LLRQSRNYLGG	H	3	5	5.00-5.30	69	n/a	n/a	0.017	0	147000000	426.485	n/a	n/a	n/a	n/a	426.49	n/a	n/a	n/a	n/a	0.9445	n/a	n/a		n/a	n/a	n/a		High
Apo	0s	H2O_MS_0_20201010_130827	CUT-PRESCISSION-SYK(6-269)	38	49	LLRQSRNYLGGF	H	2	6.72	6.62-6.82	45	n/a	n/a	0.037	-0.03	39400000	712.486	n/a	n/a	n/a	n/a	712.818	n/a	n/a	n/a	n/a	0.4496	n/a	n/a		n/a	n/a	n/a		Low
Apo	0s	H2O_MS_0_20201010_130827	CUT-PRESCISSION-SYK(6-269)	38	49	LLRQSRNYLGGF	H	3	6.72	6.06-6.26	46	n/a	n/a	0.019	-0.018	70700000	476.192	n/a	n/a	n/a	n/a	475.548	n/a	n/a	n/a	n/a	0.1531	n/a	n/a		n/a	n/a	n/a		Low
Apo	0s	H2O_MS_0_20201010_130827	CUT-PRESCISSION-SYK(6-269)	38	51	LLRQSRNYLGGFAL	H	2	10.07	10.17-10.40	53	n/a	n/a	0.043	-0.001	140000000	804.906	n/a	n/a	n/a	n/a	804.936	n/a	n/a	n/a	n/a	0.959	n/a	n/a		n/a	n/a	n/a		High
Apo	0s	H2O_MS_0_20201010_130827	CUT-PRESCISSION-SYK(6-269)	38	51	LLRQSRNYLGGFAL	H	3	10.07	10.14-10.34	46	n/a	n/a	0.024	0	413000000	536.954	n/a	n/a	n/a	n/a	536.96	n/a	n/a	n/a	n/a	0.9684	n/a	n/a		n/a	n/a	n/a		High
Apo	0s	H2O_MS_0_20201010_130827	CUT-PRESCISSION-SYK(6-269)	39	44	LRQSRN	H	2	3.41	3.48-3.68	46	n/a	n/a	0.015	0	145000000	387.417	n/a	n/a	n/a	n/a	387.435	n/a	n/a	n/a	n/a	0.9235	n/a	n/a		n/a	n/a	n/a		Medium
Apo	0s	H2O_MS_0_20201010_130827	CUT-PRESCISSION-SYK(6-269)	39	48	LRQSRNYLGG	H	3	3	2.91-3.11	45	n/a	n/a	0.015	0.013	114000000	389.753	n/a	n/a	n/a	n/a	388.77	n/a	n/a	n/a	n/a	0.0275	n/a	n/a		n/a	n/a	n/a		Low
Apo	0s	H2O_MS_0_20201010_130827	CUT-PRESCISSION-SYK(6-269)	39	49	LRQSRNYLGGF	H	3	7.6	7.56-7.86	68	n/a	n/a	0.017	0	177000000	437.805	n/a	n/a	n/a	n/a	437.829	n/a	n/a	n/a	n/a	0.9505	n/a	n/a		n/a	n/a	n/a		High
Apo	0s	H2O_MS_0_20201010_130827	CUT-PRESCISSION-SYK(6-269)	39	51	LRQSRNYLGGFAL	H	2	10.02	9.92-10.17	57	n/a	n/a	0.039	0	129000000	748.323	n/a	n/a	n/a	n/a	748.357	n/a	n/a	n/a	n/a	0.9493	n/a	n/a		n/a	n/a	n/a		High
Apo	0s	H2O_MS_0_20201010_130827	CUT-PRESCISSION-SYK(6-269)	39	51	LRQSRNYLGGFAL	H	3	10.02	9.88-10.18	69	n/a	n/a	0.022	0	378000000	499.232	n/a	n/a	n/a	n/a	499.241	n/a	n/a	n/a	n/a	0.9649	n/a	n/a		n/a	n/a	n/a		Medium
Apo	0s	H2O_MS_0_20201010_130827	CUT-PRESCISSION-SYK(6-269)	40	49	RQSRNYLGGF	H	3	7.3	7.18-7.38	47	n/a	n/a	0.015	0	349000000	400.094	n/a	n/a	n/a	n/a	400.109	n/a	n/a	n/a	n/a	0.9618	n/a	n/a		n/a	n/a	n/a		High
Apo	0s	H2O_MS_0_20201010_130827	CUT-PRESCISSION-SYK(6-269)	40	51	RQSRNYLGGFAL	H	2	10.05	9.73-10.02	68	n/a	n/a	0.035	0	1340000000	691.768	n/a	n/a	n/a	n/a	691.778	n/a	n/a	n/a	n/a	0.9727	n/a	n/a		n/a	n/a	n/a		High
Apo	0s	H2O_MS_0_20201010_130827	CUT-PRESCISSION-SYK(6-269)	40	51	RQSRNYLGGFAL	H	3	10.05	9.81-10.11	68	n/a	n/a	0.019	0	1550000000	461.518	n/a	n/a	n/a	n/a	461.521	n/a	n/a	n/a	n/a	0.97	n/a	n/a		n/a	n/a	n/a		High
Apo	0s	H2O_MS_0_20201010_130827	CUT-PRESCISSION-SYK(6-269)	42	49	SRNYLGGF	H	2	8.47	8.54-8.83	66	n/a	n/a	0.019	0	476000000	457.495	n/a	n/a	n/a	n/a	457.502	n/a	n/a	n/a	n/a	0.9581	n/a	n/a		n/a	n/a	n/a		High
Apo	0s	H2O_MS_0_20201010_130827	CUT-PRESCISSION-SYK(6-269)	42	51	SRNYLGGFAL	H	2	10.84	10.78-11.00	50	n/a	n/a	0.024	0	493000000	549.632	n/a	n/a	n/a	n/a	549.62	n/a	n/a	n/a	n/a	0.9312	n/a	n/a		n/a	n/a	n/a		High
Apo	0s	H2O_MS_0_20201010_130827	CUT-PRESCISSION-SYK(6-269)	43	49	RNYLGGF	H	2	6.83	6.73-6.92	44	n/a	n/a	0.015	0.008	24900000	414.827	n/a	n/a	n/a	n/a	413.964	n/a	n/a	n/a	n/a	0.1088	n/a	n/a		n/a	n/a	n/a		Low
Apo	0s	H2O_MS_0_20201010_130827	CUT-PRESCISSION-SYK(6-269)	43	51	RNYLGGFAL	H	2	10.93	10.69-10.99	69	n/a	n/a	0.022	0	619000000	506.074	n/a	n/a	n/a	n/a	506.082	n/a	n/a	n/a	n/a	0.9744	n/a	n/a		n/a	n/a	n/a		High
Apo	0s	H2O_MS_0_20201010_130827	CUT-PRESCISSION-SYK(6-269)	45	51	YLGGFAL	H	1	11.97	11.72-12.02	68	n/a	n/a	0.038	0	689000000	740.849	n/a	n/a	n/a	n/a	740.867	n/a	n/a	n/a	n/a	0.9711	n/a	n/a		n/a	n/a	n/a		High
Apo	0s	H2O_MS_0_20201010_130827	CUT-PRESCISSION-SYK(6-269)	46	51	LGGFAL	H	1	10.61	10.42-10.72	68	n/a	n/a	0.027	0	1960000000	577.671	n/a	n/a	n/a	n/a	577.693	n/a	n/a	n/a	n/a	0.964	n/a	n/a		n/a	n/a	n/a		High
Apo	0s	H2O_MS_0_20201010_130827	CUT-PRESCISSION-SYK(6-269)	49	65	FALSVAHGRKAHHYTIE	H	3	3.9	3.38-3.60	50	n/a	n/a	0.028	-0.003	5830000	646.448	n/a	n/a	n/a	n/a	646.73	n/a	n/a	n/a	n/a	0.3333	n/a	n/a		n/a	n/a	n/a		Low
Apo	0s	H2O_MS_0_20201010_130827	CUT-PRESCISSION-SYK(6-269)	49	65	FALSVAHGRKAHHYTIE	H	4	3.9	3.80-3.99	45	n/a	n/a	0.019	0	18500000	485.743	n/a	n/a	n/a	n/a	485.3	n/a	n/a	n/a	n/a	0.0166	n/a	n/a		n/a	n/a	n/a		Low
Apo	0s	H2O_MS_0_20201010_130827	CUT-PRESCISSION-SYK(6-269)	49	65	FALSVAHGRKAHHYTIE	H	5	3.9	3.70-4.00	67	n/a	n/a	0.014	0.014	1170000	388.387	n/a	n/a	n/a	n/a	388.441	n/a	n/a	n/a	n/a	0.2149	n/a	n/a		n/a	n/a	n/a		Low
Apo	0s	H2O_MS_0_20201010_130827	CUT-PRESCISSION-SYK(6-269)	50	65	ALSVAHGRKAHHYTIE	H	2	3.44	3.36-3.66	68	n/a	n/a	0.05	-0.001	49200000	895.971	n/a	n/a	n/a	n/a	896.005	n/a	n/a	n/a	n/a	0.9501	n/a	n/a		n/a	n/a	n/a		High
Apo	0s	H2O_MS_0_20201010_130827	CUT-PRESCISSION-SYK(6-269)	50	65	ALSVAHGRKAHHYTIE	H	3	3.44	3.38-3.68	69	n/a	n/a	0.028	0	377000000	597.664	n/a	n/a	n/a	n/a	597.672	n/a	n/a	n/a	n/a	0.971	n/a	n/a		n/a	n/a	n/a		High
Apo	0s	H2O_MS_0_20201010_130827	CUT-PRESCISSION-SYK(6-269)	50	65	ALSVAHGRKAHHYTIE	H	4	3.44	3.40-3.70	68	n/a	n/a	0.018	0	1060000000	448.503	n/a	n/a	n/a	n/a	448.506	n/a	n/a	n/a	n/a	0.9698	n/a	n/a		n/a	n/a	n/a		High
Apo	0s	H2O_MS_0_20201010_130827	CUT-PRESCISSION-SYK(6-269)	50	65	ALSVAHGRKAHHYTIE	H	5	3.44	3.38-3.68	69	n/a	n/a	0.013	0	243000000	359.007	n/a	n/a	n/a	n/a	359.006	n/a	n/a	n/a	n/a	0.9665	n/a	n/a		n/a	n/a	n/a		High
Apo	0s	H2O_MS_0_20201010_130827	CUT-PRESCISSION-SYK(6-269)	50	66	ALSVAHGRKAHHYTIER	H	4	2.26	3.03-3.33	68	n/a	n/a	0.021	0	89500000	487.534	n/a	n/a	n/a	n/a	487.553	n/a	n/a	n/a	n/a	0.9445	n/a	n/a		n/a	n/a	n/a		High
Apo	0s	H2O_MS_0_20201010_130827	CUT-PRESCISSION-SYK(6-269)	50	66	ALSVAHGRKAHHYTIER	H	5	2.26	3.10-3.30	44	n/a	n/a	0.014	0	148000000	390.779	n/a	n/a	n/a	n/a	390.244	n/a	n/a	n/a	n/a	0.4266	n/a	n/a		n/a	n/a	n/a		Low
Apo	0s	H2O_MS_0_20201010_130827	CUT-PRESCISSION-SYK(6-269)	51	65	LSVAHGRKAHHYTIE	H	3	3.2	3.25-3.53	65	n/a	n/a	0.026	0	230000000	573.97	n/a	n/a	n/a	n/a	573.98	n/a	n/a	n/a	n/a	0.9661	n/a	n/a		n/a	n/a	n/a		High
Apo	0s	H2O_MS_0_20201010_130827	CUT-PRESCISSION-SYK(6-269)	51	65	LSVAHGRKAHHYTIE	H	4	3.2	3.21-3.50	65	n/a	n/a	0.018	0	551000000	430.732	n/a	n/a	n/a	n/a	430.737	n/a	n/a	n/a	n/a	0.9771	n/a	n/a		n/a	n/a	n/a		High
Apo	0s	H2O_MS_0_20201010_130827	CUT-PRESCISSION-SYK(6-269)	51	66	LSVAHGRKAHHYTIER	H	3	3	2.97-3.27	68	n/a	n/a	0.029	0	20300000	626.018	n/a	n/a	n/a	n/a	626.042	n/a	n/a	n/a	n/a	0.9278	n/a	n/a		n/a	n/a	n/a		High
Apo	0s	H2O_MS_0_20201010_130827	CUT-PRESCISSION-SYK(6-269)	51	66	LSVAHGRKAHHYTIER	H	4	3	2.90-3.09	45	n/a	n/a	0.007	0	21200000	469.77	n/a	n/a	n/a	n/a	469.783	n/a	n/a	n/a	n/a	0.479	n/a	n/a		n/a	n/a	n/a		Low
Apo	0s	H2O_MS_0_20201010_130827	CUT-PRESCISSION-SYK(6-269)	52	62	SVAHGRKAHHY	H	3	2.11	2.14-2.34	46	n/a	n/a	0.016	0	333000	421.733	n/a	n/a	n/a	n/a	421.802	n/a	n/a	n/a	n/a	0.8377	n/a	n/a		n/a	n/a	n/a		Medium
Apo	0s	H2O_MS_0_20201010_130827	CUT-PRESCISSION-SYK(6-269)	52	62	SVAHGRKAHHY	H	4	2.11	2.07-2.28	47	n/a	n/a	0.011	0	553000	316.596	n/a	n/a	n/a	n/a	316.603	n/a	n/a	n/a	n/a	0.9202	n/a	n/a		n/a	n/a	n/a		Medium
Apo	0s	H2O_MS_0_20201010_130827	CUT-PRESCISSION-SYK(6-269)	52	65	SVAHGRKAHHYTIE	H	2	2.5	2.48-2.78	68	n/a	n/a	0.044	-0.002	20300000	803.819	n/a	n/a	n/a	n/a	803.887	n/a	n/a	n/a	n/a	0.863	n/a	n/a		n/a	n/a	n/a		Low
Apo	0s	H2O_MS_0_20201010_130827	CUT-PRESCISSION-SYK(6-269)	52	65	SVAHGRKAHHYTIE	H	3	2.5	2.49-2.79	68	n/a	n/a	0.024	0	185000000	536.253	n/a	n/a	n/a	n/a	536.26	n/a	n/a	n/a	n/a	0.9718	n/a	n/a		n/a	n/a	n/a		High
Apo	0s	H2O_MS_0_20201010_130827	CUT-PRESCISSION-SYK(6-269)	52	65	SVAHGRKAHHYTIE	H	4	2.5	2.48-2.78	68	n/a	n/a	0.016	0	681000000	402.444	n/a	n/a	n/a	n/a	402.447	n/a	n/a	n/a	n/a	0.966	n/a	n/a		n/a	n/a	n/a		High
Apo	0s	H2O_MS_0_20201010_130827	CUT-PRESCISSION-SYK(6-269)	52	65	SVAHGRKAHHYTIE	H	5	2.5	2.49-2.79	68	n/a	n/a	0.011	0	56800000	322.154	n/a	n/a	n/a	n/a	322.159	n/a	n/a	n/a	n/a	0.9682	n/a	n/a		n/a	n/a	n/a		High
Apo	0s	H2O_MS_0_20201010_130827	CUT-PRESCISSION-SYK(6-269)	52	66	SVAHGRKAHHYTIER	H	2	2.45	2.30-2.59	67	n/a	n/a	0.048	-0.001	35200	881.647	n/a	n/a	n/a	n/a	881.98	n/a	n/a	n/a	n/a	0.5082	n/a	n/a		n/a	n/a	n/a		Low
Apo	0s	H2O_MS_0_20201010_130827	CUT-PRESCISSION-SYK(6-269)	52	66	SVAHGRKAHHYTIER	H	3	2.45	2.41-2.71	68	n/a	n/a	0.027	0	5280000	588.283	n/a	n/a	n/a	n/a	588.322	n/a	n/a	n/a	n/a	0.9342	n/a	n/a		n/a	n/a	n/a		High
Apo	0s	H2O_MS_0_20201010_130827	CUT-PRESCISSION-SYK(6-269)	52	66	SVAHGRKAHHYTIER	H	4	2.45	2.43-2.73	69	n/a	n/a	0.018	0	44800000	441.492	n/a	n/a	n/a	n/a	441.494	n/a	n/a	n/a	n/a	0.9673	n/a	n/a		n/a	n/a	n/a		High
Apo	0s	H2O_MS_0_20201010_130827	CUT-PRESCISSION-SYK(6-269)	52	66	SVAHGRKAHHYTIER	H	5	2.45	2.42-2.72	68	n/a	n/a	0.013	0	69000000	353.392	n/a	n/a	n/a	n/a	353.396	n/a	n/a	n/a	n/a	0.9736	n/a	n/a		n/a	n/a	n/a		High
Apo	0s	H2O_MS_0_20201010_130827	CUT-PRESCISSION-SYK(6-269)	52	67	SVAHGRKAHHYTIERE	H	5	2.04	2.48-2.71	51	n/a	n/a	0.013	0	1330000	379.274	n/a	n/a	n/a	n/a	379.219	n/a	n/a	n/a	n/a	0.8517	n/a	n/a		n/a	n/a	n/a		Medium
Apo	0s	H2O_MS_0_20201010_130827	CUT-PRESCISSION-SYK(6-269)	52	68	SVAHGRKAHHYTIEREL	H	3	2.83	2.50-2.70	45	n/a	n/a	0.033	0	1520000	670.41	n/a	n/a	n/a	n/a	669.08	n/a	n/a	n/a	n/a	0.0082	n/a	n/a		n/a	n/a	n/a		Low
Apo	0s	H2O_MS_0_20201010_130827	CUT-PRESCISSION-SYK(6-269)	52	68	SVAHGRKAHHYTIEREL	H	4	2.83	2.15-2.35	47	n/a	n/a	0.02	0.012	143000	502.01	n/a	n/a	n/a	n/a	502.062	n/a	n/a	n/a	n/a	0.7472	n/a	n/a		n/a	n/a	n/a		Medium
Apo	0s	H2O_MS_0_20201010_130827	CUT-PRESCISSION-SYK(6-269)	52	68	SVAHGRKAHHYTIEREL	H	5	2.83	3.51-3.81	67	n/a	n/a	0.015	-0.006	36900000	402.464	n/a	n/a	n/a	n/a	401.851	n/a	n/a	n/a	n/a	0.0774	n/a	n/a		n/a	n/a	n/a		Low
Apo	0s	H2O_MS_0_20201010_130827	CUT-PRESCISSION-SYK(6-269)	53	66	VAHGRKAHHYTIER	H	4	2.32	2.29-2.50	47	n/a	n/a	0.017	0	3700000	419.715	n/a	n/a	n/a	n/a	419.724	n/a	n/a	n/a	n/a	0.9203	n/a	n/a		n/a	n/a	n/a		Medium
Apo	0s	H2O_MS_0_20201010_130827	CUT-PRESCISSION-SYK(6-269)	53	66	VAHGRKAHHYTIER	H	5	2.32	2.41-2.62	49	n/a	n/a	0.012	0	18400000	335.976	n/a	n/a	n/a	n/a	335.981	n/a	n/a	n/a	n/a	0.9707	n/a	n/a		n/a	n/a	n/a		High
Apo	0s	H2O_MS_0_20201010_130827	CUT-PRESCISSION-SYK(6-269)	53	68	VAHGRKAHHYTIEREL	H	4	3.81	4.26-4.46	46	n/a	n/a	0.02	0	296000000	480.284	n/a	n/a	n/a	n/a	480.292	n/a	n/a	n/a	n/a	0.9685	n/a	n/a		n/a	n/a	n/a		High
Apo	0s	H2O_MS_0_20201010_130827	CUT-PRESCISSION-SYK(6-269)	53	68	VAHGRKAHHYTIEREL	H	5	3.81	4.01-4.31	68	n/a	n/a	0.014	0	207000000	384.426	n/a	n/a	n/a	n/a	384.435	n/a	n/a	n/a	n/a	0.9635	n/a	n/a		n/a	n/a	n/a		High
Apo	0s	H2O_MS_0_20201010_130827	CUT-PRESCISSION-SYK(6-269)	54	65	AHGRKAHHYTIE	H	3	2.08	2.55-2.75	46	n/a	n/a	0.02	0	3840000	474.141	n/a	n/a	n/a	n/a	474.191	n/a	n/a	n/a	n/a	0.8874	n/a	n/a		n/a	n/a	n/a		Medium
Apo	0s	H2O_MS_0_20201010_130827	CUT-PRESCISSION-SYK(6-269)	56	68	GRKAHHYTIEREL	H	3	8.9	7.89-8.19	68	n/a	n/a	0.024	-0.004	1250000000	537.607	n/a	n/a	n/a	n/a	537.604	n/a	n/a	n/a	n/a	0.9668	n/a	n/a		n/a	n/a	n/a		High
Apo	0s	H2O_MS_0_20201010_130827	CUT-PRESCISSION-SYK(6-269)	63	68	TIEREL	H	2	4.7	4.76-4.97	47	n/a	n/a	0.013	0	45700000	380.893	n/a	n/a	n/a	n/a	380.932	n/a	n/a	n/a	n/a	0.8899	n/a	n/a		n/a	n/a	n/a		Medium
Apo	0s	H2O_MS_0_20201010_130827	CUT-PRESCISSION-SYK(6-269)	67	84	ELNGTYAIAGGRTHASPA	H	2	3.92	3.81-4.01	45	n/a	n/a	0.048	0.022	190000	895.563	n/a	n/a	n/a	n/a	893.965	n/a	n/a	n/a	n/a	0.1418	n/a	n/a		n/a	n/a	n/a		Low
Apo	0s	H2O_MS_0_20201010_130827	CUT-PRESCISSION-SYK(6-269)	67	84	ELNGTYAIAGGRTHASPA	H	3	3.92	3.77-3.97	45	n/a	n/a	0.026	0.023	26500000	597.577	n/a	n/a	n/a	n/a	596.312	n/a	n/a	n/a	n/a	0.0137	n/a	n/a		n/a	n/a	n/a		Low
Apo	0s	H2O_MS_0_20201010_130827	CUT-PRESCISSION-SYK(6-269)	67	85	ELNGTYAIAGGRTHASPAD	H	2	3.86	4.14-4.34	46	n/a	n/a	0.059	-0.032	126000	951.463	n/a	n/a	n/a	n/a	951.509	n/a	n/a	n/a	n/a	0.2926	n/a	n/a		n/a	n/a	n/a		Low
Apo	0s	H2O_MS_0_20201010_130827	CUT-PRESCISSION-SYK(6-269)	67	85	ELNGTYAIAGGRTHASPAD	H	3	3.86	3.65-3.85	44	n/a	n/a	0.029	0	150000000	636.309	n/a	n/a	n/a	n/a	634.675	n/a	n/a	n/a	n/a	0.0013	n/a	n/a		n/a	n/a	n/a		Low
Apo	0s	H2O_MS_0_20201010_130827	CUT-PRESCISSION-SYK(6-269)	67	86	ELNGTYAIAGGRTHASPADL	H	2	5.68	5.63-5.83	45	n/a	n/a	0.06	-0.012	5250000	1008.34	n/a	n/a	n/a	n/a	1008.09	n/a	n/a	n/a	n/a	0.3026	n/a	n/a		n/a	n/a	n/a		Low
Apo	0s	H2O_MS_0_20201010_130827	CUT-PRESCISSION-SYK(6-269)	67	86	ELNGTYAIAGGRTHASPADL	H	3	5.68	6.34-6.53	44	n/a	n/a	0.031	-0.029	48900000	672.136	n/a	n/a	n/a	n/a	672.394	n/a	n/a	n/a	n/a	0.307	n/a	n/a		n/a	n/a	n/a		Low
Apo	0s	H2O_MS_0_20201010_130827	CUT-PRESCISSION-SYK(6-269)	68	84	LNGTYAIAGGRTHASPA	H	3	3.48	3.69-3.89	45	n/a	n/a	0.028	-0.018	567000000	553.931	n/a	n/a	n/a	n/a	553.274	n/a	n/a	n/a	n/a	0.1738	n/a	n/a		n/a	n/a	n/a		Low
Apo	0s	H2O_MS_0_20201010_130827	CUT-PRESCISSION-SYK(6-269)	69	78	NGTYAIAGGR	H	2	3.91	3.95-4.15	47	n/a	n/a	0.019	0	31000000	490.666	n/a	n/a	n/a	n/a	490.532	n/a	n/a	n/a	n/a	0.7939	n/a	n/a		n/a	n/a	n/a		Medium
Apo	0s	H2O_MS_0_20201010_130827	CUT-PRESCISSION-SYK(6-269)	69	81	NGTYAIAGGRTHA	H	2	3.64	3.59-3.79	46	n/a	n/a	0.03	-0.001	12300000	645.138	n/a	n/a	n/a	n/a	645.193	n/a	n/a	n/a	n/a	0.8983	n/a	n/a		n/a	n/a	n/a		High
Apo	0s	H2O_MS_0_20201010_130827	CUT-PRESCISSION-SYK(6-269)	69	81	NGTYAIAGGRTHA	H	3	3.64	3.73-3.94	47	n/a	n/a	0.017	0	87700000	430.449	n/a	n/a	n/a	n/a	430.465	n/a	n/a	n/a	n/a	0.9425	n/a	n/a		n/a	n/a	n/a		Medium
Apo	0s	H2O_MS_0_20201010_130827	CUT-PRESCISSION-SYK(6-269)	69	84	NGTYAIAGGRTHASPA	H	2	3.87	3.83-4.13	68	n/a	n/a	0.043	-0.001	343000000	772.867	n/a	n/a	n/a	n/a	772.829	n/a	n/a	n/a	n/a	0.9012	n/a	n/a		n/a	n/a	n/a		High
Apo	0s	H2O_MS_0_20201010_130827	CUT-PRESCISSION-SYK(6-269)	69	84	NGTYAIAGGRTHASPA	H	3	3.87	3.81-4.11	68	n/a	n/a	0.024	-0.001	901000000	515.58	n/a	n/a	n/a	n/a	515.555	n/a	n/a	n/a	n/a	0.9094	n/a	n/a		n/a	n/a	n/a		High
Apo	0s	H2O_MS_0_20201010_130827	CUT-PRESCISSION-SYK(6-269)	69	85	NGTYAIAGGRTHASPAD	H	2	2.73	3.60-3.90	67	n/a	n/a	0.046	0	133000000	830.352	n/a	n/a	n/a	n/a	830.372	n/a	n/a	n/a	n/a	0.9648	n/a	n/a		n/a	n/a	n/a		High
Apo	0s	H2O_MS_0_20201010_130827	CUT-PRESCISSION-SYK(6-269)	69	85	NGTYAIAGGRTHASPAD	H	3	2.73	3.60-3.90	67	n/a	n/a	0.025	0	442000000	553.913	n/a	n/a	n/a	n/a	553.917	n/a	n/a	n/a	n/a	0.9699	n/a	n/a		n/a	n/a	n/a		High
Apo	0s	H2O_MS_0_20201010_130827	CUT-PRESCISSION-SYK(6-269)	69	86	NGTYAIAGGRTHASPADL	H	2	4.74	5.65-5.94	67	n/a	n/a	0.05	-0.001	66500000	886.877	n/a	n/a	n/a	n/a	886.951	n/a	n/a	n/a	n/a	0.9073	n/a	n/a		n/a	n/a	n/a		Medium
Apo	0s	H2O_MS_0_20201010_130827	CUT-PRESCISSION-SYK(6-269)	69	86	NGTYAIAGGRTHASPADL	H	3	4.74	4.64-4.84	47	n/a	n/a	0.026	0	8230000	591.579	n/a	n/a	n/a	n/a	591.637	n/a	n/a	n/a	n/a	0.7307	n/a	n/a		n/a	n/a	n/a		Medium
Apo	0s	H2O_MS_0_20201010_130827	CUT-PRESCISSION-SYK(6-269)	70	84	GTYAIAGGRTHASPA	H	2	3.63	3.73-4.03	68	n/a	n/a	0.036	0	64300000	715.732	n/a	n/a	n/a	n/a	715.777	n/a	n/a	n/a	n/a	0.9415	n/a	n/a		n/a	n/a	n/a		High
Apo	0s	H2O_MS_0_20201010_130827	CUT-PRESCISSION-SYK(6-269)	70	84	GTYAIAGGRTHASPA	H	3	3.63	3.75-3.95	46	n/a	n/a	0.02	0	144000000	477.507	n/a	n/a	n/a	n/a	477.521	n/a	n/a	n/a	n/a	0.9479	n/a	n/a		n/a	n/a	n/a		Medium
Apo	0s	H2O_MS_0_20201010_130827	CUT-PRESCISSION-SYK(6-269)	70	86	GTYAIAGGRTHASPADL	H	2	4.59	3.88-4.18	68	n/a	n/a	0.047	-0.022	1000000000	830.384	n/a	n/a	n/a	n/a	829.9	n/a	n/a	n/a	n/a	0.472	n/a	n/a		n/a	n/a	n/a		Low
Apo	0s	H2O_MS_0_20201010_130827	CUT-PRESCISSION-SYK(6-269)	72	81	YAIAGGRTHA	H	3	3.2	3.21-3.41	46	n/a	n/a	0.012	0	18400000	339.725	n/a	n/a	n/a	n/a	339.712	n/a	n/a	n/a	n/a	0.8583	n/a	n/a		n/a	n/a	n/a		Medium
Apo	0s	H2O_MS_0_20201010_130827	CUT-PRESCISSION-SYK(6-269)	72	84	YAIAGGRTHASPA	H	2	3.25	3.38-3.58	47	n/a	n/a	0.03	0	214000000	636.736	n/a	n/a	n/a	n/a	636.699	n/a	n/a	n/a	n/a	0.7457	n/a	n/a		n/a	n/a	n/a		Medium
Apo	0s	H2O_MS_0_20201010_130827	CUT-PRESCISSION-SYK(6-269)	72	84	YAIAGGRTHASPA	H	3	3.25	3.40-3.60	46	n/a	n/a	0.017	0	590000000	424.8	n/a	n/a	n/a	n/a	424.802	n/a	n/a	n/a	n/a	0.789	n/a	n/a		n/a	n/a	n/a		Medium
Apo	0s	H2O_MS_0_20201010_130827	CUT-PRESCISSION-SYK(6-269)	72	85	YAIAGGRTHASPAD	H	2	3.44	3.33-3.63	68	n/a	n/a	0.035	0	524000000	694.228	n/a	n/a	n/a	n/a	694.243	n/a	n/a	n/a	n/a	0.9662	n/a	n/a		n/a	n/a	n/a		High
Apo	0s	H2O_MS_0_20201010_130827	CUT-PRESCISSION-SYK(6-269)	72	85	YAIAGGRTHASPAD	H	3	3.44	3.38-3.68	69	n/a	n/a	0.019	0	1700000000	463.161	n/a	n/a	n/a	n/a	463.165	n/a	n/a	n/a	n/a	0.9722	n/a	n/a		n/a	n/a	n/a		High
Apo	0s	H2O_MS_0_20201010_130827	CUT-PRESCISSION-SYK(6-269)	72	86	YAIAGGRTHASPADL	H	2	5.75	5.60-5.90	68	n/a	n/a	0.04	0	971000000	750.806	n/a	n/a	n/a	n/a	750.822	n/a	n/a	n/a	n/a	0.9466	n/a	n/a		n/a	n/a	n/a		High
Apo	0s	H2O_MS_0_20201010_130827	CUT-PRESCISSION-SYK(6-269)	72	86	YAIAGGRTHASPADL	H	3	5.75	5.64-5.85	47	n/a	n/a	0.021	0	1270000000	500.877	n/a	n/a	n/a	n/a	500.884	n/a	n/a	n/a	n/a	0.946	n/a	n/a		n/a	n/a	n/a		Medium
Apo	0s	H2O_MS_0_20201010_130827	CUT-PRESCISSION-SYK(6-269)	73	84	AIAGGRTHASPA	H	2	2.01	2.30-2.50	46	n/a	n/a	0.025	0	1320000	555.065	n/a	n/a	n/a	n/a	555.113	n/a	n/a	n/a	n/a	0.8865	n/a	n/a		n/a	n/a	n/a		Medium
Apo	0s	H2O_MS_0_20201010_130827	CUT-PRESCISSION-SYK(6-269)	73	84	AIAGGRTHASPA	H	3	2.01	2.23-2.53	67	n/a	n/a	0.013	0	4770000	370.401	n/a	n/a	n/a	n/a	370.411	n/a	n/a	n/a	n/a	0.8955	n/a	n/a		n/a	n/a	n/a		Medium
Apo	0s	H2O_MS_0_20201010_130827	CUT-PRESCISSION-SYK(6-269)	73	85	AIAGGRTHASPAD	H	2	2.22	2.29-2.52	52	n/a	n/a	0.029	0	37500000	612.648	n/a	n/a	n/a	n/a	612.656	n/a	n/a	n/a	n/a	0.9704	n/a	n/a		n/a	n/a	n/a		High
Apo	0s	H2O_MS_0_20201010_130827	CUT-PRESCISSION-SYK(6-269)	73	85	AIAGGRTHASPAD	H	3	2.22	2.27-2.52	56	n/a	n/a	0.016	0	163000000	408.77	n/a	n/a	n/a	n/a	408.773	n/a	n/a	n/a	n/a	0.9527	n/a	n/a		n/a	n/a	n/a		High
Apo	0s	H2O_MS_0_20201010_130827	CUT-PRESCISSION-SYK(6-269)	73	86	AIAGGRTHASPADL	H	2	4.42	4.53-4.72	45	n/a	n/a	0.033	0	340000000	669.231	n/a	n/a	n/a	n/a	669.235	n/a	n/a	n/a	n/a	0.9091	n/a	n/a		n/a	n/a	n/a		Low
Apo	0s	H2O_MS_0_20201010_130827	CUT-PRESCISSION-SYK(6-269)	73	86	AIAGGRTHASPADL	H	3	4.42	4.39-4.69	69	n/a	n/a	0.018	0	984000000	446.492	n/a	n/a	n/a	n/a	446.493	n/a	n/a	n/a	n/a	0.9696	n/a	n/a		n/a	n/a	n/a		High
Apo	0s	H2O_MS_0_20201010_130827	CUT-PRESCISSION-SYK(6-269)	73	88	AIAGGRTHASPADLCH	H	3	3.07	3.49-3.69	45	n/a	n/a	0.022	0.017	161000000	526.319	n/a	n/a	n/a	n/a	526.587	n/a	n/a	n/a	n/a	0.3668	n/a	n/a		n/a	n/a	n/a		Low
Apo	0s	H2O_MS_0_20201010_130827	CUT-PRESCISSION-SYK(6-269)	74	85	IAGGRTHASPAD	H	2	2.17	2.24-2.44	46	n/a	n/a	0.026	0	2830000	577.081	n/a	n/a	n/a	n/a	577.117	n/a	n/a	n/a	n/a	0.9494	n/a	n/a		n/a	n/a	n/a		High
Apo	0s	H2O_MS_0_20201010_130827	CUT-PRESCISSION-SYK(6-269)	74	85	IAGGRTHASPAD	H	3	2.17	2.23-2.43	46	n/a	n/a	0.015	0	7980000	385.071	n/a	n/a	n/a	n/a	385.081	n/a	n/a	n/a	n/a	0.9655	n/a	n/a		n/a	n/a	n/a		Medium
Apo	0s	H2O_MS_0_20201010_130827	CUT-PRESCISSION-SYK(6-269)	74	86	IAGGRTHASPADL	H	2	4.06	4.00-4.30	68	n/a	n/a	0.029	0	92500000	633.649	n/a	n/a	n/a	n/a	633.696	n/a	n/a	n/a	n/a	0.9278	n/a	n/a		n/a	n/a	n/a		High
Apo	0s	H2O_MS_0_20201010_130827	CUT-PRESCISSION-SYK(6-269)	74	86	IAGGRTHASPADL	H	3	4.06	4.10-4.35	59	n/a	n/a	0.017	0	273000000	422.794	n/a	n/a	n/a	n/a	422.8	n/a	n/a	n/a	n/a	0.9596	n/a	n/a		n/a	n/a	n/a		High
Apo	0s	H2O_MS_0_20201010_130827	CUT-PRESCISSION-SYK(6-269)	74	92	IAGGRTHASPADLCHYHSQ	H	4	3.59	3.41-3.60	44	n/a	n/a	0.021	0.019	52400000	506.85	n/a	n/a	n/a	n/a	506.303	n/a	n/a	n/a	n/a	0.0079	n/a	n/a		n/a	n/a	n/a		Low
Apo	0s	H2O_MS_0_20201010_130827	CUT-PRESCISSION-SYK(6-269)	75	86	AGGRTHASPADL	H	3	1.95	2.23-2.43	46	n/a	n/a	0.015	0	7980000	385.071	n/a	n/a	n/a	n/a	385.081	n/a	n/a	n/a	n/a	0.9655	n/a	n/a		n/a	n/a	n/a		Medium
Apo	0s	H2O_MS_0_20201010_130827	CUT-PRESCISSION-SYK(6-269)	76	86	GGRTHASPADL	H	2	3.56	3.49-3.79	68	n/a	n/a	0.024	0	535000000	541.572	n/a	n/a	n/a	n/a	541.578	n/a	n/a	n/a	n/a	0.9709	n/a	n/a		n/a	n/a	n/a		High
Apo	0s	H2O_MS_0_20201010_130827	CUT-PRESCISSION-SYK(6-269)	76	86	GGRTHASPADL	H	3	3.56	3.49-3.79	68	n/a	n/a	0.013	0	549000000	361.381	n/a	n/a	n/a	n/a	361.388	n/a	n/a	n/a	n/a	0.9661	n/a	n/a		n/a	n/a	n/a		High
Apo	0s	H2O_MS_0_20201010_130827	CUT-PRESCISSION-SYK(6-269)	85	90	DLCHYH	H	2	3.71	3.85-4.05	46	n/a	n/a	0.015	0	54700000	394.363	n/a	n/a	n/a	n/a	394.436	n/a	n/a	n/a	n/a	0.9064	n/a	n/a		n/a	n/a	n/a		Medium
Apo	0s	H2O_MS_0_20201010_130827	CUT-PRESCISSION-SYK(6-269)	85	92	DLCHYHSQ	H	2	3.6	3.71-3.91	46	n/a	n/a	0.021	0	52400000	501.976	n/a	n/a	n/a	n/a	502.039	n/a	n/a	n/a	n/a	0.913	n/a	n/a		n/a	n/a	n/a		High
Apo	0s	H2O_MS_0_20201010_130827	CUT-PRESCISSION-SYK(6-269)	85	92	DLCHYHSQ	H	3	3.6	3.70-3.90	46	n/a	n/a	0.012	0	46100000	334.984	n/a	n/a	n/a	n/a	335.029	n/a	n/a	n/a	n/a	0.9242	n/a	n/a		n/a	n/a	n/a		Medium
Apo	0s	H2O_MS_0_20201010_130827	CUT-PRESCISSION-SYK(6-269)	85	95	DLCHYHSQESD	H	2	2.98	2.89-3.08	45	n/a	n/a	0.03	0	582000	669.239	n/a	n/a	n/a	n/a	667.679	n/a	n/a	n/a	n/a	0.0066	n/a	n/a		n/a	n/a	n/a		Low
Apo	0s	H2O_MS_0_20201010_130827	CUT-PRESCISSION-SYK(6-269)	85	95	DLCHYHSQESD	H	3	2.98	2.92-3.12	45	n/a	n/a	0.017	0	12400000	446.282	n/a	n/a	n/a	n/a	445.455	n/a	n/a	n/a	n/a	0.0023	n/a	n/a		n/a	n/a	n/a		Low
Apo	0s	H2O_MS_0_20201010_130827	CUT-PRESCISSION-SYK(6-269)	85	96	DLCHYHSQESDG	H	3	3.97	3.97-4.27	68	n/a	n/a	0.018	0	12900000	464.388	n/a	n/a	n/a	n/a	464.472	n/a	n/a	n/a	n/a	0.8214	n/a	n/a		n/a	n/a	n/a		Medium
Apo	0s	H2O_MS_0_20201010_130827	CUT-PRESCISSION-SYK(6-269)	85	97	DLCHYHSQESDGL	H	2	6.37	6.41-6.70	68	n/a	n/a	0.04	0	378000000	752.747	n/a	n/a	n/a	n/a	752.784	n/a	n/a	n/a	n/a	0.9423	n/a	n/a		n/a	n/a	n/a		High
Apo	0s	H2O_MS_0_20201010_130827	CUT-PRESCISSION-SYK(6-269)	85	97	DLCHYHSQESDGL	H	3	6.37	4.80-5.37	128	n/a	n/a	0.02	0.015	1760000	502.069	n/a	n/a	n/a	n/a	502.192	n/a	n/a	n/a	n/a	0.2973	n/a	n/a		n/a	n/a	n/a		Low
Apo	0s	H2O_MS_0_20201010_130827	CUT-PRESCISSION-SYK(6-269)	85	99	DLCHYHSQESDGLVC	H	2	5.81	5.71-5.91	45	n/a	n/a	0.052	0.044	166000000	855.098	n/a	n/a	n/a	n/a	853.922	n/a	n/a	n/a	n/a	0.1034	n/a	n/a		n/a	n/a	n/a		Low
Apo	0s	H2O_MS_0_20201010_130827	CUT-PRESCISSION-SYK(6-269)	85	99	DLCHYHSQESDGLVC	H	3	5.81	5.78-5.98	46	n/a	n/a	0.024	0.022	92300000	570.938	n/a	n/a	n/a	n/a	569.617	n/a	n/a	n/a	n/a	0.004	n/a	n/a		n/a	n/a	n/a		Low
Apo	0s	H2O_MS_0_20201010_130827	CUT-PRESCISSION-SYK(6-269)	86	96	LCHYHSQESDG	H	2	2.42	2.34-2.55	46	n/a	n/a	0.03	0	1800000	638.651	n/a	n/a	n/a	n/a	638.661	n/a	n/a	n/a	n/a	0.92	n/a	n/a		n/a	n/a	n/a		High
Apo	0s	H2O_MS_0_20201010_130827	CUT-PRESCISSION-SYK(6-269)	86	96	LCHYHSQESDG	H	3	2.42	2.44-2.71	62	n/a	n/a	0.017	0	27400000	426.085	n/a	n/a	n/a	n/a	426.11	n/a	n/a	n/a	n/a	0.9459	n/a	n/a		n/a	n/a	n/a		High
Apo	0s	H2O_MS_0_20201010_130827	CUT-PRESCISSION-SYK(6-269)	86	97	LCHYHSQESDGL	H	2	4.71	4.67-4.97	68	n/a	n/a	0.035	0	3140000000	695.221	n/a	n/a	n/a	n/a	695.24	n/a	n/a	n/a	n/a	0.9563	n/a	n/a		n/a	n/a	n/a		High
Apo	0s	H2O_MS_0_20201010_130827	CUT-PRESCISSION-SYK(6-269)	86	97	LCHYHSQESDGL	H	3	4.71	4.66-4.96	67	n/a	n/a	0.019	0	5620000000	463.818	n/a	n/a	n/a	n/a	463.829	n/a	n/a	n/a	n/a	0.9602	n/a	n/a		n/a	n/a	n/a		High
Apo	0s	H2O_MS_0_20201010_130827	CUT-PRESCISSION-SYK(6-269)	86	97	LCHYHSQESDGL	H	2	17.72	15.81-15.91	23	n/a	n/a	0.033	0.003	56000	695.781	n/a	n/a	n/a	n/a	695.24	n/a	n/a	n/a	n/a	0.3263	n/a	n/a		n/a	n/a	n/a		Low
Apo	0s	H2O_MS_0_20201010_130827	CUT-PRESCISSION-SYK(6-269)	86	97	LCHYHSQESDGL	H	3	17.72	15.81-15.91	23	n/a	n/a	0.018	0	391000	463.736	n/a	n/a	n/a	n/a	463.829	n/a	n/a	n/a	n/a	0.7355	n/a	n/a		n/a	n/a	n/a		Medium
Apo	0s	H2O_MS_0_20201010_130827	CUT-PRESCISSION-SYK(6-269)	86	99	LCHYHSQESDGLVC	H	2	5.78	5.81-6.11	68	n/a	n/a	0.042	0	130000000	796.295	n/a	n/a	n/a	n/a	796.378	n/a	n/a	n/a	n/a	0.9163	n/a	n/a		n/a	n/a	n/a		High
Apo	0s	H2O_MS_0_20201010_130827	CUT-PRESCISSION-SYK(6-269)	86	99	LCHYHSQESDGLVC	H	3	5.78	5.79-6.00	47	n/a	n/a	0.023	0	199000000	531.283	n/a	n/a	n/a	n/a	531.254	n/a	n/a	n/a	n/a	0.8443	n/a	n/a		n/a	n/a	n/a		Medium
Apo	0s	H2O_MS_0_20201010_130827	CUT-PRESCISSION-SYK(6-269)	87	97	CHYHSQESDGL	H	2	3.99	3.84-4.14	69	n/a	n/a	0.031	0	2840000000	638.644	n/a	n/a	n/a	n/a	638.661	n/a	n/a	n/a	n/a	0.9659	n/a	n/a		n/a	n/a	n/a		High
Apo	0s	H2O_MS_0_20201010_130827	CUT-PRESCISSION-SYK(6-269)	87	97	CHYHSQESDGL	H	3	3.99	3.85-4.15	69	n/a	n/a	0.017	0	2790000000	426.096	n/a	n/a	n/a	n/a	426.11	n/a	n/a	n/a	n/a	0.9612	n/a	n/a		n/a	n/a	n/a		High
Apo	0s	H2O_MS_0_20201010_130827	CUT-PRESCISSION-SYK(6-269)	87	99	CHYHSQESDGLVC	H	2	5.43	5.10-5.31	47	n/a	n/a	0.038	0	172000000	739.757	n/a	n/a	n/a	n/a	739.799	n/a	n/a	n/a	n/a	0.9537	n/a	n/a		n/a	n/a	n/a		Medium
Apo	0s	H2O_MS_0_20201010_130827	CUT-PRESCISSION-SYK(6-269)	87	99	CHYHSQESDGLVC	H	3	5.43	5.21-5.51	68	n/a	n/a	0.021	0	175000000	493.5	n/a	n/a	n/a	n/a	493.535	n/a	n/a	n/a	n/a	0.891	n/a	n/a		n/a	n/a	n/a		Medium
Apo	0s	H2O_MS_0_20201010_130827	CUT-PRESCISSION-SYK(6-269)	88	97	HYHSQESDGL	H	2	3.54	3.41-3.63	49	n/a	n/a	0.027	0	65500000	587.057	n/a	n/a	n/a	n/a	587.089	n/a	n/a	n/a	n/a	0.9572	n/a	n/a		n/a	n/a	n/a		High
Apo	0s	H2O_MS_0_20201010_130827	CUT-PRESCISSION-SYK(6-269)	88	97	HYHSQESDGL	H	3	3.54	3.44-3.70	60	n/a	n/a	0.014	0	58000000	391.709	n/a	n/a	n/a	n/a	391.728	n/a	n/a	n/a	n/a	0.7942	n/a	n/a		n/a	n/a	n/a		Medium
Apo	0s	H2O_MS_0_20201010_130827	CUT-PRESCISSION-SYK(6-269)	89	97	YHSQESDGL	H	2	4.16	4.22-4.42	46	n/a	n/a	0.023	0	114000000	518.518	n/a	n/a	n/a	n/a	518.519	n/a	n/a	n/a	n/a	0.9474	n/a	n/a		n/a	n/a	n/a		Medium
Apo	0s	H2O_MS_0_20201010_130827	CUT-PRESCISSION-SYK(6-269)	100	114	LLKKPFNRPQGVQPK	H	3	3.6	3.57-3.78	47	n/a	n/a	0.027	0	46400000	584.352	n/a	n/a	n/a	n/a	584.374	n/a	n/a	n/a	n/a	0.9626	n/a	n/a		n/a	n/a	n/a		Medium
Apo	0s	H2O_MS_0_20201010_130827	CUT-PRESCISSION-SYK(6-269)	100	114	LLKKPFNRPQGVQPK	H	4	3.6	3.57-3.77	46	n/a	n/a	0.018	0	197000000	438.522	n/a	n/a	n/a	n/a	438.532	n/a	n/a	n/a	n/a	0.9643	n/a	n/a		n/a	n/a	n/a		High
Apo	0s	H2O_MS_0_20201010_130827	CUT-PRESCISSION-SYK(6-269)	101	107	LKKPFNR	H	2	2.52	2.65-2.86	47	n/a	n/a	0.018	0	8160000	451.994	n/a	n/a	n/a	n/a	452.056	n/a	n/a	n/a	n/a	0.8978	n/a	n/a		n/a	n/a	n/a		Medium
Apo	0s	H2O_MS_0_20201010_130827	CUT-PRESCISSION-SYK(6-269)	101	107	LKKPFNR	H	3	2.52	2.58-2.78	46	n/a	n/a	0.01	0	22900000	301.696	n/a	n/a	n/a	n/a	301.706	n/a	n/a	n/a	n/a	0.961	n/a	n/a		n/a	n/a	n/a		Medium
Apo	0s	H2O_MS_0_20201010_130827	CUT-PRESCISSION-SYK(6-269)	101	108	LKKPFNRP	H	2	3.23	2.97-3.27	69	n/a	n/a	0.021	0	36800000	500.538	n/a	n/a	n/a	n/a	500.613	n/a	n/a	n/a	n/a	0.8935	n/a	n/a		n/a	n/a	n/a		High
Apo	0s	H2O_MS_0_20201010_130827	CUT-PRESCISSION-SYK(6-269)	101	108	LKKPFNRP	H	3	3.23	3.08-3.38	68	n/a	n/a	0.011	0	137000000	334.064	n/a	n/a	n/a	n/a	334.078	n/a	n/a	n/a	n/a	0.9548	n/a	n/a		n/a	n/a	n/a		Medium
Apo	0s	H2O_MS_0_20201010_130827	CUT-PRESCISSION-SYK(6-269)	101	109	LKKPFNRPQ	H	2	2.78	2.68-2.89	48	n/a	n/a	0.025	0	19200000	564.641	n/a	n/a	n/a	n/a	564.678	n/a	n/a	n/a	n/a	0.9487	n/a	n/a		n/a	n/a	n/a		High
Apo	0s	H2O_MS_0_20201010_130827	CUT-PRESCISSION-SYK(6-269)	101	109	LKKPFNRPQ	H	3	2.78	2.67-2.97	68	n/a	n/a	0.014	0	205000000	376.776	n/a	n/a	n/a	n/a	376.788	n/a	n/a	n/a	n/a	0.9655	n/a	n/a		n/a	n/a	n/a		High
Apo	0s	H2O_MS_0_20201010_130827	CUT-PRESCISSION-SYK(6-269)	101	114	LKKPFNRPQGVQPK	H	2	2.95	2.92-3.22	69	n/a	n/a	0.045	0	93700000	819.446	n/a	n/a	n/a	n/a	819.478	n/a	n/a	n/a	n/a	0.9618	n/a	n/a		n/a	n/a	n/a		High
Apo	0s	H2O_MS_0_20201010_130827	CUT-PRESCISSION-SYK(6-269)	101	114	LKKPFNRPQGVQPK	H	3	2.95	2.91-3.21	68	n/a	n/a	0.025	0	1180000000	546.65	n/a	n/a	n/a	n/a	546.655	n/a	n/a	n/a	n/a	0.9748	n/a	n/a		n/a	n/a	n/a		High
Apo	0s	H2O_MS_0_20201010_130827	CUT-PRESCISSION-SYK(6-269)	101	114	LKKPFNRPQGVQPK	H	4	2.95	2.91-3.21	68	n/a	n/a	0.016	0	4710000000	410.24	n/a	n/a	n/a	n/a	410.243	n/a	n/a	n/a	n/a	0.9627	n/a	n/a		n/a	n/a	n/a		High
Apo	0s	H2O_MS_0_20201010_130827	CUT-PRESCISSION-SYK(6-269)	101	114	LKKPFNRPQGVQPK	H	5	2.95	2.90-3.20	69	n/a	n/a	0.011	0	284000000	328.39	n/a	n/a	n/a	n/a	328.396	n/a	n/a	n/a	n/a	0.9692	n/a	n/a		n/a	n/a	n/a		High
Apo	0s	H2O_MS_0_20201010_130827	CUT-PRESCISSION-SYK(6-269)	101	117	LKKPFNRPQGVQPKTGP	H	3	2.4	3.28-3.47	45	n/a	n/a	0.029	0	8140000	631.709	n/a	n/a	n/a	n/a	631.745	n/a	n/a	n/a	n/a	0.9054	n/a	n/a		n/a	n/a	n/a		Medium
Apo	0s	H2O_MS_0_20201010_130827	CUT-PRESCISSION-SYK(6-269)	101	117	LKKPFNRPQGVQPKTGP	H	4	2.4	3.33-3.53	46	n/a	n/a	0.02	0	87400000	474.051	n/a	n/a	n/a	n/a	474.061	n/a	n/a	n/a	n/a	0.9597	n/a	n/a		n/a	n/a	n/a		Medium
Apo	0s	H2O_MS_0_20201010_130827	CUT-PRESCISSION-SYK(6-269)	102	114	KKPFNRPQGVQPK	H	3	2.92	2.90-3.11	47	n/a	n/a	0.021	0	7540000	508.961	n/a	n/a	n/a	n/a	508.935	n/a	n/a	n/a	n/a	0.813	n/a	n/a		n/a	n/a	n/a		Medium
Apo	0s	H2O_MS_0_20201010_130827	CUT-PRESCISSION-SYK(6-269)	102	114	KKPFNRPQGVQPK	H	4	2.92	2.92-3.12	46	n/a	n/a	0.013	-0.001	1050000	382.732	n/a	n/a	n/a	n/a	381.953	n/a	n/a	n/a	n/a	0.2604	n/a	n/a		n/a	n/a	n/a		Low
Apo	0s	H2O_MS_0_20201010_130827	CUT-PRESCISSION-SYK(6-269)	105	109	FNRPQ	H	2	2.69	2.63-2.84	48	n/a	n/a	0.011	0	30300000	331.335	n/a	n/a	n/a	n/a	331.369	n/a	n/a	n/a	n/a	0.9299	n/a	n/a		n/a	n/a	n/a		High
Apo	0s	H2O_MS_0_20201010_130827	CUT-PRESCISSION-SYK(6-269)	105	114	FNRPQGVQPK	H	2	3.06	3.07-3.36	66	n/a	n/a	0.027	0	173000000	586.149	n/a	n/a	n/a	n/a	586.169	n/a	n/a	n/a	n/a	0.962	n/a	n/a		n/a	n/a	n/a		High
Apo	0s	H2O_MS_0_20201010_130827	CUT-PRESCISSION-SYK(6-269)	105	114	FNRPQGVQPK	H	3	3.06	3.08-3.28	46	n/a	n/a	0.015	0	773000000	391.107	n/a	n/a	n/a	n/a	391.115	n/a	n/a	n/a	n/a	0.9689	n/a	n/a		n/a	n/a	n/a		Medium
Apo	0s	H2O_MS_0_20201010_130827	CUT-PRESCISSION-SYK(6-269)	105	121	FNRPQGVQPKTGPFEDL	H	2	7.18	7.08-7.28	45	n/a	n/a	0.053	-0.048	81700000	965.779	n/a	n/a	n/a	n/a	966.071	n/a	n/a	n/a	n/a	0.0032	n/a	n/a		n/a	n/a	n/a		Low
Apo	0s	H2O_MS_0_20201010_130827	CUT-PRESCISSION-SYK(6-269)	105	121	FNRPQGVQPKTGPFEDL	H	3	7.18	7.76-7.96	46	n/a	n/a	0.031	0	40900000	644.58	n/a	n/a	n/a	n/a	644.383	n/a	n/a	n/a	n/a	0.7978	n/a	n/a		n/a	n/a	n/a		Medium
Apo	0s	H2O_MS_0_20201010_130827	CUT-PRESCISSION-SYK(6-269)	109	117	QGVQPKTGP	H	2	2.45	2.34-2.55	46	n/a	n/a	0.018	0	33100000	456.56	n/a	n/a	n/a	n/a	456.515	n/a	n/a	n/a	n/a	0.9229	n/a	n/a		n/a	n/a	n/a		High
Apo	0s	H2O_MS_0_20201010_130827	CUT-PRESCISSION-SYK(6-269)	109	124	QGVQPKTGPFEDLKEN	H	3	5.17	5.26-5.46	46	n/a	n/a	0.026	-0.002	97400000	596.532	n/a	n/a	n/a	n/a	596.654	n/a	n/a	n/a	n/a	0.4471	n/a	n/a		n/a	n/a	n/a		Low
Apo	0s	H2O_MS_0_20201010_130827	CUT-PRESCISSION-SYK(6-269)	114	121	KTGPFEDL	H	2	8.53	8.51-8.81	68	n/a	n/a	0.018	0	99000000	454.015	n/a	n/a	n/a	n/a	454.004	n/a	n/a	n/a	n/a	0.8809	n/a	n/a		n/a	n/a	n/a		Medium
Apo	0s	H2O_MS_0_20201010_130827	CUT-PRESCISSION-SYK(6-269)	115	121	TGPFEDL	H	1	8.77	9.66-9.86	46	n/a	n/a	0.042	0	388000000	778.79	n/a	n/a	n/a	n/a	778.827	n/a	n/a	n/a	n/a	0.9554	n/a	n/a		n/a	n/a	n/a		High
Apo	0s	H2O_MS_0_20201010_130827	CUT-PRESCISSION-SYK(6-269)	115	124	TGPFEDLKEN	H	2	6.95	7.02-7.23	47	n/a	n/a	0.026	0	84800000	575.572	n/a	n/a	n/a	n/a	575.612	n/a	n/a	n/a	n/a	0.9097	n/a	n/a		n/a	n/a	n/a		Medium
Apo	0s	H2O_MS_0_20201010_130827	CUT-PRESCISSION-SYK(6-269)	118	127	FEDLKENLIR	H	2	8.11	8.00-8.20	44	n/a	n/a	0.03	-0.006	27600000	639.554	n/a	n/a	n/a	n/a	639.228	n/a	n/a	n/a	n/a	0.5422	n/a	n/a		n/a	n/a	n/a		Low
Apo	0s	H2O_MS_0_20201010_130827	CUT-PRESCISSION-SYK(6-269)	124	128	NLIRE	H	2	3.84	3.90-4.14	54	n/a	n/a	0.011	0	66600000	322.827	n/a	n/a	n/a	n/a	322.874	n/a	n/a	n/a	n/a	0.9208	n/a	n/a		n/a	n/a	n/a		High
Apo	0s	H2O_MS_0_20201010_130827	CUT-PRESCISSION-SYK(6-269)	124	129	NLIREY	H	2	5.96	5.96-6.26	68	n/a	n/a	0.015	0	356000000	404.445	n/a	n/a	n/a	n/a	404.461	n/a	n/a	n/a	n/a	0.9387	n/a	n/a		n/a	n/a	n/a		Medium
Apo	0s	H2O_MS_0_20201010_130827	CUT-PRESCISSION-SYK(6-269)	125	129	LIREY	H	1	4.35	4.29-4.49	46	n/a	n/a	0.035	0	98000000	693.761	n/a	n/a	n/a	n/a	693.812	n/a	n/a	n/a	n/a	0.9223	n/a	n/a		n/a	n/a	n/a		Medium
Apo	0s	H2O_MS_0_20201010_130827	CUT-PRESCISSION-SYK(6-269)	125	129	LIREY	H	2	4.35	4.27-4.57	68	n/a	n/a	0.013	0	1800000000	347.399	n/a	n/a	n/a	n/a	347.41	n/a	n/a	n/a	n/a	0.965	n/a	n/a		n/a	n/a	n/a		High
Apo	0s	H2O_MS_0_20201010_130827	CUT-PRESCISSION-SYK(6-269)	125	131	LIREYVK	H	2	3.72	3.75-3.95	46	n/a	n/a	0.017	0	11400000	460.959	n/a	n/a	n/a	n/a	461.062	n/a	n/a	n/a	n/a	0.7965	n/a	n/a		n/a	n/a	n/a		Medium
Apo	0s	H2O_MS_0_20201010_130827	CUT-PRESCISSION-SYK(6-269)	125	131	LIREYVK	H	3	3.72	3.62-3.82	46	n/a	n/a	0.01	0	6150000	307.672	n/a	n/a	n/a	n/a	307.71	n/a	n/a	n/a	n/a	0.8656	n/a	n/a		n/a	n/a	n/a		High
Apo	0s	H2O_MS_0_20201010_130827	CUT-PRESCISSION-SYK(6-269)	128	140	EYVKQTWNLQGQA	H	2	5.84	5.79-5.98	45	n/a	n/a	0.038	-0.012	93100000	784.677	n/a	n/a	n/a	n/a	783.357	n/a	n/a	n/a	n/a	0.0716	n/a	n/a		n/a	n/a	n/a		Low
Apo	0s	H2O_MS_0_20201010_130827	CUT-PRESCISSION-SYK(6-269)	128	142	EYVKQTWNLQGQALE	H	2	6.83	7.81-8.11	68	n/a	n/a	0.051	0.01	4610000000	904.28	n/a	n/a	n/a	n/a	904.493	n/a	n/a	n/a	n/a	0.468	n/a	n/a		n/a	n/a	n/a		Low
Apo	0s	H2O_MS_0_20201010_130827	CUT-PRESCISSION-SYK(6-269)	129	134	YVKQTW	H	2	5.47	5.41-5.71	68	n/a	n/a	0.016	0	269000000	412.977	n/a	n/a	n/a	n/a	412.976	n/a	n/a	n/a	n/a	0.9405	n/a	n/a		n/a	n/a	n/a		High
Apo	0s	H2O_MS_0_20201010_130827	CUT-PRESCISSION-SYK(6-269)	129	136	YVKQTWNL	H	1	8.61	8.42-8.72	68	n/a	n/a	0.066	0	155000000	1052.13	n/a	n/a	n/a	n/a	1052.2	n/a	n/a	n/a	n/a	0.9478	n/a	n/a		n/a	n/a	n/a		High
Apo	0s	H2O_MS_0_20201010_130827	CUT-PRESCISSION-SYK(6-269)	129	136	YVKQTWNL	H	2	8.61	8.45-8.75	68	n/a	n/a	0.024	0	1690000000	526.593	n/a	n/a	n/a	n/a	526.606	n/a	n/a	n/a	n/a	0.964	n/a	n/a		n/a	n/a	n/a		High
Apo	0s	H2O_MS_0_20201010_130827	CUT-PRESCISSION-SYK(6-269)	129	137	YVKQTWNLQ	H	2	6.95	7.02-7.23	47	n/a	n/a	0.028	0	347000000	590.667	n/a	n/a	n/a	n/a	590.671	n/a	n/a	n/a	n/a	0.9565	n/a	n/a		n/a	n/a	n/a		High
Apo	0s	H2O_MS_0_20201010_130827	CUT-PRESCISSION-SYK(6-269)	129	139	YVKQTWNLQGQ	H	2	5.56	4.70-4.90	45	n/a	n/a	0.032	0	23100000	686.259	n/a	n/a	n/a	n/a	683.261	n/a	n/a	n/a	n/a	0.0028	n/a	n/a		n/a	n/a	n/a		Low
Apo	0s	H2O_MS_0_20201010_130827	CUT-PRESCISSION-SYK(6-269)	129	140	YVKQTWNLQGQA	H	2	6.95	6.90-7.19	64	n/a	n/a	0.034	-0.001	430000000	719.032	n/a	n/a	n/a	n/a	718.8	n/a	n/a	n/a	n/a	0.799	n/a	n/a		n/a	n/a	n/a		Medium
Apo	0s	H2O_MS_0_20201010_130827	CUT-PRESCISSION-SYK(6-269)	129	141	YVKQTWNLQGQAL	H	2	6.92	7.20-7.40	45	n/a	n/a	0.042	-0.009	16700000	775.686	n/a	n/a	n/a	n/a	775.379	n/a	n/a	n/a	n/a	0.367	n/a	n/a		n/a	n/a	n/a		Low
Apo	0s	H2O_MS_0_20201010_130827	CUT-PRESCISSION-SYK(6-269)	129	141	YVKQTWNLQGQAL	H	3	6.92	6.82-7.02	45	n/a	n/a	0.021	-0.007	737000	518.192	n/a	n/a	n/a	n/a	517.255	n/a	n/a	n/a	n/a	0.1512	n/a	n/a		n/a	n/a	n/a		Low
Apo	0s	H2O_MS_0_20201010_130827	CUT-PRESCISSION-SYK(6-269)	129	142	YVKQTWNLQGQALE	H	2	8.37	8.22-8.52	68	n/a	n/a	0.047	0	1640000000	839.929	n/a	n/a	n/a	n/a	839.936	n/a	n/a	n/a	n/a	0.9678	n/a	n/a		n/a	n/a	n/a		High
Apo	0s	H2O_MS_0_20201010_130827	CUT-PRESCISSION-SYK(6-269)	129	142	YVKQTWNLQGQALE	H	3	8.37	8.14-8.44	68	n/a	n/a	0.025	0	228000000	560.302	n/a	n/a	n/a	n/a	560.293	n/a	n/a	n/a	n/a	0.9365	n/a	n/a		n/a	n/a	n/a		High
Apo	0s	H2O_MS_0_20201010_130827	CUT-PRESCISSION-SYK(6-269)	129	143	YVKQTWNLQGQALEQ	H	2	8.1	7.95-8.25	68	n/a	n/a	0.053	0	4360000000	903.993	n/a	n/a	n/a	n/a	904.001	n/a	n/a	n/a	n/a	0.9671	n/a	n/a		n/a	n/a	n/a		High
Apo	0s	H2O_MS_0_20201010_130827	CUT-PRESCISSION-SYK(6-269)	129	143	YVKQTWNLQGQALEQ	H	3	8.1	7.94-8.24	68	n/a	n/a	0.029	0	1600000000	603.004	n/a	n/a	n/a	n/a	603.003	n/a	n/a	n/a	n/a	0.9684	n/a	n/a		n/a	n/a	n/a		High
Apo	0s	H2O_MS_0_20201010_130827	CUT-PRESCISSION-SYK(6-269)	129	144	YVKQTWNLQGQALEQA	H	2	8.38	8.31-8.61	68	n/a	n/a	0.055	0	544000000	939.545	n/a	n/a	n/a	n/a	939.54	n/a	n/a	n/a	n/a	0.9635	n/a	n/a		n/a	n/a	n/a		High
Apo	0s	H2O_MS_0_20201010_130827	CUT-PRESCISSION-SYK(6-269)	129	144	YVKQTWNLQGQALEQA	H	3	8.38	8.30-8.50	47	n/a	n/a	0.03	0	177000000	626.823	n/a	n/a	n/a	n/a	626.696	n/a	n/a	n/a	n/a	0.7799	n/a	n/a		n/a	n/a	n/a		Medium
Apo	0s	H2O_MS_0_20201010_130827	CUT-PRESCISSION-SYK(6-269)	130	136	VKQTWNL	H	2	7.93	7.68-7.98	68	n/a	n/a	0.018	0	452000000	445.103	n/a	n/a	n/a	n/a	445.019	n/a	n/a	n/a	n/a	0.9002	n/a	n/a		n/a	n/a	n/a		High
Apo	0s	H2O_MS_0_20201010_130827	CUT-PRESCISSION-SYK(6-269)	130	139	VKQTWNLQGQ	H	2	6.07	6.02-6.32	68	n/a	n/a	0.028	0	205000000	601.642	n/a	n/a	n/a	n/a	601.674	n/a	n/a	n/a	n/a	0.9237	n/a	n/a		n/a	n/a	n/a		High
Apo	0s	H2O_MS_0_20201010_130827	CUT-PRESCISSION-SYK(6-269)	130	140	VKQTWNLQGQA	H	2	6.3	6.42-6.62	46	n/a	n/a	0.029	0	175000000	637.789	n/a	n/a	n/a	n/a	637.213	n/a	n/a	n/a	n/a	0.6076	n/a	n/a		n/a	n/a	n/a		Medium
Apo	0s	H2O_MS_0_20201010_130827	CUT-PRESCISSION-SYK(6-269)	130	141	VKQTWNLQGQAL	H	2	8.7	8.39-8.69	68	n/a	n/a	0.035	0	616000000	693.787	n/a	n/a	n/a	n/a	693.792	n/a	n/a	n/a	n/a	0.9681	n/a	n/a		n/a	n/a	n/a		High
Apo	0s	H2O_MS_0_20201010_130827	CUT-PRESCISSION-SYK(6-269)	130	141	VKQTWNLQGQAL	H	3	8.7	8.54-8.74	47	n/a	n/a	0.013	0	2530000	462.822	n/a	n/a	n/a	n/a	462.864	n/a	n/a	n/a	n/a	0.5542	n/a	n/a		n/a	n/a	n/a		Medium
Apo	0s	H2O_MS_0_20201010_130827	CUT-PRESCISSION-SYK(6-269)	130	142	VKQTWNLQGQALE	H	2	8.01	7.71-8.00	66	n/a	n/a	0.04	0	924000000	758.341	n/a	n/a	n/a	n/a	758.349	n/a	n/a	n/a	n/a	0.9549	n/a	n/a		n/a	n/a	n/a		High
Apo	0s	H2O_MS_0_20201010_130827	CUT-PRESCISSION-SYK(6-269)	130	142	VKQTWNLQGQALE	H	3	8.01	7.75-8.05	68	n/a	n/a	0.02	0	35900000	505.87	n/a	n/a	n/a	n/a	505.902	n/a	n/a	n/a	n/a	0.6122	n/a	n/a		n/a	n/a	n/a		Medium
Apo	0s	H2O_MS_0_20201010_130827	CUT-PRESCISSION-SYK(6-269)	130	143	VKQTWNLQGQALEQ	H	2	7.83	7.59-7.89	68	n/a	n/a	0.045	0	2750000000	822.413	n/a	n/a	n/a	n/a	822.414	n/a	n/a	n/a	n/a	0.9679	n/a	n/a		n/a	n/a	n/a		High
Apo	0s	H2O_MS_0_20201010_130827	CUT-PRESCISSION-SYK(6-269)	130	143	VKQTWNLQGQALEQ	H	3	7.83	7.59-7.89	68	n/a	n/a	0.025	0	307000000	548.674	n/a	n/a	n/a	n/a	548.612	n/a	n/a	n/a	n/a	0.8799	n/a	n/a		n/a	n/a	n/a		High
Apo	0s	H2O_MS_0_20201010_130827	CUT-PRESCISSION-SYK(6-269)	130	144	VKQTWNLQGQALEQA	H	2	7.92	7.77-8.07	68	n/a	n/a	0.048	0	210000000	857.939	n/a	n/a	n/a	n/a	857.953	n/a	n/a	n/a	n/a	0.9684	n/a	n/a		n/a	n/a	n/a		High
Apo	0s	H2O_MS_0_20201010_130827	CUT-PRESCISSION-SYK(6-269)	130	144	VKQTWNLQGQALEQA	H	3	7.92	7.85-8.05	46	n/a	n/a	0.024	0	30000000	572.397	n/a	n/a	n/a	n/a	572.305	n/a	n/a	n/a	n/a	0.7773	n/a	n/a		n/a	n/a	n/a		Medium
Apo	0s	H2O_MS_0_20201010_130827	CUT-PRESCISSION-SYK(6-269)	136	141	LQGQAL	H	2	3.33	3.71-3.91	46	n/a	n/a	0.011	0.004	3480000	315.252	n/a	n/a	n/a	n/a	315.367	n/a	n/a	n/a	n/a	0.1973	n/a	n/a		n/a	n/a	n/a		Low
Apo	0s	H2O_MS_0_20201010_130827	CUT-PRESCISSION-SYK(6-269)	136	143	LQGQALEQ	H	2	3.62	3.77-3.97	46	n/a	n/a	0.018	0	92100000	443.976	n/a	n/a	n/a	n/a	443.989	n/a	n/a	n/a	n/a	0.949	n/a	n/a		n/a	n/a	n/a		Medium
Apo	0s	H2O_MS_0_20201010_130827	CUT-PRESCISSION-SYK(6-269)	136	155	LQGQALEQAIISQKPQLEKL	H	3	8.19	8.11-8.30	44	n/a	n/a	0.03	-0.019	7450000	746.655	n/a	n/a	n/a	n/a	746.202	n/a	n/a	n/a	n/a	0.2317	n/a	n/a		n/a	n/a	n/a		Low
Apo	0s	H2O_MS_0_20201010_130827	CUT-PRESCISSION-SYK(6-269)	138	152	GQALEQAIISQKPQL	H	2	7.25	7.15-7.35	45	n/a	n/a	0.04	-0.041	1820000	813.097	n/a	n/a	n/a	n/a	812.933	n/a	n/a	n/a	n/a	0.2644	n/a	n/a		n/a	n/a	n/a		Low
Apo	0s	H2O_MS_0_20201010_130827	CUT-PRESCISSION-SYK(6-269)	138	152	GQALEQAIISQKPQL	H	3	7.25	7.15-7.35	44	n/a	n/a	0.024	0.005	71500000	542.59	n/a	n/a	n/a	n/a	542.291	n/a	n/a	n/a	n/a	0.4692	n/a	n/a		n/a	n/a	n/a		Low
Apo	0s	H2O_MS_0_20201010_130827	CUT-PRESCISSION-SYK(6-269)	140	155	ALEQAIISQKPQLEKL	H	2	8.45	8.54-8.74	46	n/a	n/a	0.056	0	10600000	905.743	n/a	n/a	n/a	n/a	905.565	n/a	n/a	n/a	n/a	0.6093	n/a	n/a		n/a	n/a	n/a		Medium
Apo	0s	H2O_MS_0_20201010_130827	CUT-PRESCISSION-SYK(6-269)	140	155	ALEQAIISQKPQLEKL	H	3	8.45	8.63-8.83	46	n/a	n/a	0.028	0	114000000	604.047	n/a	n/a	n/a	n/a	604.046	n/a	n/a	n/a	n/a	0.9669	n/a	n/a		n/a	n/a	n/a		Medium
Apo	0s	H2O_MS_0_20201010_130827	CUT-PRESCISSION-SYK(6-269)	141	155	LEQAIISQKPQLEKL	H	2	7.72	7.66-7.86	46	n/a	n/a	0.047	0	6390000	869.826	n/a	n/a	n/a	n/a	870.026	n/a	n/a	n/a	n/a	0.7102	n/a	n/a		n/a	n/a	n/a		Medium
Apo	0s	H2O_MS_0_20201010_130827	CUT-PRESCISSION-SYK(6-269)	141	155	LEQAIISQKPQLEKL	H	3	7.72	7.63-7.83	46	n/a	n/a	0.025	0	45400000	580.401	n/a	n/a	n/a	n/a	580.353	n/a	n/a	n/a	n/a	0.8079	n/a	n/a		n/a	n/a	n/a		Medium
Apo	0s	H2O_MS_0_20201010_130827	CUT-PRESCISSION-SYK(6-269)	142	150	EQAIISQKP	H	2	3.15	3.16-3.36	45	n/a	n/a	0.021	0.009	13900000	507.469	n/a	n/a	n/a	n/a	507.581	n/a	n/a	n/a	n/a	0.3537	n/a	n/a		n/a	n/a	n/a		Low
Apo	0s	H2O_MS_0_20201010_130827	CUT-PRESCISSION-SYK(6-269)	142	152	EQAIISQKPQL	H	2	6.48	6.51-6.74	54	n/a	n/a	0.03	0	122000000	628.204	n/a	n/a	n/a	n/a	628.225	n/a	n/a	n/a	n/a	0.9146	n/a	n/a		n/a	n/a	n/a		Medium
Apo	0s	H2O_MS_0_20201010_130827	CUT-PRESCISSION-SYK(6-269)	142	152	EQAIISQKPQL	H	3	6.48	6.39-6.58	45	n/a	n/a	0.017	0.003	2500000	420.143	n/a	n/a	n/a	n/a	419.152	n/a	n/a	n/a	n/a	0.0578	n/a	n/a		n/a	n/a	n/a		Low
Apo	0s	H2O_MS_0_20201010_130827	CUT-PRESCISSION-SYK(6-269)	142	155	EQAIISQKPQLEKL	H	2	7.09	7.01-7.21	46	n/a	n/a	0.043	-0.001	19000000	813.361	n/a	n/a	n/a	n/a	813.447	n/a	n/a	n/a	n/a	0.7125	n/a	n/a		n/a	n/a	n/a		Medium
Apo	0s	H2O_MS_0_20201010_130827	CUT-PRESCISSION-SYK(6-269)	142	155	EQAIISQKPQLEKL	H	3	7.09	7.10-7.30	46	n/a	n/a	0.024	0	75400000	542.604	n/a	n/a	n/a	n/a	542.634	n/a	n/a	n/a	n/a	0.9159	n/a	n/a		n/a	n/a	n/a		Medium
Apo	0s	H2O_MS_0_20201010_130827	CUT-PRESCISSION-SYK(6-269)	143	150	QAIISQKP	H	2	3.79	3.75-4.05	68	n/a	n/a	0.018	0	278000000	443.088	n/a	n/a	n/a	n/a	443.024	n/a	n/a	n/a	n/a	0.908	n/a	n/a		n/a	n/a	n/a		Medium
Apo	0s	H2O_MS_0_20201010_130827	CUT-PRESCISSION-SYK(6-269)	143	152	QAIISQKPQL	H	2	6.45	6.20-6.50	68	n/a	n/a	0.025	0	1730000000	563.654	n/a	n/a	n/a	n/a	563.668	n/a	n/a	n/a	n/a	0.9714	n/a	n/a		n/a	n/a	n/a		High
Apo	0s	H2O_MS_0_20201010_130827	CUT-PRESCISSION-SYK(6-269)	143	154	QAIISQKPQLEK	H	3	4.33	4.48-4.68	46	n/a	n/a	0.019	0	78400000	461.858	n/a	n/a	n/a	n/a	461.877	n/a	n/a	n/a	n/a	0.9486	n/a	n/a		n/a	n/a	n/a		Medium
Apo	0s	H2O_MS_0_20201010_130827	CUT-PRESCISSION-SYK(6-269)	143	157	QAIISQKPQLEKLIA	H	3	8.32	8.23-8.53	68	n/a	n/a	0.023	0	25900000	560.926	n/a	n/a	n/a	n/a	561.008	n/a	n/a	n/a	n/a	0.8453	n/a	n/a		n/a	n/a	n/a		Medium
Apo	0s	H2O_MS_0_20201010_130827	CUT-PRESCISSION-SYK(6-269)	144	150	AIISQKP	H	2	3.53	3.55-3.85	68	n/a	n/a	0.014	0	2590000000	378.951	n/a	n/a	n/a	n/a	378.959	n/a	n/a	n/a	n/a	0.9687	n/a	n/a		n/a	n/a	n/a		High
Apo	0s	H2O_MS_0_20201010_130827	CUT-PRESCISSION-SYK(6-269)	144	151	AIISQKPQ	H	2	2.79	2.86-3.09	53	n/a	n/a	0.018	0	116000000	443.064	n/a	n/a	n/a	n/a	443.024	n/a	n/a	n/a	n/a	0.9228	n/a	n/a		n/a	n/a	n/a		High
Apo	0s	H2O_MS_0_20201010_130827	CUT-PRESCISSION-SYK(6-269)	144	152	AIISQKPQL	H	2	6.34	5.90-6.13	53	n/a	n/a	0.021	0	19800000000	499.598	n/a	n/a	n/a	n/a	499.603	n/a	n/a	n/a	n/a	0.9593	n/a	n/a		n/a	n/a	n/a		High
Apo	0s	H2O_MS_0_20201010_130827	CUT-PRESCISSION-SYK(6-269)	144	153	AIISQKPQLE	H	2	5.29	5.38-5.59	47	n/a	n/a	0.027	0	42300000	564.146	n/a	n/a	n/a	n/a	564.16	n/a	n/a	n/a	n/a	0.9083	n/a	n/a		n/a	n/a	n/a		Medium
Apo	0s	H2O_MS_0_20201010_130827	CUT-PRESCISSION-SYK(6-269)	144	154	AIISQKPQLEK	H	2	4.13	4.23-4.44	46	n/a	n/a	0.029	0	47100000	628.333	n/a	n/a	n/a	n/a	628.246	n/a	n/a	n/a	n/a	0.8339	n/a	n/a		n/a	n/a	n/a		Medium
Apo	0s	H2O_MS_0_20201010_130827	CUT-PRESCISSION-SYK(6-269)	144	154	AIISQKPQLEK	H	3	4.13	4.16-4.43	62	n/a	n/a	0.017	0	223000000	419.178	n/a	n/a	n/a	n/a	419.167	n/a	n/a	n/a	n/a	0.9441	n/a	n/a		n/a	n/a	n/a		Medium
Apo	0s	H2O_MS_0_20201010_130827	CUT-PRESCISSION-SYK(6-269)	144	155	AIISQKPQLEKL	H	2	6.9	6.68-6.98	68	n/a	n/a	0.035	0	2890000000	684.817	n/a	n/a	n/a	n/a	684.825	n/a	n/a	n/a	n/a	0.9714	n/a	n/a		n/a	n/a	n/a		High
Apo	0s	H2O_MS_0_20201010_130827	CUT-PRESCISSION-SYK(6-269)	144	155	AIISQKPQLEKL	H	3	6.9	6.69-6.99	68	n/a	n/a	0.019	0	8630000000	456.884	n/a	n/a	n/a	n/a	456.886	n/a	n/a	n/a	n/a	0.9701	n/a	n/a		n/a	n/a	n/a		High
Apo	0s	H2O_MS_0_20201010_130827	CUT-PRESCISSION-SYK(6-269)	144	157	AIISQKPQLEKLIA	H	2	8.22	8.15-8.35	47	n/a	n/a	0.039	0	35400000	776.814	n/a	n/a	n/a	n/a	776.943	n/a	n/a	n/a	n/a	0.8499	n/a	n/a		n/a	n/a	n/a		Medium
Apo	0s	H2O_MS_0_20201010_130827	CUT-PRESCISSION-SYK(6-269)	144	157	AIISQKPQLEKLIA	H	3	8.22	8.11-8.41	68	n/a	n/a	0.021	0	152000000	518.275	n/a	n/a	n/a	n/a	518.298	n/a	n/a	n/a	n/a	0.9179	n/a	n/a		n/a	n/a	n/a		High
Apo	0s	H2O_MS_0_20201010_130827	CUT-PRESCISSION-SYK(6-269)	145	150	IISQKP	H	2	2.92	2.64-2.94	68	n/a	n/a	0.012	0	157000000	343.403	n/a	n/a	n/a	n/a	343.42	n/a	n/a	n/a	n/a	0.954	n/a	n/a		n/a	n/a	n/a		High
Apo	0s	H2O_MS_0_20201010_130827	CUT-PRESCISSION-SYK(6-269)	145	152	IISQKPQL	H	2	5.28	5.04-5.34	69	n/a	n/a	0.019	0	3910000000	464.053	n/a	n/a	n/a	n/a	464.064	n/a	n/a	n/a	n/a	0.9644	n/a	n/a		n/a	n/a	n/a		High
Apo	0s	H2O_MS_0_20201010_130827	CUT-PRESCISSION-SYK(6-269)	145	154	IISQKPQLEK	H	2	3.24	3.17-3.38	47	n/a	n/a	0.025	0	6020000	592.646	n/a	n/a	n/a	n/a	592.707	n/a	n/a	n/a	n/a	0.8979	n/a	n/a		n/a	n/a	n/a		Medium
Apo	0s	H2O_MS_0_20201010_130827	CUT-PRESCISSION-SYK(6-269)	145	154	IISQKPQLEK	H	3	3.24	3.23-3.53	68	n/a	n/a	0.015	0	72300000	395.444	n/a	n/a	n/a	n/a	395.474	n/a	n/a	n/a	n/a	0.9332	n/a	n/a		n/a	n/a	n/a		High
Apo	0s	H2O_MS_0_20201010_130827	CUT-PRESCISSION-SYK(6-269)	145	155	IISQKPQLEKL	H	2	5.94	5.86-6.16	68	n/a	n/a	0.032	0	420000000	649.253	n/a	n/a	n/a	n/a	649.286	n/a	n/a	n/a	n/a	0.9574	n/a	n/a		n/a	n/a	n/a		High
Apo	0s	H2O_MS_0_20201010_130827	CUT-PRESCISSION-SYK(6-269)	145	155	IISQKPQLEKL	H	3	5.94	5.85-6.15	68	n/a	n/a	0.017	0	1990000000	433.187	n/a	n/a	n/a	n/a	433.193	n/a	n/a	n/a	n/a	0.9713	n/a	n/a		n/a	n/a	n/a		High
Apo	0s	H2O_MS_0_20201010_130827	CUT-PRESCISSION-SYK(6-269)	146	152	ISQKPQL	H	2	3.03	3.87-4.07	45	n/a	n/a	0.015	0	26100000	407.457	n/a	n/a	n/a	n/a	407.485	n/a	n/a	n/a	n/a	0.789	n/a	n/a		n/a	n/a	n/a		Medium
Apo	0s	H2O_MS_0_20201010_130827	CUT-PRESCISSION-SYK(6-269)	146	155	ISQKPQLEKL	H	2	6.81	6.72-6.92	46	n/a	n/a	0.028	0	222000000	592.673	n/a	n/a	n/a	n/a	592.707	n/a	n/a	n/a	n/a	0.9404	n/a	n/a		n/a	n/a	n/a		Medium
Apo	0s	H2O_MS_0_20201010_130827	CUT-PRESCISSION-SYK(6-269)	146	155	ISQKPQLEKL	H	3	6.81	6.65-6.93	63	n/a	n/a	0.013	-0.001	21500000	395.385	n/a	n/a	n/a	n/a	395.474	n/a	n/a	n/a	n/a	0.6892	n/a	n/a		n/a	n/a	n/a		Low
Apo	0s	H2O_MS_0_20201010_130827	CUT-PRESCISSION-SYK(6-269)	147	155	SQKPQLEKL	H	2	5.27	5.83-6.09	59	n/a	n/a	0.022	0	49200000	536.009	n/a	n/a	n/a	n/a	536.128	n/a	n/a	n/a	n/a	0.7962	n/a	n/a		n/a	n/a	n/a		Medium
Apo	0s	H2O_MS_0_20201010_130827	CUT-PRESCISSION-SYK(6-269)	156	168	IATTAHEKMPWFH	H	3	7.84	7.76-7.96	46	n/a	n/a	0.022	0	16700000	524.268	n/a	n/a	n/a	n/a	523.941	n/a	n/a	n/a	n/a	0.5787	n/a	n/a		n/a	n/a	n/a		Medium
Apo	0s	H2O_MS_0_20201010_130827	CUT-PRESCISSION-SYK(6-269)	156	168	IATTAHEKMPWFH	H	4	7.84	7.81-8.11	68	n/a	n/a	0.014	0	68200000	393.183	n/a	n/a	n/a	n/a	393.208	n/a	n/a	n/a	n/a	0.917	n/a	n/a		n/a	n/a	n/a		High
Apo	0s	H2O_MS_0_20201010_130827	CUT-PRESCISSION-SYK(6-269)	156	170	IATTAHEKMPWFHGK	H	2	6.22	6.14-6.44	69	n/a	n/a	0.048	-0.001	146000000	877.968	n/a	n/a	n/a	n/a	878.02	n/a	n/a	n/a	n/a	0.906	n/a	n/a		n/a	n/a	n/a		High
Apo	0s	H2O_MS_0_20201010_130827	CUT-PRESCISSION-SYK(6-269)	156	170	IATTAHEKMPWFHGK	H	3	6.22	6.26-6.47	47	n/a	n/a	0.027	0	478000000	585.669	n/a	n/a	n/a	n/a	585.682	n/a	n/a	n/a	n/a	0.9643	n/a	n/a		n/a	n/a	n/a		Medium
Apo	0s	H2O_MS_0_20201010_130827	CUT-PRESCISSION-SYK(6-269)	156	170	IATTAHEKMPWFHGK	H	4	6.22	6.07-6.37	68	n/a	n/a	0.018	0	2260000000	439.503	n/a	n/a	n/a	n/a	439.514	n/a	n/a	n/a	n/a	0.9704	n/a	n/a		n/a	n/a	n/a		High
Apo	0s	H2O_MS_0_20201010_130827	CUT-PRESCISSION-SYK(6-269)	156	170	IATTAHEKMPWFHGK	H	5	6.22	6.14-6.44	68	n/a	n/a	0.013	0	1640000000	351.806	n/a	n/a	n/a	n/a	351.812	n/a	n/a	n/a	n/a	0.9605	n/a	n/a		n/a	n/a	n/a		High
Apo	0s	H2O_MS_0_20201010_130827	CUT-PRESCISSION-SYK(6-269)	156	173	IATTAHEKMPWFHGKISR	H	3	4.81	5.02-5.22	45	n/a	n/a	0.035	-0.018	12100000	704.741	n/a	n/a	n/a	n/a	704.489	n/a	n/a	n/a	n/a	0.3327	n/a	n/a		n/a	n/a	n/a		Low
Apo	0s	H2O_MS_0_20201010_130827	CUT-PRESCISSION-SYK(6-269)	156	173	IATTAHEKMPWFHGKISR	H	4	4.81	4.71-4.90	45	n/a	n/a	0.023	0	7040000	530.162	n/a	n/a	n/a	n/a	528.619	n/a	n/a	n/a	n/a	0.0054	n/a	n/a		n/a	n/a	n/a		Low
Apo	0s	H2O_MS_0_20201010_130827	CUT-PRESCISSION-SYK(6-269)	156	173	IATTAHEKMPWFHGKISR	H	5	4.81	4.38-4.68	67	n/a	n/a	0.016	0.015	13500000	423.256	n/a	n/a	n/a	n/a	423.097	n/a	n/a	n/a	n/a	0.0582	n/a	n/a		n/a	n/a	n/a		Low
Apo	0s	H2O_MS_0_20201010_130827	CUT-PRESCISSION-SYK(6-269)	156	173	IATTAHEKMPWFHGKISR	H	6	4.81	5.08-5.27	45	n/a	n/a	0.012	-0.009	72700000	352.754	n/a	n/a	n/a	n/a	352.748	n/a	n/a	n/a	n/a	0.3574	n/a	n/a		n/a	n/a	n/a		Low
Apo	0s	H2O_MS_0_20201010_130827	CUT-PRESCISSION-SYK(6-269)	156	174	IATTAHEKMPWFHGKISRE	H	4	4.79	5.70-5.89	44	n/a	n/a	0.026	-0.024	554000	561.57	n/a	n/a	n/a	n/a	560.897	n/a	n/a	n/a	n/a	0.1097	n/a	n/a		n/a	n/a	n/a		Low
Apo	0s	H2O_MS_0_20201010_130827	CUT-PRESCISSION-SYK(6-269)	156	174	IATTAHEKMPWFHGKISRE	H	5	4.79	4.68-4.87	45	n/a	n/a	0.017	-0.003	3610000	449.208	n/a	n/a	n/a	n/a	448.919	n/a	n/a	n/a	n/a	0.1598	n/a	n/a		n/a	n/a	n/a		Low
Apo	0s	H2O_MS_0_20201010_130827	CUT-PRESCISSION-SYK(6-269)	156	174	IATTAHEKMPWFHGKISRE	H	6	4.79	5.66-5.96	67	n/a	n/a	0.013	-0.001	215000	374.847	n/a	n/a	n/a	n/a	374.267	n/a	n/a	n/a	n/a	0.1485	n/a	n/a		n/a	n/a	n/a		Low
Apo	0s	H2O_MS_0_20201010_130827	CUT-PRESCISSION-SYK(6-269)	156	175	IATTAHEKMPWFHGKISREE	H	3	4.88	4.79-4.98	45	n/a	n/a	0.041	-0.037	10900000	790.389	n/a	n/a	n/a	n/a	790.566	n/a	n/a	n/a	n/a	0.0045	n/a	n/a		n/a	n/a	n/a		Low
Apo	0s	H2O_MS_0_20201010_130827	CUT-PRESCISSION-SYK(6-269)	156	175	IATTAHEKMPWFHGKISREE	H	4	4.88	4.79-4.98	45	n/a	n/a	0.027	0.025	754000	592.891	n/a	n/a	n/a	n/a	593.176	n/a	n/a	n/a	n/a	0.0733	n/a	n/a		n/a	n/a	n/a		Low
Apo	0s	H2O_MS_0_20201010_130827	CUT-PRESCISSION-SYK(6-269)	156	175	IATTAHEKMPWFHGKISREE	H	5	4.88	5.85-6.05	44	n/a	n/a	0.017	-0.016	36500000	475.243	n/a	n/a	n/a	n/a	474.742	n/a	n/a	n/a	n/a	0.0561	n/a	n/a		n/a	n/a	n/a		Low
Apo	0s	H2O_MS_0_20201010_130827	CUT-PRESCISSION-SYK(6-269)	156	175	IATTAHEKMPWFHGKISREE	H	6	4.88	5.82-6.12	67	n/a	n/a	0.014	0	2300000	395.9	n/a	n/a	n/a	n/a	395.786	n/a	n/a	n/a	n/a	0.5907	n/a	n/a		n/a	n/a	n/a		Low
Apo	0s	H2O_MS_0_20201010_130827	CUT-PRESCISSION-SYK(6-269)	156	178	IATTAHEKMPWFHGKISREESEQ	H	3	4.74	5.70-6.00	67	n/a	n/a	0.049	0	20000000	905.27	n/a	n/a	n/a	n/a	905.339	n/a	n/a	n/a	n/a	0.8098	n/a	n/a		n/a	n/a	n/a		Medium
Apo	0s	H2O_MS_0_20201010_130827	CUT-PRESCISSION-SYK(6-269)	156	178	IATTAHEKMPWFHGKISREESEQ	H	4	4.74	5.70-6.00	67	n/a	n/a	0.033	0	57800000	679.242	n/a	n/a	n/a	n/a	679.256	n/a	n/a	n/a	n/a	0.8845	n/a	n/a		n/a	n/a	n/a		High
Apo	0s	H2O_MS_0_20201010_130827	CUT-PRESCISSION-SYK(6-269)	159	168	TAHEKMPWFH	H	3	7.48	7.38-7.58	46	n/a	n/a	0.016	0	41400000	428.764	n/a	n/a	n/a	n/a	428.828	n/a	n/a	n/a	n/a	0.8815	n/a	n/a		n/a	n/a	n/a		Medium
Apo	0s	H2O_MS_0_20201010_130827	CUT-PRESCISSION-SYK(6-269)	159	168	TAHEKMPWFH	H	4	7.48	7.43-7.63	46	n/a	n/a	0.011	0	25000000	321.809	n/a	n/a	n/a	n/a	321.872	n/a	n/a	n/a	n/a	0.8347	n/a	n/a		n/a	n/a	n/a		Medium
Apo	0s	H2O_MS_0_20201010_130827	CUT-PRESCISSION-SYK(6-269)	159	170	TAHEKMPWFHGK	H	2	5.59	5.73-5.93	47	n/a	n/a	0.038	0	444000000	735.313	n/a	n/a	n/a	n/a	735.35	n/a	n/a	n/a	n/a	0.9533	n/a	n/a		n/a	n/a	n/a		High
Apo	0s	H2O_MS_0_20201010_130827	CUT-PRESCISSION-SYK(6-269)	159	170	TAHEKMPWFHGK	H	3	5.59	5.73-5.93	46	n/a	n/a	0.021	0	1490000000	490.554	n/a	n/a	n/a	n/a	490.569	n/a	n/a	n/a	n/a	0.9614	n/a	n/a		n/a	n/a	n/a		High
Apo	0s	H2O_MS_0_20201010_130827	CUT-PRESCISSION-SYK(6-269)	159	170	TAHEKMPWFHGK	H	4	5.59	5.49-5.79	68	n/a	n/a	0.013	0	1220000000	368.165	n/a	n/a	n/a	n/a	368.178	n/a	n/a	n/a	n/a	0.9576	n/a	n/a		n/a	n/a	n/a		High
Apo	0s	H2O_MS_0_20201010_130827	CUT-PRESCISSION-SYK(6-269)	159	173	TAHEKMPWFHGKISR	H	4	5.72	5.68-5.98	69	n/a	n/a	0.019	0	525000000	457.324	n/a	n/a	n/a	n/a	457.284	n/a	n/a	n/a	n/a	0.9096	n/a	n/a		n/a	n/a	n/a		Medium
Apo	0s	H2O_MS_0_20201010_130827	CUT-PRESCISSION-SYK(6-269)	159	174	TAHEKMPWFHGKISRE	H	5	5.91	5.83-6.04	47	n/a	n/a	0.015	0	88400000	391.854	n/a	n/a	n/a	n/a	391.851	n/a	n/a	n/a	n/a	0.9263	n/a	n/a		n/a	n/a	n/a		Medium
Apo	0s	H2O_MS_0_20201010_130827	CUT-PRESCISSION-SYK(6-269)	160	170	AHEKMPWFHGK	H	4	5.75	5.72-6.02	69	n/a	n/a	0.012	0	272000000	342.889	n/a	n/a	n/a	n/a	342.902	n/a	n/a	n/a	n/a	0.9479	n/a	n/a		n/a	n/a	n/a		High
Apo	0s	H2O_MS_0_20201010_130827	CUT-PRESCISSION-SYK(6-269)	161	170	HEKMPWFHGK	H	3	4.39	5.30-5.50	45	n/a	n/a	0.017	0.001	9580000	433.457	n/a	n/a	n/a	n/a	433.175	n/a	n/a	n/a	n/a	0.4675	n/a	n/a		n/a	n/a	n/a		Low
Apo	0s	H2O_MS_0_20201010_130827	CUT-PRESCISSION-SYK(6-269)	161	170	HEKMPWFHGK	H	4	4.39	5.26-5.56	67	n/a	n/a	0.011	0	20700000	325.099	n/a	n/a	n/a	n/a	325.133	n/a	n/a	n/a	n/a	0.8685	n/a	n/a		n/a	n/a	n/a		Medium
Apo	0s	H2O_MS_0_20201010_130827	CUT-PRESCISSION-SYK(6-269)	162	170	EKMPWFHGK	H	2	6.5	6.49-6.78	68	n/a	n/a	0.026	0	132000000	580.641	n/a	n/a	n/a	n/a	580.689	n/a	n/a	n/a	n/a	0.9238	n/a	n/a		n/a	n/a	n/a		Medium
Apo	0s	H2O_MS_0_20201010_130827	CUT-PRESCISSION-SYK(6-269)	162	170	EKMPWFHGK	H	3	6.5	6.49-6.78	68	n/a	n/a	0.015	0	398000000	387.435	n/a	n/a	n/a	n/a	387.462	n/a	n/a	n/a	n/a	0.939	n/a	n/a		n/a	n/a	n/a		Medium
Apo	0s	H2O_MS_0_20201010_130827	CUT-PRESCISSION-SYK(6-269)	162	178	EKMPWFHGKISREESEQ	H	3	5.17	5.08-5.28	44	n/a	n/a	0.033	0.03	5610000	706.824	n/a	n/a	n/a	n/a	707.119	n/a	n/a	n/a	n/a	0.1298	n/a	n/a		n/a	n/a	n/a		Low
Apo	0s	H2O_MS_0_20201010_130827	CUT-PRESCISSION-SYK(6-269)	162	178	EKMPWFHGKISREESEQ	H	4	5.17	5.07-5.26	44	n/a	n/a	0.023	0.022	22900000	530.414	n/a	n/a	n/a	n/a	530.591	n/a	n/a	n/a	n/a	0.0955	n/a	n/a		n/a	n/a	n/a		Low
Apo	0s	H2O_MS_0_20201010_130827	CUT-PRESCISSION-SYK(6-269)	164	168	MPWFH	H	2	9.34	9.34-9.64	69	n/a	n/a	0.013	0	84300000	359.359	n/a	n/a	n/a	n/a	359.433	n/a	n/a	n/a	n/a	0.9058	n/a	n/a		n/a	n/a	n/a		High
Apo	0s	H2O_MS_0_20201010_130827	CUT-PRESCISSION-SYK(6-269)	164	169	MPWFHG	H	2	9.25	9.39-9.59	46	n/a	n/a	0.014	0	28300000	387.895	n/a	n/a	n/a	n/a	387.959	n/a	n/a	n/a	n/a	0.9015	n/a	n/a		n/a	n/a	n/a		Medium
Apo	0s	H2O_MS_0_20201010_130827	CUT-PRESCISSION-SYK(6-269)	164	170	MPWFHGK	H	2	7.02	7.07-7.32	58	n/a	n/a	0.019	0	1330000000	452.011	n/a	n/a	n/a	n/a	452.045	n/a	n/a	n/a	n/a	0.9521	n/a	n/a		n/a	n/a	n/a		High
Apo	0s	H2O_MS_0_20201010_130827	CUT-PRESCISSION-SYK(6-269)	164	170	MPWFHGK	H	3	7.02	7.07-7.32	57	n/a	n/a	0.01	0	2230000000	301.675	n/a	n/a	n/a	n/a	301.699	n/a	n/a	n/a	n/a	0.9394	n/a	n/a		n/a	n/a	n/a		High
Apo	0s	H2O_MS_0_20201010_130827	CUT-PRESCISSION-SYK(6-269)	164	173	MPWFHGKISR	H	3	7.04	7.01-7.21	47	n/a	n/a	0.016	0	51100000	420.48	n/a	n/a	n/a	n/a	420.507	n/a	n/a	n/a	n/a	0.8418	n/a	n/a		n/a	n/a	n/a		Medium
Apo	0s	H2O_MS_0_20201010_130827	CUT-PRESCISSION-SYK(6-269)	164	173	MPWFHGKISR	H	4	7.04	6.90-7.19	68	n/a	n/a	0.011	0	58200000	315.607	n/a	n/a	n/a	n/a	315.632	n/a	n/a	n/a	n/a	0.8897	n/a	n/a		n/a	n/a	n/a		High
Apo	0s	H2O_MS_0_20201010_130827	CUT-PRESCISSION-SYK(6-269)	165	170	PWFHGK	H	2	7.41	7.22-7.52	68	n/a	n/a	0.015	0	2450000000	386.427	n/a	n/a	n/a	n/a	386.447	n/a	n/a	n/a	n/a	0.9519	n/a	n/a		n/a	n/a	n/a		High
Apo	0s	H2O_MS_0_20201010_130827	CUT-PRESCISSION-SYK(6-269)	165	173	PWFHGKISR	H	3	5.62	5.71-5.91	47	n/a	n/a	0.014	0	19900000	376.719	n/a	n/a	n/a	n/a	376.774	n/a	n/a	n/a	n/a	0.8261	n/a	n/a		n/a	n/a	n/a		Medium
Apo	0s	H2O_MS_0_20201010_130827	CUT-PRESCISSION-SYK(6-269)	171	183	ISREESEQIVLIG	H	2	3.43	3.41-3.66	56	n/a	n/a	0.036	-0.004	14200000	737.238	n/a	n/a	n/a	n/a	737.329	n/a	n/a	n/a	n/a	0.8814	n/a	n/a		n/a	n/a	n/a		High
Apo	0s	H2O_MS_0_20201010_130827	CUT-PRESCISSION-SYK(6-269)	177	189	EQIVLIGSKTNGK	H	2	5.46	5.52-5.72	45	n/a	n/a	0.034	0	69300000	694.277	n/a	n/a	n/a	n/a	694.305	n/a	n/a	n/a	n/a	0.79	n/a	n/a		n/a	n/a	n/a		Low
Apo	0s	H2O_MS_0_20201010_130827	CUT-PRESCISSION-SYK(6-269)	177	189	EQIVLIGSKTNGK	H	3	5.46	5.55-5.75	46	n/a	n/a	0.019	0	137000000	463.201	n/a	n/a	n/a	n/a	463.206	n/a	n/a	n/a	n/a	0.936	n/a	n/a		n/a	n/a	n/a		Medium
Apo	0s	H2O_MS_0_20201010_130827	CUT-PRESCISSION-SYK(6-269)	179	187	IVLIGSKTN	H	2	4.17	4.07-4.27	45	n/a	n/a	0.019	0	16500000	474.095	n/a	n/a	n/a	n/a	473.072	n/a	n/a	n/a	n/a	0.0022	n/a	n/a		n/a	n/a	n/a		Low
Apo	0s	H2O_MS_0_20201010_130827	CUT-PRESCISSION-SYK(6-269)	179	189	IVLIGSKTNGK	H	2	4.35	4.42-4.62	47	n/a	n/a	0.026	0	120000000	565.657	n/a	n/a	n/a	n/a	565.684	n/a	n/a	n/a	n/a	0.964	n/a	n/a		n/a	n/a	n/a		Medium
Apo	0s	H2O_MS_0_20201010_130827	CUT-PRESCISSION-SYK(6-269)	179	189	IVLIGSKTNGK	H	3	4.35	4.33-4.63	69	n/a	n/a	0.015	0	622000000	377.452	n/a	n/a	n/a	n/a	377.458	n/a	n/a	n/a	n/a	0.9724	n/a	n/a		n/a	n/a	n/a		High
Apo	0s	H2O_MS_0_20201010_130827	CUT-PRESCISSION-SYK(6-269)	179	190	IVLIGSKTNGKF	H	2	7.02	6.90-7.15	57	n/a	n/a	0.029	0	217000000	639.254	n/a	n/a	n/a	n/a	639.271	n/a	n/a	n/a	n/a	0.9031	n/a	n/a		n/a	n/a	n/a		Medium
Apo	0s	H2O_MS_0_20201010_130827	CUT-PRESCISSION-SYK(6-269)	179	190	IVLIGSKTNGKF	H	3	7.02	6.92-7.22	69	n/a	n/a	0.017	0	1020000000	426.505	n/a	n/a	n/a	n/a	426.516	n/a	n/a	n/a	n/a	0.9661	n/a	n/a		n/a	n/a	n/a		High
Apo	0s	H2O_MS_0_20201010_130827	CUT-PRESCISSION-SYK(6-269)	179	191	IVLIGSKTNGKFL	H	3	8.58	8.58-8.83	59	n/a	n/a	0.018	0	24700000	464.23	n/a	n/a	n/a	n/a	464.236	n/a	n/a	n/a	n/a	0.9303	n/a	n/a		n/a	n/a	n/a		Medium
Apo	0s	H2O_MS_0_20201010_130827	CUT-PRESCISSION-SYK(6-269)	179	193	IVLIGSKTNGKFLIR	H	3	7.72	7.68-7.88	47	n/a	n/a	0.024	0	19600000	553.959	n/a	n/a	n/a	n/a	554.017	n/a	n/a	n/a	n/a	0.8325	n/a	n/a		n/a	n/a	n/a		Medium
Apo	0s	H2O_MS_0_20201010_130827	CUT-PRESCISSION-SYK(6-269)	179	193	IVLIGSKTNGKFLIR	H	4	7.72	7.80-8.10	68	n/a	n/a	0.016	0	135000000	415.755	n/a	n/a	n/a	n/a	415.765	n/a	n/a	n/a	n/a	0.9403	n/a	n/a		n/a	n/a	n/a		High
Apo	0s	H2O_MS_0_20201010_130827	CUT-PRESCISSION-SYK(6-269)	180	189	VLIGSKTNGK	H	2	3.29	3.11-3.31	44	n/a	n/a	0.021	-0.009	894000	509.31	n/a	n/a	n/a	n/a	509.105	n/a	n/a	n/a	n/a	0.1962	n/a	n/a		n/a	n/a	n/a		Low
Apo	0s	H2O_MS_0_20201010_130827	CUT-PRESCISSION-SYK(6-269)	182	189	IGSKTNGK	H	2	2.08	2.01-2.21	46	n/a	n/a	0.015	0	696000	402.932	n/a	n/a	n/a	n/a	402.96	n/a	n/a	n/a	n/a	0.917	n/a	n/a		n/a	n/a	n/a		Medium
Apo	0s	H2O_MS_0_20201010_130827	CUT-PRESCISSION-SYK(6-269)	182	190	IGSKTNGKF	H	2	3.15	2.94-3.24	68	n/a	n/a	0.02	0	1380000000	476.549	n/a	n/a	n/a	n/a	476.547	n/a	n/a	n/a	n/a	0.9615	n/a	n/a		n/a	n/a	n/a		High
Apo	0s	H2O_MS_0_20201010_130827	CUT-PRESCISSION-SYK(6-269)	182	190	IGSKTNGKF	H	3	3.15	2.99-3.29	68	n/a	n/a	0.011	0	2060000000	318.028	n/a	n/a	n/a	n/a	318.034	n/a	n/a	n/a	n/a	0.9707	n/a	n/a		n/a	n/a	n/a		High
Apo	0s	H2O_MS_0_20201010_130827	CUT-PRESCISSION-SYK(6-269)	182	191	IGSKTNGKFL	H	2	5	5.09-5.39	68	n/a	n/a	0.023	0	319000000	533.103	n/a	n/a	n/a	n/a	533.126	n/a	n/a	n/a	n/a	0.9591	n/a	n/a		n/a	n/a	n/a		High
Apo	0s	H2O_MS_0_20201010_130827	CUT-PRESCISSION-SYK(6-269)	182	191	IGSKTNGKFL	H	3	5	5.08-5.38	68	n/a	n/a	0.013	0	443000000	355.741	n/a	n/a	n/a	n/a	355.753	n/a	n/a	n/a	n/a	0.9605	n/a	n/a		n/a	n/a	n/a		High
Apo	0s	H2O_MS_0_20201010_130827	CUT-PRESCISSION-SYK(6-269)	182	193	IGSKTNGKFLIR	H	2	4.73	4.88-5.08	46	n/a	n/a	0.033	0	233000000	667.778	n/a	n/a	n/a	n/a	667.798	n/a	n/a	n/a	n/a	0.9626	n/a	n/a		n/a	n/a	n/a		High
Apo	0s	H2O_MS_0_20201010_130827	CUT-PRESCISSION-SYK(6-269)	182	193	IGSKTNGKFLIR	H	3	4.73	4.84-5.04	46	n/a	n/a	0.018	0	1270000000	445.529	n/a	n/a	n/a	n/a	445.534	n/a	n/a	n/a	n/a	0.9705	n/a	n/a		n/a	n/a	n/a		High
Apo	0s	H2O_MS_0_20201010_130827	CUT-PRESCISSION-SYK(6-269)	182	193	IGSKTNGKFLIR	H	4	4.73	4.84-5.13	68	n/a	n/a	0.012	0	1650000000	334.397	n/a	n/a	n/a	n/a	334.403	n/a	n/a	n/a	n/a	0.9685	n/a	n/a		n/a	n/a	n/a		High
Apo	0s	H2O_MS_0_20201010_130827	CUT-PRESCISSION-SYK(6-269)	182	195	IGSKTNGKFLIRAR	H	3	4.09	4.22-4.44	51	n/a	n/a	0.023	0	102000000	521.277	n/a	n/a	n/a	n/a	521.289	n/a	n/a	n/a	n/a	0.9638	n/a	n/a		n/a	n/a	n/a		High
Apo	0s	H2O_MS_0_20201010_130827	CUT-PRESCISSION-SYK(6-269)	182	195	IGSKTNGKFLIRAR	H	4	4.09	4.19-4.48	66	n/a	n/a	0.015	0	378000000	391.215	n/a	n/a	n/a	n/a	391.219	n/a	n/a	n/a	n/a	0.9704	n/a	n/a		n/a	n/a	n/a		High
Apo	0s	H2O_MS_0_20201010_130827	CUT-PRESCISSION-SYK(6-269)	182	195	IGSKTNGKFLIRAR	H	5	4.09	4.12-4.42	68	n/a	n/a	0.011	0	155000000	313.171	n/a	n/a	n/a	n/a	313.177	n/a	n/a	n/a	n/a	0.9641	n/a	n/a		n/a	n/a	n/a		High
Apo	0s	H2O_MS_0_20201010_130827	CUT-PRESCISSION-SYK(6-269)	183	191	GSKTNGKFL	H	2	5.16	5.15-5.35	47	n/a	n/a	0.02	0	59800000	476.492	n/a	n/a	n/a	n/a	476.547	n/a	n/a	n/a	n/a	0.7778	n/a	n/a		n/a	n/a	n/a		Medium
Apo	0s	H2O_MS_0_20201010_130827	CUT-PRESCISSION-SYK(6-269)	183	191	GSKTNGKFL	H	3	5.16	4.83-5.03	47	n/a	n/a	0.01	0	1800000	317.946	n/a	n/a	n/a	n/a	318.034	n/a	n/a	n/a	n/a	0.658	n/a	n/a		n/a	n/a	n/a		Medium
Apo	0s	H2O_MS_0_20201010_130827	CUT-PRESCISSION-SYK(6-269)	183	192	GSKTNGKFLI	H	3	4.96	5.09-5.38	68	n/a	n/a	0.013	0	444000000	355.741	n/a	n/a	n/a	n/a	355.753	n/a	n/a	n/a	n/a	0.9611	n/a	n/a		n/a	n/a	n/a		High
Apo	0s	H2O_MS_0_20201010_130827	CUT-PRESCISSION-SYK(6-269)	183	193	GSKTNGKFLIR	H	3	4.69	4.80-5.05	56	n/a	n/a	0.016	0	438000000	407.821	n/a	n/a	n/a	n/a	407.815	n/a	n/a	n/a	n/a	0.9615	n/a	n/a		n/a	n/a	n/a		Medium
Apo	0s	H2O_MS_0_20201010_130827	CUT-PRESCISSION-SYK(6-269)	183	195	GSKTNGKFLIRAR	H	4	4.3	4.15-4.45	68	n/a	n/a	0.013	0	67700000	362.912	n/a	n/a	n/a	n/a	362.929	n/a	n/a	n/a	n/a	0.9512	n/a	n/a		n/a	n/a	n/a		High
Apo	0s	H2O_MS_0_20201010_130827	CUT-PRESCISSION-SYK(6-269)	185	193	KTNGKFLIR	H	3	4.14	4.08-4.38	68	n/a	n/a	0.012	0	8630000	359.697	n/a	n/a	n/a	n/a	359.772	n/a	n/a	n/a	n/a	0.8305	n/a	n/a		n/a	n/a	n/a		Medium
Apo	0s	H2O_MS_0_20201010_130827	CUT-PRESCISSION-SYK(6-269)	190	194	FLIRA	H	2	5.5	5.40-5.59	45	n/a	n/a	0.01	-0.009	30400000	310.2	n/a	n/a	n/a	n/a	310.392	n/a	n/a	n/a	n/a	0.0076	n/a	n/a		n/a	n/a	n/a		Low
Apo	0s	H2O_MS_0_20201010_130827	CUT-PRESCISSION-SYK(6-269)	190	195	FLIRAR	H	2	4.45	4.59-4.89	68	n/a	n/a	0.015	0	1140000000	388.47	n/a	n/a	n/a	n/a	388.485	n/a	n/a	n/a	n/a	0.9531	n/a	n/a		n/a	n/a	n/a		High
Apo	0s	H2O_MS_0_20201010_130827	CUT-PRESCISSION-SYK(6-269)	190	201	FLIRARDNNGSY	H	3	5.67	5.75-6.05	68	n/a	n/a	0.02	0	396000000	476.172	n/a	n/a	n/a	n/a	476.191	n/a	n/a	n/a	n/a	0.9416	n/a	n/a		n/a	n/a	n/a		High
Apo	0s	H2O_MS_0_20201010_130827	CUT-PRESCISSION-SYK(6-269)	190	203	FLIRARDNNGSYAL	H	2	7.96	7.92-8.12	47	n/a	n/a	0.044	0	247000000	805.877	n/a	n/a	n/a	n/a	805.901	n/a	n/a	n/a	n/a	0.9535	n/a	n/a		n/a	n/a	n/a		High
Apo	0s	H2O_MS_0_20201010_130827	CUT-PRESCISSION-SYK(6-269)	190	203	FLIRARDNNGSYAL	H	3	7.96	7.88-8.18	69	n/a	n/a	0.024	0	1260000000	537.603	n/a	n/a	n/a	n/a	537.603	n/a	n/a	n/a	n/a	0.969	n/a	n/a		n/a	n/a	n/a		High
Apo	0s	H2O_MS_0_20201010_130827	CUT-PRESCISSION-SYK(6-269)	191	195	LIRAR	H	2	3.58	4.40-4.69	67	n/a	n/a	0.011	0	287000000	314.906	n/a	n/a	n/a	n/a	314.898	n/a	n/a	n/a	n/a	0.904	n/a	n/a		n/a	n/a	n/a		Medium
Apo	0s	H2O_MS_0_20201010_130827	CUT-PRESCISSION-SYK(6-269)	191	201	LIRARDNNGSY	H	2	3.33	3.16-3.45	68	n/a	n/a	0.032	0	520000000	640.188	n/a	n/a	n/a	n/a	640.196	n/a	n/a	n/a	n/a	0.9718	n/a	n/a		n/a	n/a	n/a		High
Apo	0s	H2O_MS_0_20201010_130827	CUT-PRESCISSION-SYK(6-269)	191	201	LIRARDNNGSY	H	3	3.33	3.14-3.36	50	n/a	n/a	0.017	0	1260000000	427.126	n/a	n/a	n/a	n/a	427.133	n/a	n/a	n/a	n/a	0.9695	n/a	n/a		n/a	n/a	n/a		High
Apo	0s	H2O_MS_0_20201010_130827	CUT-PRESCISSION-SYK(6-269)	191	202	LIRARDNNGSYA	H	2	3.1	3.12-3.42	68	n/a	n/a	0.034	0	410000000	675.721	n/a	n/a	n/a	n/a	675.735	n/a	n/a	n/a	n/a	0.9693	n/a	n/a		n/a	n/a	n/a		High
Apo	0s	H2O_MS_0_20201010_130827	CUT-PRESCISSION-SYK(6-269)	191	202	LIRARDNNGSYA	H	3	3.1	3.11-3.40	66	n/a	n/a	0.018	0	1440000000	450.823	n/a	n/a	n/a	n/a	450.826	n/a	n/a	n/a	n/a	0.9739	n/a	n/a		n/a	n/a	n/a		High
Apo	0s	H2O_MS_0_20201010_130827	CUT-PRESCISSION-SYK(6-269)	191	203	LIRARDNNGSYAL	H	2	5.65	5.59-5.85	59	n/a	n/a	0.038	0	2380000000	732.312	n/a	n/a	n/a	n/a	732.314	n/a	n/a	n/a	n/a	0.9693	n/a	n/a		n/a	n/a	n/a		High
Apo	0s	H2O_MS_0_20201010_130827	CUT-PRESCISSION-SYK(6-269)	191	203	LIRARDNNGSYAL	H	3	5.65	5.61-5.81	47	n/a	n/a	0.021	0	5400000000	488.542	n/a	n/a	n/a	n/a	488.545	n/a	n/a	n/a	n/a	0.9604	n/a	n/a		n/a	n/a	n/a		High
Apo	0s	H2O_MS_0_20201010_130827	CUT-PRESCISSION-SYK(6-269)	192	203	IRARDNNGSYAL	H	2	4.93	4.81-5.11	69	n/a	n/a	0.033	0	70300000	675.676	n/a	n/a	n/a	n/a	675.735	n/a	n/a	n/a	n/a	0.9262	n/a	n/a		n/a	n/a	n/a		High
Apo	0s	H2O_MS_0_20201010_130827	CUT-PRESCISSION-SYK(6-269)	192	203	IRARDNNGSYAL	H	3	4.93	4.85-5.15	69	n/a	n/a	0.018	0	121000000	450.811	n/a	n/a	n/a	n/a	450.826	n/a	n/a	n/a	n/a	0.9637	n/a	n/a		n/a	n/a	n/a		Medium
Apo	0s	H2O_MS_0_20201010_130827	CUT-PRESCISSION-SYK(6-269)	194	203	ARDNNGSYAL	H	2	5.56	5.21-5.51	68	n/a	n/a	0.024	0	1030000000	541.05	n/a	n/a	n/a	n/a	541.063	n/a	n/a	n/a	n/a	0.9652	n/a	n/a		n/a	n/a	n/a		High
Apo	0s	H2O_MS_0_20201010_130827	CUT-PRESCISSION-SYK(6-269)	194	204	ARDNNGSYALC	H	2	5.41	5.46-5.71	56	n/a	n/a	0.028	0	149000000	592.614	n/a	n/a	n/a	n/a	592.635	n/a	n/a	n/a	n/a	0.9299	n/a	n/a		n/a	n/a	n/a		Medium
Apo	0s	H2O_MS_0_20201010_130827	CUT-PRESCISSION-SYK(6-269)	195	203	RDNNGSYAL	H	2	5.26	5.13-5.34	47	n/a	n/a	0.021	0	12100000	505.457	n/a	n/a	n/a	n/a	505.524	n/a	n/a	n/a	n/a	0.8127	n/a	n/a		n/a	n/a	n/a		Medium
Apo	0s	H2O_MS_0_20201010_130827	CUT-PRESCISSION-SYK(6-269)	196	203	DNNGSYAL	H	2	5.23	5.11-5.30	45	n/a	n/a	0.015	0.005	1170000	428.245	n/a	n/a	n/a	n/a	427.431	n/a	n/a	n/a	n/a	0.2159	n/a	n/a		n/a	n/a	n/a		Low
Apo	0s	H2O_MS_0_20201010_130827	CUT-PRESCISSION-SYK(6-269)	204	210	CLLHEGK	H	2	3.49	3.25-3.55	69	n/a	n/a	0.015	0	224000000	400.605	n/a	n/a	n/a	n/a	400.484	n/a	n/a	n/a	n/a	0.8661	n/a	n/a		n/a	n/a	n/a		High
Apo	0s	H2O_MS_0_20201010_130827	CUT-PRESCISSION-SYK(6-269)	204	213	CLLHEGKVLH	H	3	3.38	3.07-3.27	45	n/a	n/a	0.014	0	78200000	384.877	n/a	n/a	n/a	n/a	383.801	n/a	n/a	n/a	n/a	0.0086	n/a	n/a		n/a	n/a	n/a		Low
Apo	0s	H2O_MS_0_20201010_130827	CUT-PRESCISSION-SYK(6-269)	204	217	CLLHEGKVLHYRID	H	2	6.53	6.57-6.78	47	n/a	n/a	0.045	-0.001	69200000	848.932	n/a	n/a	n/a	n/a	849.001	n/a	n/a	n/a	n/a	0.8981	n/a	n/a		n/a	n/a	n/a		Medium
Apo	0s	H2O_MS_0_20201010_130827	CUT-PRESCISSION-SYK(6-269)	204	217	CLLHEGKVLHYRID	H	3	6.53	6.48-6.78	68	n/a	n/a	0.025	0	218000000	566.323	n/a	n/a	n/a	n/a	566.336	n/a	n/a	n/a	n/a	0.9288	n/a	n/a		n/a	n/a	n/a		High
Apo	0s	H2O_MS_0_20201010_130827	CUT-PRESCISSION-SYK(6-269)	204	217	CLLHEGKVLHYRID	H	4	6.53	6.60-6.85	58	n/a	n/a	0.017	0	407000000	424.989	n/a	n/a	n/a	n/a	425.004	n/a	n/a	n/a	n/a	0.9405	n/a	n/a		n/a	n/a	n/a		High
Apo	0s	H2O_MS_0_20201010_130827	CUT-PRESCISSION-SYK(6-269)	204	217	CLLHEGKVLHYRID	H	5	6.53	6.53-6.74	46	n/a	n/a	0.011	0	41100000	340.206	n/a	n/a	n/a	n/a	340.205	n/a	n/a	n/a	n/a	0.882	n/a	n/a		n/a	n/a	n/a		High
Apo	0s	H2O_MS_0_20201010_130827	CUT-PRESCISSION-SYK(6-269)	205	217	LLHEGKVLHYRID	H	4	5.6	5.60-5.86	59	n/a	n/a	0.015	0	148000000	399.209	n/a	n/a	n/a	n/a	399.218	n/a	n/a	n/a	n/a	0.9444	n/a	n/a		n/a	n/a	n/a		Medium
Apo	0s	H2O_MS_0_20201010_130827	CUT-PRESCISSION-SYK(6-269)	206	217	LHEGKVLHYRID	H	2	4.81	4.87-5.11	54	n/a	n/a	0.038	0	168000000	740.824	n/a	n/a	n/a	n/a	740.85	n/a	n/a	n/a	n/a	0.9669	n/a	n/a		n/a	n/a	n/a		High
Apo	0s	H2O_MS_0_20201010_130827	CUT-PRESCISSION-SYK(6-269)	206	217	LHEGKVLHYRID	H	3	4.81	4.86-5.06	46	n/a	n/a	0.021	0	465000000	494.228	n/a	n/a	n/a	n/a	494.236	n/a	n/a	n/a	n/a	0.9717	n/a	n/a		n/a	n/a	n/a		High
Apo	0s	H2O_MS_0_20201010_130827	CUT-PRESCISSION-SYK(6-269)	206	217	LHEGKVLHYRID	H	4	4.81	4.87-5.17	68	n/a	n/a	0.014	0	911000000	370.92	n/a	n/a	n/a	n/a	370.929	n/a	n/a	n/a	n/a	0.9706	n/a	n/a		n/a	n/a	n/a		High
Apo	0s	H2O_MS_0_20201010_130827	CUT-PRESCISSION-SYK(6-269)	207	217	HEGKVLHYRID	H	4	4	4.07-4.27	46	n/a	n/a	0.012	0	146000000	342.629	n/a	n/a	n/a	n/a	342.639	n/a	n/a	n/a	n/a	0.9478	n/a	n/a		n/a	n/a	n/a		High
Apo	0s	H2O_MS_0_20201010_130827	CUT-PRESCISSION-SYK(6-269)	209	217	GKVLHYRID	H	2	4.32	4.47-4.73	60	n/a	n/a	0.025	0	229000000	551.125	n/a	n/a	n/a	n/a	551.144	n/a	n/a	n/a	n/a	0.9618	n/a	n/a		n/a	n/a	n/a		High
Apo	0s	H2O_MS_0_20201010_130827	CUT-PRESCISSION-SYK(6-269)	209	217	GKVLHYRID	H	3	4.32	4.40-4.62	51	n/a	n/a	0.014	0	485000000	367.761	n/a	n/a	n/a	n/a	367.765	n/a	n/a	n/a	n/a	0.9698	n/a	n/a		n/a	n/a	n/a		High
Apo	0s	H2O_MS_0_20201010_130827	CUT-PRESCISSION-SYK(6-269)	209	224	GKVLHYRIDKDKTGKL	H	4	3.95	3.93-4.23	68	n/a	n/a	0.019	0	36700000	468.78	n/a	n/a	n/a	n/a	468.805	n/a	n/a	n/a	n/a	0.9034	n/a	n/a		n/a	n/a	n/a		High
Apo	0s	H2O_MS_0_20201010_130827	CUT-PRESCISSION-SYK(6-269)	209	224	GKVLHYRIDKDKTGKL	H	5	3.95	4.01-4.20	44	n/a	n/a	0.014	0	31500000	375.278	n/a	n/a	n/a	n/a	375.246	n/a	n/a	n/a	n/a	0.8101	n/a	n/a		n/a	n/a	n/a		Low
Apo	0s	H2O_MS_0_20201010_130827	CUT-PRESCISSION-SYK(6-269)	211	217	VLHYRID	H	2	5.31	5.16-5.46	68	n/a	n/a	0.019	0	8600000000	458.523	n/a	n/a	n/a	n/a	458.532	n/a	n/a	n/a	n/a	0.9693	n/a	n/a		n/a	n/a	n/a		High
Apo	0s	H2O_MS_0_20201010_130827	CUT-PRESCISSION-SYK(6-269)	211	217	VLHYRID	H	3	5.31	5.18-5.48	69	n/a	n/a	0.011	0	8490000000	306.018	n/a	n/a	n/a	n/a	306.024	n/a	n/a	n/a	n/a	0.9624	n/a	n/a		n/a	n/a	n/a		High
Apo	0s	H2O_MS_0_20201010_130827	CUT-PRESCISSION-SYK(6-269)	211	224	VLHYRIDKDKTGKL	H	2	4.4	4.46-4.66	46	n/a	n/a	0.045	0	18600000	843.887	n/a	n/a	n/a	n/a	843.991	n/a	n/a	n/a	n/a	0.8834	n/a	n/a		n/a	n/a	n/a		High
Apo	0s	H2O_MS_0_20201010_130827	CUT-PRESCISSION-SYK(6-269)	211	224	VLHYRIDKDKTGKL	H	3	4.4	4.36-4.56	47	n/a	n/a	0.025	0	65400000	562.985	n/a	n/a	n/a	n/a	562.997	n/a	n/a	n/a	n/a	0.9213	n/a	n/a		n/a	n/a	n/a		Medium
Apo	0s	H2O_MS_0_20201010_130827	CUT-PRESCISSION-SYK(6-269)	211	224	VLHYRIDKDKTGKL	H	4	4.4	4.43-4.70	63	n/a	n/a	0.017	0	490000000	422.495	n/a	n/a	n/a	n/a	422.499	n/a	n/a	n/a	n/a	0.9727	n/a	n/a		n/a	n/a	n/a		High
Apo	0s	H2O_MS_0_20201010_130827	CUT-PRESCISSION-SYK(6-269)	211	224	VLHYRIDKDKTGKL	H	5	4.4	4.48-4.68	46	n/a	n/a	0.012	0	216000000	338.194	n/a	n/a	n/a	n/a	338.201	n/a	n/a	n/a	n/a	0.968	n/a	n/a		n/a	n/a	n/a		High
Apo	0s	H2O_MS_0_20201010_130827	CUT-PRESCISSION-SYK(6-269)	212	217	LHYRID	H	2	4.95	5.11-5.41	68	n/a	n/a	0.016	0	5540000000	408.954	n/a	n/a	n/a	n/a	408.966	n/a	n/a	n/a	n/a	0.9572	n/a	n/a		n/a	n/a	n/a		High
Apo	0s	H2O_MS_0_20201010_130827	CUT-PRESCISSION-SYK(6-269)	214	224	YRIDKDKTGKL	H	4	3.46	3.52-3.72	46	n/a	n/a	0.011	0	17400000	335.113	n/a	n/a	n/a	n/a	335.142	n/a	n/a	n/a	n/a	0.9	n/a	n/a		n/a	n/a	n/a		Medium
Apo	0s	H2O_MS_0_20201010_130827	CUT-PRESCISSION-SYK(6-269)	216	235	IDKDKTGKLSIPEGKKFDTL	H	3	5.18	5.85-6.15	68	n/a	n/a	0.036	0.018	2740000	745.703	n/a	n/a	n/a	n/a	745.529	n/a	n/a	n/a	n/a	0.2385	n/a	n/a		n/a	n/a	n/a		Low
Apo	0s	H2O_MS_0_20201010_130827	CUT-PRESCISSION-SYK(6-269)	216	235	IDKDKTGKLSIPEGKKFDTL	H	5	5.18	5.12-5.32	46	n/a	n/a	0.016	-0.012	688000	448.264	n/a	n/a	n/a	n/a	447.72	n/a	n/a	n/a	n/a	0.072	n/a	n/a		n/a	n/a	n/a		Low
Apo	0s	H2O_MS_0_20201010_130827	CUT-PRESCISSION-SYK(6-269)	218	231	KDKTGKLSIPEGKK	H	3	2.75	2.51-2.71	46	n/a	n/a	0.022	0	8570000	510.582	n/a	n/a	n/a	n/a	510.606	n/a	n/a	n/a	n/a	0.9441	n/a	n/a		n/a	n/a	n/a		Medium
Apo	0s	H2O_MS_0_20201010_130827	CUT-PRESCISSION-SYK(6-269)	218	231	KDKTGKLSIPEGKK	H	4	2.75	2.58-2.88	69	n/a	n/a	0.015	0	88700000	383.203	n/a	n/a	n/a	n/a	383.206	n/a	n/a	n/a	n/a	0.9711	n/a	n/a		n/a	n/a	n/a		High
Apo	0s	H2O_MS_0_20201010_130827	CUT-PRESCISSION-SYK(6-269)	218	231	KDKTGKLSIPEGKK	H	5	2.75	2.58-2.88	68	n/a	n/a	0.011	0	66200000	306.759	n/a	n/a	n/a	n/a	306.766	n/a	n/a	n/a	n/a	0.9679	n/a	n/a		n/a	n/a	n/a		High
Apo	0s	H2O_MS_0_20201010_130827	CUT-PRESCISSION-SYK(6-269)	218	232	KDKTGKLSIPEGKKF	H	2	4.49	4.63-4.93	68	n/a	n/a	0.045	0	31500000	838.923	n/a	n/a	n/a	n/a	838.992	n/a	n/a	n/a	n/a	0.9117	n/a	n/a		n/a	n/a	n/a		High
Apo	0s	H2O_MS_0_20201010_130827	CUT-PRESCISSION-SYK(6-269)	218	232	KDKTGKLSIPEGKKF	H	3	4.49	4.60-4.80	46	n/a	n/a	0.026	0	250000000	559.655	n/a	n/a	n/a	n/a	559.664	n/a	n/a	n/a	n/a	0.9734	n/a	n/a		n/a	n/a	n/a		High
Apo	0s	H2O_MS_0_20201010_130827	CUT-PRESCISSION-SYK(6-269)	218	232	KDKTGKLSIPEGKKF	H	4	4.49	4.66-4.89	53	n/a	n/a	0.017	0	717000000	420.001	n/a	n/a	n/a	n/a	420	n/a	n/a	n/a	n/a	0.9752	n/a	n/a		n/a	n/a	n/a		High
Apo	0s	H2O_MS_0_20201010_130827	CUT-PRESCISSION-SYK(6-269)	218	232	KDKTGKLSIPEGKKF	H	5	4.49	4.64-4.94	68	n/a	n/a	0.012	0	525000000	336.199	n/a	n/a	n/a	n/a	336.201	n/a	n/a	n/a	n/a	0.9646	n/a	n/a		n/a	n/a	n/a		High
Apo	0s	H2O_MS_0_20201010_130827	CUT-PRESCISSION-SYK(6-269)	221	232	TGKLSIPEGKKF	H	4	4.25	4.15-4.35	45	n/a	n/a	0.01	0.006	7780000	327.22	n/a	n/a	n/a	n/a	327.142	n/a	n/a	n/a	n/a	0.3286	n/a	n/a		n/a	n/a	n/a		Low
Apo	0s	H2O_MS_0_20201010_130827	CUT-PRESCISSION-SYK(6-269)	224	235	LSIPEGKKFDTL	H	3	6.45	6.35-6.54	44	n/a	n/a	0.016	-0.004	2930000	450.321	n/a	n/a	n/a	n/a	450.193	n/a	n/a	n/a	n/a	0.2803	n/a	n/a		n/a	n/a	n/a		Low
Apo	0s	H2O_MS_0_20201010_130827	CUT-PRESCISSION-SYK(6-269)	225	232	SIPEGKKF	H	2	3.58	3.64-3.88	54	n/a	n/a	0.019	0	348000000	453.523	n/a	n/a	n/a	n/a	453.533	n/a	n/a	n/a	n/a	0.9678	n/a	n/a		n/a	n/a	n/a		High
Apo	0s	H2O_MS_0_20201010_130827	CUT-PRESCISSION-SYK(6-269)	225	232	SIPEGKKF	H	3	3.58	3.63-3.88	56	n/a	n/a	0.01	0	421000000	302.686	n/a	n/a	n/a	n/a	302.691	n/a	n/a	n/a	n/a	0.9725	n/a	n/a		n/a	n/a	n/a		High
Apo	0s	H2O_MS_0_20201010_130827	CUT-PRESCISSION-SYK(6-269)	225	235	SIPEGKKFDTL	H	2	6.15	6.08-6.38	68	n/a	n/a	0.029	0	1540000000	618.191	n/a	n/a	n/a	n/a	618.208	n/a	n/a	n/a	n/a	0.9655	n/a	n/a		n/a	n/a	n/a		High
Apo	0s	H2O_MS_0_20201010_130827	CUT-PRESCISSION-SYK(6-269)	225	235	SIPEGKKFDTL	H	3	6.15	6.04-6.33	68	n/a	n/a	0.016	0	1970000000	412.465	n/a	n/a	n/a	n/a	412.474	n/a	n/a	n/a	n/a	0.9671	n/a	n/a		n/a	n/a	n/a		High
Apo	0s	H2O_MS_0_20201010_130827	CUT-PRESCISSION-SYK(6-269)	225	238	SIPEGKKFDTLWQL	H	2	11.27	11.17-11.37	45	n/a	n/a	0.042	-0.001	87200000	831.896	n/a	n/a	n/a	n/a	831.956	n/a	n/a	n/a	n/a	0.9023	n/a	n/a		n/a	n/a	n/a		Medium
Apo	0s	H2O_MS_0_20201010_130827	CUT-PRESCISSION-SYK(6-269)	225	238	SIPEGKKFDTLWQL	H	3	11.27	11.15-11.45	68	n/a	n/a	0.025	0	297000000	554.958	n/a	n/a	n/a	n/a	554.973	n/a	n/a	n/a	n/a	0.9629	n/a	n/a		n/a	n/a	n/a		High
Apo	0s	H2O_MS_0_20201010_130827	CUT-PRESCISSION-SYK(6-269)	227	232	PEGKKF	H	2	2.85	2.75-2.95	45	n/a	n/a	0.013	-0.009	19200000	353.709	n/a	n/a	n/a	n/a	353.415	n/a	n/a	n/a	n/a	0.5247	n/a	n/a		n/a	n/a	n/a		Medium
Apo	0s	H2O_MS_0_20201010_130827	CUT-PRESCISSION-SYK(6-269)	228	235	EGKKFDTL	H	2	4.88	4.82-5.08	60	n/a	n/a	0.019	0	314000000	469.545	n/a	n/a	n/a	n/a	469.532	n/a	n/a	n/a	n/a	0.9396	n/a	n/a		n/a	n/a	n/a		High
Apo	0s	H2O_MS_0_20201010_130827	CUT-PRESCISSION-SYK(6-269)	228	235	EGKKFDTL	H	3	4.88	4.74-5.04	68	n/a	n/a	0.011	0	189000000	313.427	n/a	n/a	n/a	n/a	313.357	n/a	n/a	n/a	n/a	0.833	n/a	n/a		n/a	n/a	n/a		Medium
Apo	0s	H2O_MS_0_20201010_130827	CUT-PRESCISSION-SYK(6-269)	228	238	EGKKFDTLWQL	H	2	10.77	10.88-11.10	52	n/a	n/a	0.031	-0.001	17500000	683.331	n/a	n/a	n/a	n/a	683.281	n/a	n/a	n/a	n/a	0.7744	n/a	n/a		n/a	n/a	n/a		Medium
Apo	0s	H2O_MS_0_20201010_130827	CUT-PRESCISSION-SYK(6-269)	228	238	EGKKFDTLWQL	H	3	10.77	10.88-11.09	46	n/a	n/a	0.018	0	26200000	455.817	n/a	n/a	n/a	n/a	455.857	n/a	n/a	n/a	n/a	0.8913	n/a	n/a		n/a	n/a	n/a		Medium
Apo	0s	H2O_MS_0_20201010_130827	CUT-PRESCISSION-SYK(6-269)	233	238	DTLWQL	H	2	11.77	11.86-12.15	68	n/a	n/a	0.015	0	261000000	388.432	n/a	n/a	n/a	n/a	388.438	n/a	n/a	n/a	n/a	0.9635	n/a	n/a		n/a	n/a	n/a		High
Apo	0s	H2O_MS_0_20201010_130827	CUT-PRESCISSION-SYK(6-269)	236	244	WQLVEHYSY	H	2	7.63	7.52-7.72	45	n/a	n/a	0.026	0.023	127000000	613.343	n/a	n/a	n/a	n/a	613.169	n/a	n/a	n/a	n/a	0.1938	n/a	n/a		n/a	n/a	n/a		Low
Apo	0s	H2O_MS_0_20201010_130827	CUT-PRESCISSION-SYK(6-269)	236	247	WQLVEHYSYKAD	H	2	6.53	6.12-6.31	45	n/a	n/a	0.041	-0.011	17700000	771.528	n/a	n/a	n/a	n/a	770.338	n/a	n/a	n/a	n/a	0.0558	n/a	n/a		n/a	n/a	n/a		Low
Apo	0s	H2O_MS_0_20201010_130827	CUT-PRESCISSION-SYK(6-269)	236	247	WQLVEHYSYKAD	H	3	6.53	5.36-5.66	68	n/a	n/a	0.046	0.02	41800000	514.415	n/a	n/a	n/a	n/a	513.894	n/a	n/a	n/a	n/a	0.1151	n/a	n/a		n/a	n/a	n/a		Low
Apo	0s	H2O_MS_0_20201010_130827	CUT-PRESCISSION-SYK(6-269)	236	251	WQLVEHYSYKADGLLR	H	3	7.38	7.08-7.29	47	n/a	n/a	0.031	0	10700000	660.532	n/a	n/a	n/a	n/a	660.412	n/a	n/a	n/a	n/a	0.74	n/a	n/a		n/a	n/a	n/a		Medium
Apo	0s	H2O_MS_0_20201010_130827	CUT-PRESCISSION-SYK(6-269)	236	251	WQLVEHYSYKADGLLR	H	4	7.38	7.29-7.48	44	n/a	n/a	0.021	0.002	151000000	495.839	n/a	n/a	n/a	n/a	495.561	n/a	n/a	n/a	n/a	0.2294	n/a	n/a		n/a	n/a	n/a		Low
Apo	0s	H2O_MS_0_20201010_130827	CUT-PRESCISSION-SYK(6-269)	237	242	QLVEHY	H	2	4.74	4.79-5.09	68	n/a	n/a	0.014	0	42800000	394.91	n/a	n/a	n/a	n/a	394.938	n/a	n/a	n/a	n/a	0.9113	n/a	n/a		n/a	n/a	n/a		Medium
Apo	0s	H2O_MS_0_20201010_130827	CUT-PRESCISSION-SYK(6-269)	238	247	LVEHYSYKAD	H	3	4.04	4.13-4.34	48	n/a	n/a	0.016	0	120000000	409.101	n/a	n/a	n/a	n/a	409.114	n/a	n/a	n/a	n/a	0.9627	n/a	n/a		n/a	n/a	n/a		Medium
Apo	0s	H2O_MS_0_20201010_130827	CUT-PRESCISSION-SYK(6-269)	238	249	LVEHYSYKADGL	H	2	6.27	6.39-6.65	60	n/a	n/a	0.035	0	434000000	698.25	n/a	n/a	n/a	n/a	698.273	n/a	n/a	n/a	n/a	0.9643	n/a	n/a		n/a	n/a	n/a		High
Apo	0s	H2O_MS_0_20201010_130827	CUT-PRESCISSION-SYK(6-269)	238	249	LVEHYSYKADGL	H	3	6.27	6.31-6.57	61	n/a	n/a	0.02	0	1040000000	465.843	n/a	n/a	n/a	n/a	465.851	n/a	n/a	n/a	n/a	0.9706	n/a	n/a		n/a	n/a	n/a		High
Apo	0s	H2O_MS_0_20201010_130827	CUT-PRESCISSION-SYK(6-269)	238	250	LVEHYSYKADGLL	H	2	7.98	8.01-8.22	47	n/a	n/a	0.039	-0.001	125000000	755.721	n/a	n/a	n/a	n/a	754.851	n/a	n/a	n/a	n/a	0.5387	n/a	n/a		n/a	n/a	n/a		Medium
Apo	0s	H2O_MS_0_20201010_130827	CUT-PRESCISSION-SYK(6-269)	239	244	VEHYSY	H	2	4.18	4.43-4.73	68	n/a	n/a	0.015	0	6020000000	399.411	n/a	n/a	n/a	n/a	399.42	n/a	n/a	n/a	n/a	0.9636	n/a	n/a		n/a	n/a	n/a		High
Apo	0s	H2O_MS_0_20201010_130827	CUT-PRESCISSION-SYK(6-269)	239	245	VEHYSYK	H	2	2.83	2.78-2.98	46	n/a	n/a	0.017	0	3550000	463.539	n/a	n/a	n/a	n/a	463.506	n/a	n/a	n/a	n/a	0.7246	n/a	n/a		n/a	n/a	n/a		Medium
Apo	0s	H2O_MS_0_20201010_130827	CUT-PRESCISSION-SYK(6-269)	239	245	VEHYSYK	H	3	2.83	2.75-2.96	47	n/a	n/a	0.01	0	3810000	309.329	n/a	n/a	n/a	n/a	309.34	n/a	n/a	n/a	n/a	0.925	n/a	n/a		n/a	n/a	n/a		Medium
Apo	0s	H2O_MS_0_20201010_130827	CUT-PRESCISSION-SYK(6-269)	239	247	VEHYSYKAD	H	2	3.49	3.24-3.53	66	n/a	n/a	0.026	0	215000000	556.577	n/a	n/a	n/a	n/a	556.589	n/a	n/a	n/a	n/a	0.9697	n/a	n/a		n/a	n/a	n/a		High
Apo	0s	H2O_MS_0_20201010_130827	CUT-PRESCISSION-SYK(6-269)	239	247	VEHYSYKAD	H	3	3.49	3.25-3.54	68	n/a	n/a	0.014	0	523000000	371.391	n/a	n/a	n/a	n/a	371.395	n/a	n/a	n/a	n/a	0.9758	n/a	n/a		n/a	n/a	n/a		High
Apo	0s	H2O_MS_0_20201010_130827	CUT-PRESCISSION-SYK(6-269)	239	249	VEHYSYKADGL	H	2	5.94	5.71-6.01	69	n/a	n/a	0.032	0	3890000000	641.686	n/a	n/a	n/a	n/a	641.694	n/a	n/a	n/a	n/a	0.9717	n/a	n/a		n/a	n/a	n/a		High
Apo	0s	H2O_MS_0_20201010_130827	CUT-PRESCISSION-SYK(6-269)	239	249	VEHYSYKADGL	H	3	5.94	5.65-5.95	68	n/a	n/a	0.017	0	6620000000	428.129	n/a	n/a	n/a	n/a	428.131	n/a	n/a	n/a	n/a	0.9743	n/a	n/a		n/a	n/a	n/a		High
Apo	0s	H2O_MS_0_20201010_130827	CUT-PRESCISSION-SYK(6-269)	239	250	VEHYSYKADGLL	H	2	7.53	7.38-7.68	68	n/a	n/a	0.035	0	1480000000	698.261	n/a	n/a	n/a	n/a	698.273	n/a	n/a	n/a	n/a	0.9681	n/a	n/a		n/a	n/a	n/a		High
Apo	0s	H2O_MS_0_20201010_130827	CUT-PRESCISSION-SYK(6-269)	239	250	VEHYSYKADGLL	H	3	7.53	7.42-7.72	69	n/a	n/a	0.02	0	2570000000	465.844	n/a	n/a	n/a	n/a	465.851	n/a	n/a	n/a	n/a	0.9542	n/a	n/a		n/a	n/a	n/a		High
Apo	0s	H2O_MS_0_20201010_130827	CUT-PRESCISSION-SYK(6-269)	239	251	VEHYSYKADGLLR	H	2	5.93	5.83-6.04	47	n/a	n/a	0.039	0	6760000	776.262	n/a	n/a	n/a	n/a	776.366	n/a	n/a	n/a	n/a	0.7717	n/a	n/a		n/a	n/a	n/a		Medium
Apo	0s	H2O_MS_0_20201010_130827	CUT-PRESCISSION-SYK(6-269)	239	251	VEHYSYKADGLLR	H	3	5.93	5.61-5.91	67	n/a	n/a	0.022	0	2700000	517.835	n/a	n/a	n/a	n/a	517.913	n/a	n/a	n/a	n/a	0.6225	n/a	n/a		n/a	n/a	n/a		Medium
Apo	0s	H2O_MS_0_20201010_130827	CUT-PRESCISSION-SYK(6-269)	239	251	VEHYSYKADGLLR	H	4	5.93	5.91-6.11	46	n/a	n/a	0.014	0	52200000	388.653	n/a	n/a	n/a	n/a	388.686	n/a	n/a	n/a	n/a	0.9006	n/a	n/a		n/a	n/a	n/a		Medium
Apo	0s	H2O_MS_0_20201010_130827	CUT-PRESCISSION-SYK(6-269)	240	247	EHYSYKAD	H	2	3.28	3.27-3.47	47	n/a	n/a	0.021	0	22700000	506.978	n/a	n/a	n/a	n/a	507.023	n/a	n/a	n/a	n/a	0.9191	n/a	n/a		n/a	n/a	n/a		Medium
Apo	0s	H2O_MS_0_20201010_130827	CUT-PRESCISSION-SYK(6-269)	241	249	HYSYKADGL	H	2	5.03	5.08-5.38	68	n/a	n/a	0.023	0	481000000	527.554	n/a	n/a	n/a	n/a	527.571	n/a	n/a	n/a	n/a	0.9651	n/a	n/a		n/a	n/a	n/a		High
Apo	0s	H2O_MS_0_20201010_130827	CUT-PRESCISSION-SYK(6-269)	242	249	YSYKADGL	H	2	5.97	6.10-6.31	47	n/a	n/a	0.019	0	370000000	458.99	n/a	n/a	n/a	n/a	459.001	n/a	n/a	n/a	n/a	0.9546	n/a	n/a		n/a	n/a	n/a		Medium
Apo	0s	H2O_MS_0_20201010_130827	CUT-PRESCISSION-SYK(6-269)	242	250	YSYKADGLL	H	2	8.07	8.08-8.38	68	n/a	n/a	0.022	0	528000000	515.564	n/a	n/a	n/a	n/a	515.58	n/a	n/a	n/a	n/a	0.9645	n/a	n/a		n/a	n/a	n/a		Medium
Apo	0s	H2O_MS_0_20201010_130827	CUT-PRESCISSION-SYK(6-269)	242	251	YSYKADGLLR	H	2	5.21	5.12-5.31	44	n/a	n/a	0.026	-0.001	29200000	595.398	n/a	n/a	n/a	n/a	593.673	n/a	n/a	n/a	n/a	0.0159	n/a	n/a		n/a	n/a	n/a		Low
Apo	0s	H2O_MS_0_20201010_130827	CUT-PRESCISSION-SYK(6-269)	242	251	YSYKADGLLR	H	3	5.21	5.12-5.31	45	n/a	n/a	0.015	-0.003	1260000	396.318	n/a	n/a	n/a	n/a	396.118	n/a	n/a	n/a	n/a	0.1999	n/a	n/a		n/a	n/a	n/a		Low
Apo	0s	H2O_MS_0_20201010_130827	CUT-PRESCISSION-SYK(6-269)	245	250	KADGLL	H	2	5.38	5.29-5.59	68	n/a	n/a	0.01	0	372000000	308.843	n/a	n/a	n/a	n/a	308.868	n/a	n/a	n/a	n/a	0.9303	n/a	n/a		n/a	n/a	n/a		High
Apo	0s	H2O_MS_0_20201010_130827	CUT-PRESCISSION-SYK(6-269)	246	251	ADGLLR	H	2	3.24	3.94-4.22	63	n/a	n/a	0.011	0	77400000	322.824	n/a	n/a	n/a	n/a	322.874	n/a	n/a	n/a	n/a	0.9158	n/a	n/a		n/a	n/a	n/a		High
Apo	0s	H2O_MS_0_20201010_130827	CUT-PRESCISSION-SYK(6-269)	248	253	GLLRVL	H	2	8.52	8.70-9.00	68	n/a	n/a	0.012	0	127000000	335.913	n/a	n/a	n/a	n/a	335.936	n/a	n/a	n/a	n/a	0.947	n/a	n/a		n/a	n/a	n/a		High
Apo	0s	H2O_MS_0_20201010_130827	CUT-PRESCISSION-SYK(6-269)	248	256	GLLRVLTVP	H	2	10.01	9.97-10.27	68	n/a	n/a	0.019	0	6400000	484.513	n/a	n/a	n/a	n/a	484.611	n/a	n/a	n/a	n/a	0.8479	n/a	n/a		n/a	n/a	n/a		Medium
Apo	0s	H2O_MS_0_20201010_130827	CUT-PRESCISSION-SYK(6-269)	251	256	RVLTVP	H	2	5.6	5.57-5.78	47	n/a	n/a	0.011	0	20300000	342.872	n/a	n/a	n/a	n/a	342.928	n/a	n/a	n/a	n/a	0.8275	n/a	n/a		n/a	n/a	n/a		Medium
Apo	0s	H2O_MS_0_20201010_130827	CUT-PRESCISSION-SYK(6-269)	251	258	RVLTVPCQ	H	1	5.47	5.26-5.56	69	n/a	n/a	0.053	-0.004	481000000	916.003	n/a	n/a	n/a	n/a	916.122	n/a	n/a	n/a	n/a	0.9183	n/a	n/a		n/a	n/a	n/a		High
Apo	0s	H2O_MS_0_20201010_130827	CUT-PRESCISSION-SYK(6-269)	251	263	RVLTVPCQKIGTQ	H	3	4.29	4.22-4.41	45	n/a	n/a	0.019	0	28900000	483.41	n/a	n/a	n/a	n/a	481.917	n/a	n/a	n/a	n/a	0.0039	n/a	n/a		n/a	n/a	n/a		Low
Apo	0s	H2O_MS_0_20201010_130827	CUT-PRESCISSION-SYK(6-269)	251	267	RVLTVPCQKIGTQGNVN	H	2	4.47	4.97-5.17	45	n/a	n/a	0.054	0.013	151000000	915.948	n/a	n/a	n/a	n/a	914.567	n/a	n/a	n/a	n/a	0.0657	n/a	n/a		n/a	n/a	n/a		Low
Apo	0s	H2O_MS_0_20201010_130827	CUT-PRESCISSION-SYK(6-269)	251	267	RVLTVPCQKIGTQGNVN	H	3	4.47	5.31-5.56	56	n/a	n/a	0.026	0.001	2770000	610.312	n/a	n/a	n/a	n/a	610.047	n/a	n/a	n/a	n/a	0.5027	n/a	n/a		n/a	n/a	n/a		Medium
Apo	0s	H2O_MS_0_20201010_130827	CUT-PRESCISSION-SYK(6-269)	252	263	VLTVPCQKIGTQ	H	2	4.99	5.75-6.04	66	n/a	n/a	0.029	0.01	29300000	644.194	n/a	n/a	n/a	n/a	644.279	n/a	n/a	n/a	n/a	0.6935	n/a	n/a		n/a	n/a	n/a		Low
Apo	0s	H2O_MS_0_20201010_130827	CUT-PRESCISSION-SYK(6-269)	252	267	VLTVPCQKIGTQGNVN	H	2	6.29	6.20-6.41	47	n/a	n/a	0.044	-0.001	62900000	837.633	n/a	n/a	n/a	n/a	836.474	n/a	n/a	n/a	n/a	0.5392	n/a	n/a		n/a	n/a	n/a		Medium
Apo	0s	H2O_MS_0_20201010_130827	CUT-PRESCISSION-SYK(6-269)	252	267	VLTVPCQKIGTQGNVN	H	3	6.29	6.21-6.41	47	n/a	n/a	0.022	0	25300000	557.993	n/a	n/a	n/a	n/a	557.985	n/a	n/a	n/a	n/a	0.7968	n/a	n/a		n/a	n/a	n/a		Medium
Apo	0s	H2O_MS_0_20201010_130827	CUT-PRESCISSION-SYK(6-269)	254	263	TVPCQKIGTQ	H	2	3.33	3.42-3.62	47	n/a	n/a	0.024	0	379000000	538.109	n/a	n/a	n/a	n/a	538.135	n/a	n/a	n/a	n/a	0.9339	n/a	n/a		n/a	n/a	n/a		Medium
Apo	0s	H2O_MS_0_20201010_130827	CUT-PRESCISSION-SYK(6-269)	254	267	TVPCQKIGTQGNVN	H	2	4.12	4.00-4.30	68	n/a	n/a	0.038	0	15700000000	730.321	n/a	n/a	n/a	n/a	730.329	n/a	n/a	n/a	n/a	0.9679	n/a	n/a		n/a	n/a	n/a		High
Apo	0s	H2O_MS_0_20201010_130827	CUT-PRESCISSION-SYK(6-269)	254	267	TVPCQKIGTQGNVN	H	3	4.12	4.00-4.30	68	n/a	n/a	0.021	0	1000000000	487.206	n/a	n/a	n/a	n/a	487.222	n/a	n/a	n/a	n/a	0.963	n/a	n/a		n/a	n/a	n/a		High
Apo	0s	H2O_MS_0_20201010_130827	CUT-PRESCISSION-SYK(6-269)	257	267	CQKIGTQGNVN	H	1	3	2.81-3.11	68	n/a	n/a	0.073	0	19200000	1162.12	n/a	n/a	n/a	n/a	1162.3	n/a	n/a	n/a	n/a	0.8746	n/a	n/a		n/a	n/a	n/a		High
Apo	0s	H2O_MS_0_20201010_130827	CUT-PRESCISSION-SYK(6-269)	257	267	CQKIGTQGNVN	H	2	3	2.77-3.07	69	n/a	n/a	0.027	0	2270000000	581.636	n/a	n/a	n/a	n/a	581.654	n/a	n/a	n/a	n/a	0.9585	n/a	n/a		n/a	n/a	n/a		High
Apo	0s	H2O_MS_0_20210127_152212	CUT-PRESCISSION-SYK(6-269)	1	12	GPHMADSANHLP	H	2	4.79	3.44-3.74	68	n/a	n/a	0.03	0.001	1590000000	624.162	n/a	n/a	n/a	n/a	624.185	n/a	n/a	n/a	n/a	0.959	n/a	n/a		n/a	n/a	n/a		High
Apo	0s	H2O_MS_0_20210127_152212	CUT-PRESCISSION-SYK(6-269)	1	12	GPHMADSANHLP	H	3	4.79	3.53-3.83	69	n/a	n/a	0.016	0	3410000000	416.442	n/a	n/a	n/a	n/a	416.459	n/a	n/a	n/a	n/a	0.9518	n/a	n/a		n/a	n/a	n/a		High
Apo	0s	H2O_MS_0_20210127_152212	CUT-PRESCISSION-SYK(6-269)	1	14	GPHMADSANHLPFF	H	2	10.17	8.52-8.82	69	n/a	n/a	0.041	0	5040000000	771.349	n/a	n/a	n/a	n/a	771.359	n/a	n/a	n/a	n/a	0.9693	n/a	n/a		n/a	n/a	n/a		High
Apo	0s	H2O_MS_0_20210127_152212	CUT-PRESCISSION-SYK(6-269)	1	14	GPHMADSANHLPFF	H	3	10.17	8.48-8.78	68	n/a	n/a	0.023	0.001	27700000000	514.569	n/a	n/a	n/a	n/a	514.575	n/a	n/a	n/a	n/a	0.9453	n/a	n/a		n/a	n/a	n/a		High
Apo	0s	H2O_MS_0_20210127_152212	CUT-PRESCISSION-SYK(6-269)	1	14	GPHMADSANHLPFF	H	2	12.7	12.60-12.80	45	n/a	n/a	0.038	0.001	1200000	771.881	n/a	n/a	n/a	n/a	771.208	n/a	n/a	n/a	n/a	0.4319	n/a	n/a		n/a	n/a	n/a		Low
Apo	0s	H2O_MS_0_20210127_152212	CUT-PRESCISSION-SYK(6-269)	1	14	GPHMADSANHLPFF	H	3	12.7	11.29-11.59	68	n/a	n/a	0.022	0.001	33400000	514.556	n/a	n/a	n/a	n/a	514.575	n/a	n/a	n/a	n/a	0.9496	n/a	n/a		n/a	n/a	n/a		High
Apo	0s	H2O_MS_0_20210127_152212	CUT-PRESCISSION-SYK(6-269)	1	14	GPHMADSANHLPFF	H	2	15.71	13.65-13.84	45	n/a	n/a	0.038	0.002	522000	771.807	n/a	n/a	n/a	n/a	771.359	n/a	n/a	n/a	n/a	0.46	n/a	n/a		n/a	n/a	n/a		Low
Apo	0s	H2O_MS_0_20210127_152212	CUT-PRESCISSION-SYK(6-269)	1	14	GPHMADSANHLPFF	H	3	15.71	13.59-13.89	68	n/a	n/a	0.022	0.001	6080000	514.555	n/a	n/a	n/a	n/a	514.575	n/a	n/a	n/a	n/a	0.9028	n/a	n/a		n/a	n/a	n/a		Medium
Apo	0s	H2O_MS_0_20210127_152212	CUT-PRESCISSION-SYK(6-269)	1	15	GPHMADSANHLPFFF	H	2	12.34	10.20-10.50	68	n/a	n/a	0.047	0.001	673000000	844.932	n/a	n/a	n/a	n/a	844.947	n/a	n/a	n/a	n/a	0.9674	n/a	n/a		n/a	n/a	n/a		High
Apo	0s	H2O_MS_0_20210127_152212	CUT-PRESCISSION-SYK(6-269)	1	15	GPHMADSANHLPFFF	H	3	12.34	10.26-10.55	68	n/a	n/a	0.026	0.001	4390000000	563.63	n/a	n/a	n/a	n/a	563.634	n/a	n/a	n/a	n/a	0.9624	n/a	n/a		n/a	n/a	n/a		High
Apo	0s	H2O_MS_0_20210127_152212	CUT-PRESCISSION-SYK(6-269)	1	16	GPHMADSANHLPFFFG	H	2	11.77	9.61-9.91	68	n/a	n/a	0.05	0	1940000000	873.46	n/a	n/a	n/a	n/a	873.472	n/a	n/a	n/a	n/a	0.9696	n/a	n/a		n/a	n/a	n/a		High
Apo	0s	H2O_MS_0_20210127_152212	CUT-PRESCISSION-SYK(6-269)	1	16	GPHMADSANHLPFFFG	H	3	11.77	9.72-10.02	68	n/a	n/a	0.027	0.001	9950000000	582.645	n/a	n/a	n/a	n/a	582.651	n/a	n/a	n/a	n/a	0.9573	n/a	n/a		n/a	n/a	n/a		High
Apo	0s	H2O_MS_0_20210127_152212	CUT-PRESCISSION-SYK(6-269)	5	15	ADSANHLPFFF	H	2	10.89	10.79-10.99	45	n/a	n/a	0.029	0.001	4890000	633.736	n/a	n/a	n/a	n/a	633.695	n/a	n/a	n/a	n/a	0.7287	n/a	n/a		n/a	n/a	n/a		Medium
Apo	0s	H2O_MS_0_20210127_152212	CUT-PRESCISSION-SYK(6-269)	6	14	DSANHLPFF	H	2	11.19	9.69-9.89	47	n/a	n/a	0.022	0	5200000	524.403	n/a	n/a	n/a	n/a	524.569	n/a	n/a	n/a	n/a	0.6704	n/a	n/a		n/a	n/a	n/a		Medium
Apo	0s	H2O_MS_0_20210127_152212	CUT-PRESCISSION-SYK(6-269)	6	15	DSANHLPFFF	H	2	11.21	11.11-11.31	45	n/a	n/a	0.028	0.001	21900000	598.133	n/a	n/a	n/a	n/a	598.156	n/a	n/a	n/a	n/a	0.9415	n/a	n/a		n/a	n/a	n/a		Medium
Apo	0s	H2O_MS_0_20210127_152212	CUT-PRESCISSION-SYK(6-269)	6	16	DSANHLPFFFG	H	2	12.65	10.64-10.84	46	n/a	n/a	0.028	0.001	20500000	626.763	n/a	n/a	n/a	n/a	626.681	n/a	n/a	n/a	n/a	0.7384	n/a	n/a		n/a	n/a	n/a		Medium
Apo	0s	H2O_MS_0_20210127_152212	CUT-PRESCISSION-SYK(6-269)	6	17	DSANHLPFFFGN	H	2	12.06	9.81-10.10	66	n/a	n/a	0.034	0.001	269000000	683.735	n/a	n/a	n/a	n/a	683.733	n/a	n/a	n/a	n/a	0.9444	n/a	n/a		n/a	n/a	n/a		Medium
Apo	0s	H2O_MS_0_20210127_152212	CUT-PRESCISSION-SYK(6-269)	6	20	DSANHLPFFFGNITR	H	3	11.5	9.53-9.83	68	n/a	n/a	0.024	0.001	189000000	579.618	n/a	n/a	n/a	n/a	579.64	n/a	n/a	n/a	n/a	0.9068	n/a	n/a		n/a	n/a	n/a		Medium
Apo	0s	H2O_MS_0_20210127_152212	CUT-PRESCISSION-SYK(6-269)	6	22	DSANHLPFFFGNITREE	H	3	9.84	9.43-9.63	45	n/a	n/a	0.033	0.001	98800000	665.728	n/a	n/a	n/a	n/a	665.717	n/a	n/a	n/a	n/a	0.9516	n/a	n/a		n/a	n/a	n/a		Medium
Apo	0s	H2O_MS_0_20210127_152212	CUT-PRESCISSION-SYK(6-269)	7	12	SANHLP	H	2	3.39	2.62-2.86	55	n/a	n/a	0.011	0	429000000	319.832	n/a	n/a	n/a	n/a	319.85	n/a	n/a	n/a	n/a	0.9438	n/a	n/a		n/a	n/a	n/a		Medium
Apo	0s	H2O_MS_0_20210127_152212	CUT-PRESCISSION-SYK(6-269)	7	15	SANHLPFFF	H	2	12.79	10.70-10.99	66	n/a	n/a	0.024	0.001	108000000	540.626	n/a	n/a	n/a	n/a	540.612	n/a	n/a	n/a	n/a	0.9445	n/a	n/a		n/a	n/a	n/a		Medium
Apo	0s	H2O_MS_0_20210127_152212	CUT-PRESCISSION-SYK(6-269)	7	16	SANHLPFFFG	H	2	12.16	12.12-12.32	45	n/a	n/a	0.027	-0.012	9130000	570.484	n/a	n/a	n/a	n/a	569.138	n/a	n/a	n/a	n/a	0.034	n/a	n/a		n/a	n/a	n/a		Low
Apo	0s	H2O_MS_0_20210127_152212	CUT-PRESCISSION-SYK(6-269)	7	20	SANHLPFFFGNITR	H	2	11.05	9.11-10.05	213	n/a	n/a	0.043	0.001	55700000	812.231	n/a	n/a	n/a	n/a	811.413	n/a	n/a	n/a	n/a	0.4518	n/a	n/a		n/a	n/a	n/a		Low
Apo	0s	H2O_MS_0_20210127_152212	CUT-PRESCISSION-SYK(6-269)	7	20	SANHLPFFFGNITR	H	3	11.05	9.11-9.40	68	n/a	n/a	0.024	0	291000000	541.255	n/a	n/a	n/a	n/a	541.278	n/a	n/a	n/a	n/a	0.954	n/a	n/a		n/a	n/a	n/a		High
Apo	0s	H2O_MS_0_20210127_152212	CUT-PRESCISSION-SYK(6-269)	7	22	SANHLPFFFGNITREE	H	2	11.4	9.12-9.42	68	n/a	n/a	0.052	0	57300000	940.465	n/a	n/a	n/a	n/a	940.527	n/a	n/a	n/a	n/a	0.75	n/a	n/a		n/a	n/a	n/a		Medium
Apo	0s	H2O_MS_0_20210127_152212	CUT-PRESCISSION-SYK(6-269)	7	22	SANHLPFFFGNITREE	H	3	11.4	10.00-10.20	45	n/a	n/a	0.029	-0.003	3550000	628.052	n/a	n/a	n/a	n/a	627.354	n/a	n/a	n/a	n/a	0.2772	n/a	n/a		n/a	n/a	n/a		Low
Apo	0s	H2O_MS_0_20210127_152212	CUT-PRESCISSION-SYK(6-269)	9	20	NHLPFFFGNITR	H	3	10.99	9.21-9.41	46	n/a	n/a	0.02	0.001	25000000	488.563	n/a	n/a	n/a	n/a	488.559	n/a	n/a	n/a	n/a	0.8362	n/a	n/a		n/a	n/a	n/a		Medium
Apo	0s	H2O_MS_0_20210127_152212	CUT-PRESCISSION-SYK(6-269)	9	22	NHLPFFFGNITREE	H	3	11.46	10.06-10.26	45	n/a	n/a	0.026	0.025	1890000	574.93	n/a	n/a	n/a	n/a	574.635	n/a	n/a	n/a	n/a	0.2435	n/a	n/a		n/a	n/a	n/a		Low
Apo	0s	H2O_MS_0_20210127_152212	CUT-PRESCISSION-SYK(6-269)	10	14	HLPFF	H	2	10.25	8.65-8.95	69	n/a	n/a	0.012	0	798000000	330.877	n/a	n/a	n/a	n/a	330.896	n/a	n/a	n/a	n/a	0.9595	n/a	n/a		n/a	n/a	n/a		High
Apo	0s	H2O_MS_0_20210127_152212	CUT-PRESCISSION-SYK(6-269)	10	15	HLPFFF	H	2	13.05	10.83-11.13	68	n/a	n/a	0.016	0.001	307000000	404.476	n/a	n/a	n/a	n/a	404.483	n/a	n/a	n/a	n/a	0.9692	n/a	n/a		n/a	n/a	n/a		High
Apo	0s	H2O_MS_0_20210127_152212	CUT-PRESCISSION-SYK(6-269)	10	16	HLPFFFG	H	1	12.59	10.95-11.16	47	n/a	n/a	0.049	0.037	5070000	865.602	n/a	n/a	n/a	n/a	865.007	n/a	n/a	n/a	n/a	0.547	n/a	n/a		n/a	n/a	n/a		Medium
Apo	0s	H2O_MS_0_20210127_152212	CUT-PRESCISSION-SYK(6-269)	10	16	HLPFFFG	H	2	12.59	10.20-10.50	68	n/a	n/a	0.017	0.001	624000000	432.998	n/a	n/a	n/a	n/a	433.008	n/a	n/a	n/a	n/a	0.9702	n/a	n/a		n/a	n/a	n/a		High
Apo	0s	H2O_MS_0_20210127_152212	CUT-PRESCISSION-SYK(6-269)	10	17	HLPFFFGN	H	2	11.82	10.37-10.67	68	n/a	n/a	0.021	0.001	188000000	490.048	n/a	n/a	n/a	n/a	490.06	n/a	n/a	n/a	n/a	0.9717	n/a	n/a		n/a	n/a	n/a		High
Apo	0s	H2O_MS_0_20210127_152212	CUT-PRESCISSION-SYK(6-269)	10	17	HLPFFFGN	H	2	15.89	13.67-13.97	68	n/a	n/a	0.021	0.001	3790000	490.034	n/a	n/a	n/a	n/a	490.06	n/a	n/a	n/a	n/a	0.909	n/a	n/a		n/a	n/a	n/a		Medium
Apo	0s	H2O_MS_0_20210127_152212	CUT-PRESCISSION-SYK(6-269)	10	18	HLPFFFGNI	H	2	11.21	11.11-11.30	44	n/a	n/a	0.024	0.001	14400000	546.7	n/a	n/a	n/a	n/a	546.639	n/a	n/a	n/a	n/a	0.8941	n/a	n/a		n/a	n/a	n/a		Medium
Apo	0s	H2O_MS_0_20210127_152212	CUT-PRESCISSION-SYK(6-269)	10	19	HLPFFFGNIT	H	2	12.6	10.38-10.58	46	n/a	n/a	0.027	0.001	73800000	597.263	n/a	n/a	n/a	n/a	597.191	n/a	n/a	n/a	n/a	0.8797	n/a	n/a		n/a	n/a	n/a		Medium
Apo	0s	H2O_MS_0_20210127_152212	CUT-PRESCISSION-SYK(6-269)	10	20	HLPFFFGNITR	H	2	11.14	8.90-9.20	68	n/a	n/a	0.034	0	2380000000	675.274	n/a	n/a	n/a	n/a	675.284	n/a	n/a	n/a	n/a	0.9691	n/a	n/a		n/a	n/a	n/a		High
Apo	0s	H2O_MS_0_20210127_152212	CUT-PRESCISSION-SYK(6-269)	10	20	HLPFFFGNITR	H	3	11.14	9.38-9.58	46	n/a	n/a	0.018	0	89200000	450.505	n/a	n/a	n/a	n/a	450.525	n/a	n/a	n/a	n/a	0.9585	n/a	n/a		n/a	n/a	n/a		High
Apo	0s	H2O_MS_0_20210127_152212	CUT-PRESCISSION-SYK(6-269)	10	21	HLPFFFGNITRE	H	2	11.08	10.98-11.18	45	n/a	n/a	0.037	0.019	5170000	740.751	n/a	n/a	n/a	n/a	739.834	n/a	n/a	n/a	n/a	0.2638	n/a	n/a		n/a	n/a	n/a		Low
Apo	0s	H2O_MS_0_20210127_152212	CUT-PRESCISSION-SYK(6-269)	10	21	HLPFFFGNITRE	H	3	11.08	9.32-9.53	46	n/a	n/a	0.019	0	36000000	493.751	n/a	n/a	n/a	n/a	493.563	n/a	n/a	n/a	n/a	0.7786	n/a	n/a		n/a	n/a	n/a		Medium
Apo	0s	H2O_MS_0_20210127_152212	CUT-PRESCISSION-SYK(6-269)	10	22	HLPFFFGNITREE	H	2	11.05	9.07-9.37	68	n/a	n/a	0.044	0	820000000	804.388	n/a	n/a	n/a	n/a	804.398	n/a	n/a	n/a	n/a	0.9664	n/a	n/a		n/a	n/a	n/a		High
Apo	0s	H2O_MS_0_20210127_152212	CUT-PRESCISSION-SYK(6-269)	10	22	HLPFFFGNITREE	H	3	11.05	9.10-9.40	68	n/a	n/a	0.024	0	2010000000	536.605	n/a	n/a	n/a	n/a	536.601	n/a	n/a	n/a	n/a	0.9714	n/a	n/a		n/a	n/a	n/a		High
Apo	0s	H2O_MS_0_20210127_152212	CUT-PRESCISSION-SYK(6-269)	11	20	LPFFFGNITR	H	2	10.02	9.90-10.10	45	n/a	n/a	0.028	0.001	69500000	606.856	n/a	n/a	n/a	n/a	606.714	n/a	n/a	n/a	n/a	0.8864	n/a	n/a		n/a	n/a	n/a		Medium
Apo	0s	H2O_MS_0_20210127_152212	CUT-PRESCISSION-SYK(6-269)	11	22	LPFFFGNITREE	H	2	10.34	10.24-10.43	45	n/a	n/a	0.038	0.001	51700000	735.856	n/a	n/a	n/a	n/a	735.828	n/a	n/a	n/a	n/a	0.8941	n/a	n/a		n/a	n/a	n/a		Medium
Apo	0s	H2O_MS_0_20210127_152212	CUT-PRESCISSION-SYK(6-269)	13	17	FFFGN	H	1	10.14	8.03-8.30	61	n/a	n/a	0.03	0	3430000000	631.671	n/a	n/a	n/a	n/a	631.699	n/a	n/a	n/a	n/a	0.7918	n/a	n/a		n/a	n/a	n/a		Medium
Apo	0s	H2O_MS_0_20210127_152212	CUT-PRESCISSION-SYK(6-269)	13	20	FFFGNITR	H	2	9.91	8.23-8.53	69	n/a	n/a	0.021	0	850000000	501.557	n/a	n/a	n/a	n/a	501.577	n/a	n/a	n/a	n/a	0.9411	n/a	n/a		n/a	n/a	n/a		High
Apo	0s	H2O_MS_0_20210127_152212	CUT-PRESCISSION-SYK(6-269)	13	21	FFFGNITRE	H	2	10.08	8.29-8.59	68	n/a	n/a	0.025	0.001	45700000	566.414	n/a	n/a	n/a	n/a	566.134	n/a	n/a	n/a	n/a	0.5986	n/a	n/a		n/a	n/a	n/a		Medium
Apo	0s	H2O_MS_0_20210127_152212	CUT-PRESCISSION-SYK(6-269)	15	20	FGNITR	H	2	3.87	2.90-3.10	47	n/a	n/a	0.013	0	1870000000	354.396	n/a	n/a	n/a	n/a	354.403	n/a	n/a	n/a	n/a	0.8907	n/a	n/a		n/a	n/a	n/a		Medium
Apo	0s	H2O_MS_0_20210127_152212	CUT-PRESCISSION-SYK(6-269)	15	22	FGNITREE	H	2	4.45	3.40-3.70	69	n/a	n/a	0.021	0.001	16300000000	483.513	n/a	n/a	n/a	n/a	483.517	n/a	n/a	n/a	n/a	0.9741	n/a	n/a		n/a	n/a	n/a		High
Apo	0s	H2O_MS_0_20210127_152212	CUT-PRESCISSION-SYK(6-269)	15	24	FGNITREEAE	H	2	4.96	3.62-3.92	68	n/a	n/a	0.025	0.001	217000000	583.569	n/a	n/a	n/a	n/a	583.613	n/a	n/a	n/a	n/a	0.8942	n/a	n/a		n/a	n/a	n/a		High
Apo	0s	H2O_MS_0_20210127_152212	CUT-PRESCISSION-SYK(6-269)	15	25	FGNITREEAED	H	2	5.11	3.75-4.05	69	n/a	n/a	0.031	0.001	9250000000	641.15	n/a	n/a	n/a	n/a	641.157	n/a	n/a	n/a	n/a	0.9697	n/a	n/a		n/a	n/a	n/a		High
Apo	0s	H2O_MS_0_20210127_152212	CUT-PRESCISSION-SYK(6-269)	16	25	GNITREEAED	H	2	2.91	2.17-2.47	68	n/a	n/a	0.026	0.001	288000000	567.537	n/a	n/a	n/a	n/a	567.57	n/a	n/a	n/a	n/a	0.9608	n/a	n/a		n/a	n/a	n/a		High
Apo	0s	H2O_MS_0_20210127_152212	CUT-PRESCISSION-SYK(6-269)	17	25	NITREEAED	H	2	2.86	2.10-2.38	65	n/a	n/a	0.024	0	866000000	539.027	n/a	n/a	n/a	n/a	539.044	n/a	n/a	n/a	n/a	0.9649	n/a	n/a		n/a	n/a	n/a		High
Apo	0s	H2O_MS_0_20210127_152212	CUT-PRESCISSION-SYK(6-269)	23	36	AEDYLVQGGMSDGL	H	2	7.98	7.94-8.13	45	n/a	n/a	0.038	0	497000000	728.263	n/a	n/a	n/a	n/a	728.288	n/a	n/a	n/a	n/a	0.9675	n/a	n/a		n/a	n/a	n/a		High
Apo	0s	H2O_MS_0_20210127_152212	CUT-PRESCISSION-SYK(6-269)	26	33	YLVQGGMS	H	1	5.72	4.40-4.60	46	n/a	n/a	0.043	0.001	101000000	854.747	n/a	n/a	n/a	n/a	854.992	n/a	n/a	n/a	n/a	0.7932	n/a	n/a		n/a	n/a	n/a		Medium
Apo	0s	H2O_MS_0_20210127_152212	CUT-PRESCISSION-SYK(6-269)	26	36	YLVQGGMSDGL	H	1	8.75	7.14-7.44	68	n/a	n/a	0.074	0.001	8290000000	1140.25	n/a	n/a	n/a	n/a	1140.29	n/a	n/a	n/a	n/a	0.9479	n/a	n/a		n/a	n/a	n/a		High
Apo	0s	H2O_MS_0_20210127_152212	CUT-PRESCISSION-SYK(6-269)	26	36	YLVQGGMSDGL	H	2	8.75	7.00-7.30	68	n/a	n/a	0.027	0.001	18900000000	570.634	n/a	n/a	n/a	n/a	570.648	n/a	n/a	n/a	n/a	0.971	n/a	n/a		n/a	n/a	n/a		High
Apo	0s	H2O_MS_0_20210127_152212	CUT-PRESCISSION-SYK(6-269)	26	38	YLVQGGMSDGLYL	H	1	11.43	9.69-9.99	68	n/a	n/a	0.102	0.001	76400000	1416.43	n/a	n/a	n/a	n/a	1416.62	n/a	n/a	n/a	n/a	0.8954	n/a	n/a		n/a	n/a	n/a		High
Apo	0s	H2O_MS_0_20210127_152212	CUT-PRESCISSION-SYK(6-269)	26	38	YLVQGGMSDGLYL	H	2	11.43	9.52-9.82	68	n/a	n/a	0.036	0.001	4040000000	708.802	n/a	n/a	n/a	n/a	708.814	n/a	n/a	n/a	n/a	0.9691	n/a	n/a		n/a	n/a	n/a		High
Apo	0s	H2O_MS_0_20210127_152212	CUT-PRESCISSION-SYK(6-269)	26	39	YLVQGGMSDGLYLL	H	2	12.93	10.79-11.07	64	n/a	n/a	0.041	0.001	24200000	765.501	n/a	n/a	n/a	n/a	765.387	n/a	n/a	n/a	n/a	0.856	n/a	n/a		n/a	n/a	n/a		Medium
Apo	0s	H2O_MS_0_20210127_152212	CUT-PRESCISSION-SYK(6-269)	27	36	LVQGGMSDGL	H	2	6.95	5.54-5.74	46	n/a	n/a	0.02	0.001	155000000	488.96	n/a	n/a	n/a	n/a	489.061	n/a	n/a	n/a	n/a	0.7233	n/a	n/a		n/a	n/a	n/a		Medium
Apo	0s	H2O_MS_0_20210127_152212	CUT-PRESCISSION-SYK(6-269)	27	39	LVQGGMSDGLYLL	H	2	12.47	10.21-10.43	49	n/a	n/a	0.031	0	13900000	684.638	n/a	n/a	n/a	n/a	683.806	n/a	n/a	n/a	n/a	0.5303	n/a	n/a		n/a	n/a	n/a		Medium
Apo	0s	H2O_MS_0_20210127_152212	CUT-PRESCISSION-SYK(6-269)	37	43	YLLRQSR	H	2	3.51	3.63-3.82	45	n/a	n/a	0.018	0	486000000	469.123	n/a	n/a	n/a	n/a	468.549	n/a	n/a	n/a	n/a	0.0071	n/a	n/a		n/a	n/a	n/a		Low
Apo	0s	H2O_MS_0_20210127_152212	CUT-PRESCISSION-SYK(6-269)	37	43	YLLRQSR	H	3	3.51	3.30-3.49	45	n/a	n/a	0.011	0.005	62500000	313.308	n/a	n/a	n/a	n/a	312.702	n/a	n/a	n/a	n/a	0.0901	n/a	n/a		n/a	n/a	n/a		Low
Apo	0s	H2O_MS_0_20210127_152212	CUT-PRESCISSION-SYK(6-269)	37	44	YLLRQSRN	H	2	3.65	2.66-2.96	69	n/a	n/a	0.023	0.001	1130000000	525.598	n/a	n/a	n/a	n/a	525.601	n/a	n/a	n/a	n/a	0.9065	n/a	n/a		n/a	n/a	n/a		High
Apo	0s	H2O_MS_0_20210127_152212	CUT-PRESCISSION-SYK(6-269)	37	44	YLLRQSRN	H	3	3.65	2.67-2.97	69	n/a	n/a	0.013	0	1600000000	350.73	n/a	n/a	n/a	n/a	350.736	n/a	n/a	n/a	n/a	0.9645	n/a	n/a		n/a	n/a	n/a		Medium
Apo	0s	H2O_MS_0_20210127_152212	CUT-PRESCISSION-SYK(6-269)	37	45	YLLRQSRNY	H	2	5.08	3.72-3.95	52	n/a	n/a	0.029	0.001	2600000000	607.182	n/a	n/a	n/a	n/a	607.187	n/a	n/a	n/a	n/a	0.9712	n/a	n/a		n/a	n/a	n/a		Medium
Apo	0s	H2O_MS_0_20210127_152212	CUT-PRESCISSION-SYK(6-269)	37	45	YLLRQSRNY	H	3	5.08	3.79-4.09	68	n/a	n/a	0.016	0.001	3230000000	405.123	n/a	n/a	n/a	n/a	405.127	n/a	n/a	n/a	n/a	0.9803	n/a	n/a		n/a	n/a	n/a		High
Apo	0s	H2O_MS_0_20210127_152212	CUT-PRESCISSION-SYK(6-269)	37	48	YLLRQSRNYLGG	H	2	6.65	5.02-5.28	58	n/a	n/a	0.037	0.001	2120000000	720.816	n/a	n/a	n/a	n/a	720.818	n/a	n/a	n/a	n/a	0.96	n/a	n/a		n/a	n/a	n/a		High
Apo	0s	H2O_MS_0_20210127_152212	CUT-PRESCISSION-SYK(6-269)	37	48	YLLRQSRNYLGG	H	3	6.65	4.91-5.11	46	n/a	n/a	0.021	0.001	2590000000	480.885	n/a	n/a	n/a	n/a	480.881	n/a	n/a	n/a	n/a	0.7769	n/a	n/a		n/a	n/a	n/a		Medium
Apo	0s	H2O_MS_0_20210127_152212	CUT-PRESCISSION-SYK(6-269)	37	49	YLLRQSRNYLGGF	H	2	9.36	7.56-7.76	47	n/a	n/a	0.043	0	1340000000	794.396	n/a	n/a	n/a	n/a	794.405	n/a	n/a	n/a	n/a	0.9215	n/a	n/a		n/a	n/a	n/a		High
Apo	0s	H2O_MS_0_20210127_152212	CUT-PRESCISSION-SYK(6-269)	37	49	YLLRQSRNYLGGF	H	3	9.36	7.65-7.95	69	n/a	n/a	0.024	0.001	2090000000	529.932	n/a	n/a	n/a	n/a	529.939	n/a	n/a	n/a	n/a	0.9678	n/a	n/a		n/a	n/a	n/a		High
Apo	0s	H2O_MS_0_20210127_152212	CUT-PRESCISSION-SYK(6-269)	37	50	YLLRQSRNYLGGFA	H	3	7.51	7.05-7.35	68	n/a	n/a	0.025	0.001	1130000000	553.641	n/a	n/a	n/a	n/a	553.632	n/a	n/a	n/a	n/a	0.9544	n/a	n/a		n/a	n/a	n/a		Medium
Apo	0s	H2O_MS_0_20210127_152212	CUT-PRESCISSION-SYK(6-269)	37	51	YLLRQSRNYLGGFAL	H	2	10.75	8.77-8.99	52	n/a	n/a	0.051	0	2130000000	886.595	n/a	n/a	n/a	n/a	886.523	n/a	n/a	n/a	n/a	0.9405	n/a	n/a		n/a	n/a	n/a		High
Apo	0s	H2O_MS_0_20210127_152212	CUT-PRESCISSION-SYK(6-269)	37	51	YLLRQSRNYLGGFAL	H	3	10.75	8.75-8.95	46	n/a	n/a	0.028	0	9220000000	591.354	n/a	n/a	n/a	n/a	591.351	n/a	n/a	n/a	n/a	0.9641	n/a	n/a		n/a	n/a	n/a		Medium
Apo	0s	H2O_MS_0_20210127_152212	CUT-PRESCISSION-SYK(6-269)	38	44	LLRQSRN	H	2	3.4	2.63-2.82	44	n/a	n/a	0.017	0.001	185000000	443.961	n/a	n/a	n/a	n/a	444.014	n/a	n/a	n/a	n/a	0.639	n/a	n/a		n/a	n/a	n/a		Low
Apo	0s	H2O_MS_0_20210127_152212	CUT-PRESCISSION-SYK(6-269)	38	45	LLRQSRNY	H	2	3.23	2.47-2.74	62	n/a	n/a	0.023	0.001	2560000000	525.598	n/a	n/a	n/a	n/a	525.601	n/a	n/a	n/a	n/a	0.9467	n/a	n/a		n/a	n/a	n/a		High
Apo	0s	H2O_MS_0_20210127_152212	CUT-PRESCISSION-SYK(6-269)	38	45	LLRQSRNY	H	3	3.23	2.51-2.71	46	n/a	n/a	0.013	0	3400000000	350.732	n/a	n/a	n/a	n/a	350.736	n/a	n/a	n/a	n/a	0.965	n/a	n/a		n/a	n/a	n/a		High
Apo	0s	H2O_MS_0_20210127_152212	CUT-PRESCISSION-SYK(6-269)	38	48	LLRQSRNYLGG	H	3	5	3.62-3.92	68	n/a	n/a	0.017	0	542000000	426.469	n/a	n/a	n/a	n/a	426.49	n/a	n/a	n/a	n/a	0.9448	n/a	n/a		n/a	n/a	n/a		High
Apo	0s	H2O_MS_0_20210127_152212	CUT-PRESCISSION-SYK(6-269)	38	49	LLRQSRNYLGGF	H	2	6.72	6.62-6.82	45	n/a	n/a	0.036	0	139000000	712.779	n/a	n/a	n/a	n/a	712.818	n/a	n/a	n/a	n/a	0.8509	n/a	n/a		n/a	n/a	n/a		Medium
Apo	0s	H2O_MS_0_20210127_152212	CUT-PRESCISSION-SYK(6-269)	38	49	LLRQSRNYLGGF	H	3	6.72	6.61-6.81	45	n/a	n/a	0.019	0.001	469000000	475.614	n/a	n/a	n/a	n/a	475.548	n/a	n/a	n/a	n/a	0.9177	n/a	n/a		n/a	n/a	n/a		Medium
Apo	0s	H2O_MS_0_20210127_152212	CUT-PRESCISSION-SYK(6-269)	38	51	LLRQSRNYLGGFAL	H	2	10.07	8.58-8.78	47	n/a	n/a	0.04	0	9730000	804.793	n/a	n/a	n/a	n/a	804.936	n/a	n/a	n/a	n/a	0.7061	n/a	n/a		n/a	n/a	n/a		Medium
Apo	0s	H2O_MS_0_20210127_152212	CUT-PRESCISSION-SYK(6-269)	38	51	LLRQSRNYLGGFAL	H	3	10.07	8.41-8.71	68	n/a	n/a	0.023	0	329000000	536.945	n/a	n/a	n/a	n/a	536.96	n/a	n/a	n/a	n/a	0.9184	n/a	n/a		n/a	n/a	n/a		High
Apo	0s	H2O_MS_0_20210127_152212	CUT-PRESCISSION-SYK(6-269)	39	44	LRQSRN	H	2	3.41	2.75-2.95	46	n/a	n/a	0.014	0	38400000	387.451	n/a	n/a	n/a	n/a	387.435	n/a	n/a	n/a	n/a	0.5399	n/a	n/a		n/a	n/a	n/a		Low
Apo	0s	H2O_MS_0_20210127_152212	CUT-PRESCISSION-SYK(6-269)	39	48	LRQSRNYLGG	H	3	3	2.92-3.21	64	n/a	n/a	0.015	0	409000000	388.788	n/a	n/a	n/a	n/a	388.77	n/a	n/a	n/a	n/a	0.9298	n/a	n/a		n/a	n/a	n/a		Medium
Apo	0s	H2O_MS_0_20210127_152212	CUT-PRESCISSION-SYK(6-269)	39	49	LRQSRNYLGGF	H	3	7.6	5.98-6.28	68	n/a	n/a	0.017	0.001	1060000000	437.81	n/a	n/a	n/a	n/a	437.829	n/a	n/a	n/a	n/a	0.9549	n/a	n/a		n/a	n/a	n/a		High
Apo	0s	H2O_MS_0_20210127_152212	CUT-PRESCISSION-SYK(6-269)	39	51	LRQSRNYLGGFAL	H	2	10.02	7.89-8.13	56	n/a	n/a	0.039	0	659000000	748.342	n/a	n/a	n/a	n/a	748.357	n/a	n/a	n/a	n/a	0.959	n/a	n/a		n/a	n/a	n/a		High
Apo	0s	H2O_MS_0_20210127_152212	CUT-PRESCISSION-SYK(6-269)	39	51	LRQSRNYLGGFAL	H	3	10.02	8.09-8.38	68	n/a	n/a	0.021	0	1120000000	499.241	n/a	n/a	n/a	n/a	499.241	n/a	n/a	n/a	n/a	0.9635	n/a	n/a		n/a	n/a	n/a		Medium
Apo	0s	H2O_MS_0_20210127_152212	CUT-PRESCISSION-SYK(6-269)	40	49	RQSRNYLGGF	H	3	7.3	5.63-5.93	69	n/a	n/a	0.015	0.001	437000000	400.092	n/a	n/a	n/a	n/a	400.109	n/a	n/a	n/a	n/a	0.9317	n/a	n/a		n/a	n/a	n/a		Medium
Apo	0s	H2O_MS_0_20210127_152212	CUT-PRESCISSION-SYK(6-269)	40	51	RQSRNYLGGFAL	H	2	10.05	7.69-7.98	67	n/a	n/a	0.035	0	3360000000	691.789	n/a	n/a	n/a	n/a	691.778	n/a	n/a	n/a	n/a	0.9643	n/a	n/a		n/a	n/a	n/a		High
Apo	0s	H2O_MS_0_20210127_152212	CUT-PRESCISSION-SYK(6-269)	40	51	RQSRNYLGGFAL	H	3	10.05	7.80-8.09	68	n/a	n/a	0.019	0	5960000000	461.521	n/a	n/a	n/a	n/a	461.521	n/a	n/a	n/a	n/a	0.9689	n/a	n/a		n/a	n/a	n/a		High
Apo	0s	H2O_MS_0_20210127_152212	CUT-PRESCISSION-SYK(6-269)	42	49	SRNYLGGF	H	2	8.47	6.90-7.10	46	n/a	n/a	0.018	0.001	25200000	457.495	n/a	n/a	n/a	n/a	457.502	n/a	n/a	n/a	n/a	0.8016	n/a	n/a		n/a	n/a	n/a		Medium
Apo	0s	H2O_MS_0_20210127_152212	CUT-PRESCISSION-SYK(6-269)	42	51	SRNYLGGFAL	H	2	10.84	8.96-9.26	68	n/a	n/a	0.023	0	59500000	549.556	n/a	n/a	n/a	n/a	549.62	n/a	n/a	n/a	n/a	0.8449	n/a	n/a		n/a	n/a	n/a		Medium
Apo	0s	H2O_MS_0_20210127_152212	CUT-PRESCISSION-SYK(6-269)	43	49	RNYLGGF	H	2	6.83	6.73-6.93	44	n/a	n/a	0.015	0	47800000	413.904	n/a	n/a	n/a	n/a	413.964	n/a	n/a	n/a	n/a	0.8273	n/a	n/a		n/a	n/a	n/a		Medium
Apo	0s	H2O_MS_0_20210127_152212	CUT-PRESCISSION-SYK(6-269)	43	51	RNYLGGFAL	H	2	10.93	9.49-9.70	47	n/a	n/a	0.021	0	10400000	506.13	n/a	n/a	n/a	n/a	506.082	n/a	n/a	n/a	n/a	0.6144	n/a	n/a		n/a	n/a	n/a		Medium
Apo	0s	H2O_MS_0_20210127_152212	CUT-PRESCISSION-SYK(6-269)	45	51	YLGGFAL	H	1	11.97	9.55-9.85	68	n/a	n/a	0.038	0	1890000000	740.848	n/a	n/a	n/a	n/a	740.867	n/a	n/a	n/a	n/a	0.9642	n/a	n/a		n/a	n/a	n/a		Medium
Apo	0s	H2O_MS_0_20210127_152212	CUT-PRESCISSION-SYK(6-269)	46	51	LGGFAL	H	1	10.61	8.65-8.85	46	n/a	n/a	0.027	0.001	2400000000	577.674	n/a	n/a	n/a	n/a	577.693	n/a	n/a	n/a	n/a	0.9651	n/a	n/a		n/a	n/a	n/a		High
Apo	0s	H2O_MS_0_20210127_152212	CUT-PRESCISSION-SYK(6-269)	49	65	FALSVAHGRKAHHYTIE	H	3	3.9	3.70-4.00	68	n/a	n/a	0.032	0	981000000	646.724	n/a	n/a	n/a	n/a	646.73	n/a	n/a	n/a	n/a	0.963	n/a	n/a		n/a	n/a	n/a		High
Apo	0s	H2O_MS_0_20210127_152212	CUT-PRESCISSION-SYK(6-269)	49	65	FALSVAHGRKAHHYTIE	H	4	3.9	4.03-4.23	46	n/a	n/a	0.018	0	320000000	485.292	n/a	n/a	n/a	n/a	485.3	n/a	n/a	n/a	n/a	0.8286	n/a	n/a		n/a	n/a	n/a		Medium
Apo	0s	H2O_MS_0_20210127_152212	CUT-PRESCISSION-SYK(6-269)	49	65	FALSVAHGRKAHHYTIE	H	5	3.9	3.73-4.03	68	n/a	n/a	0.015	0	1340000000	388.437	n/a	n/a	n/a	n/a	388.441	n/a	n/a	n/a	n/a	0.9728	n/a	n/a		n/a	n/a	n/a		High
Apo	0s	H2O_MS_0_20210127_152212	CUT-PRESCISSION-SYK(6-269)	50	65	ALSVAHGRKAHHYTIE	H	2	3.44	2.35-2.65	68	n/a	n/a	0.051	0	307000000	895.983	n/a	n/a	n/a	n/a	896.005	n/a	n/a	n/a	n/a	0.9645	n/a	n/a		n/a	n/a	n/a		High
Apo	0s	H2O_MS_0_20210127_152212	CUT-PRESCISSION-SYK(6-269)	50	65	ALSVAHGRKAHHYTIE	H	3	3.44	2.68-2.89	47	n/a	n/a	0.028	0.001	63500000	597.626	n/a	n/a	n/a	n/a	597.672	n/a	n/a	n/a	n/a	0.8813	n/a	n/a		n/a	n/a	n/a		High
Apo	0s	H2O_MS_0_20210127_152212	CUT-PRESCISSION-SYK(6-269)	50	65	ALSVAHGRKAHHYTIE	H	4	3.44	2.48-2.74	58	n/a	n/a	0.018	0.001	1410000000	448.507	n/a	n/a	n/a	n/a	448.506	n/a	n/a	n/a	n/a	0.962	n/a	n/a		n/a	n/a	n/a		High
Apo	0s	H2O_MS_0_20210127_152212	CUT-PRESCISSION-SYK(6-269)	50	65	ALSVAHGRKAHHYTIE	H	5	3.44	2.54-2.74	46	n/a	n/a	0.013	0	227000000	359.001	n/a	n/a	n/a	n/a	359.006	n/a	n/a	n/a	n/a	0.9673	n/a	n/a		n/a	n/a	n/a		High
Apo	0s	H2O_MS_0_20210127_152212	CUT-PRESCISSION-SYK(6-269)	50	66	ALSVAHGRKAHHYTIER	H	4	2.26	2.14-2.34	46	n/a	n/a	0.021	0	273000000	487.518	n/a	n/a	n/a	n/a	487.553	n/a	n/a	n/a	n/a	0.8752	n/a	n/a		n/a	n/a	n/a		Medium
Apo	0s	H2O_MS_0_20210127_152212	CUT-PRESCISSION-SYK(6-269)	50	66	ALSVAHGRKAHHYTIER	H	5	2.26	2.12-2.42	68	n/a	n/a	0.015	0	627000000	390.541	n/a	n/a	n/a	n/a	390.244	n/a	n/a	n/a	n/a	0.6718	n/a	n/a		n/a	n/a	n/a		Medium
Apo	0s	H2O_MS_0_20210127_152212	CUT-PRESCISSION-SYK(6-269)	51	65	LSVAHGRKAHHYTIE	H	3	3.2	2.32-2.54	50	n/a	n/a	0.027	0.001	183000000	573.964	n/a	n/a	n/a	n/a	573.98	n/a	n/a	n/a	n/a	0.9389	n/a	n/a		n/a	n/a	n/a		High
Apo	0s	H2O_MS_0_20210127_152212	CUT-PRESCISSION-SYK(6-269)	51	65	LSVAHGRKAHHYTIE	H	4	3.2	2.28-2.51	51	n/a	n/a	0.016	0	479000000	430.729	n/a	n/a	n/a	n/a	430.737	n/a	n/a	n/a	n/a	0.9254	n/a	n/a		n/a	n/a	n/a		High
Apo	0s	H2O_MS_0_20210127_152212	CUT-PRESCISSION-SYK(6-269)	51	66	LSVAHGRKAHHYTIER	H	3	3	2.13-2.33	46	n/a	n/a	0.029	0	35400000	626.011	n/a	n/a	n/a	n/a	626.042	n/a	n/a	n/a	n/a	0.9268	n/a	n/a		n/a	n/a	n/a		High
Apo	0s	H2O_MS_0_20210127_152212	CUT-PRESCISSION-SYK(6-269)	51	66	LSVAHGRKAHHYTIER	H	4	3	2.13-2.33	46	n/a	n/a	0.008	0.001	173000000	469.774	n/a	n/a	n/a	n/a	469.783	n/a	n/a	n/a	n/a	0.5118	n/a	n/a		n/a	n/a	n/a		Medium
Apo	0s	H2O_MS_0_20210127_152212	CUT-PRESCISSION-SYK(6-269)	52	62	SVAHGRKAHHY	H	3	2.11	1.77-1.97	45	n/a	n/a	0.017	0	1000000	421.806	n/a	n/a	n/a	n/a	421.802	n/a	n/a	n/a	n/a	0.9139	n/a	n/a		n/a	n/a	n/a		Medium
Apo	0s	H2O_MS_0_20210127_152212	CUT-PRESCISSION-SYK(6-269)	52	62	SVAHGRKAHHY	H	4	2.11	1.77-1.97	47	n/a	n/a	0.011	0	2280000	316.593	n/a	n/a	n/a	n/a	316.603	n/a	n/a	n/a	n/a	0.944	n/a	n/a		n/a	n/a	n/a		Medium
Apo	0s	H2O_MS_0_20210127_152212	CUT-PRESCISSION-SYK(6-269)	52	65	SVAHGRKAHHYTIE	H	2	2.5	2.02-2.22	45	n/a	n/a	0.044	-0.001	401000000	803.85	n/a	n/a	n/a	n/a	803.887	n/a	n/a	n/a	n/a	0.8922	n/a	n/a		n/a	n/a	n/a		Low
Apo	0s	H2O_MS_0_20210127_152212	CUT-PRESCISSION-SYK(6-269)	52	65	SVAHGRKAHHYTIE	H	3	2.5	2.02-2.22	46	n/a	n/a	0.024	0	1360000000	536.257	n/a	n/a	n/a	n/a	536.26	n/a	n/a	n/a	n/a	0.9706	n/a	n/a		n/a	n/a	n/a		High
Apo	0s	H2O_MS_0_20210127_152212	CUT-PRESCISSION-SYK(6-269)	52	65	SVAHGRKAHHYTIE	H	4	2.5	2.01-2.31	68	n/a	n/a	0.016	0	3890000000	402.444	n/a	n/a	n/a	n/a	402.447	n/a	n/a	n/a	n/a	0.9705	n/a	n/a		n/a	n/a	n/a		High
Apo	0s	H2O_MS_0_20210127_152212	CUT-PRESCISSION-SYK(6-269)	52	65	SVAHGRKAHHYTIE	H	5	2.5	2.02-2.24	49	n/a	n/a	0.011	0	364000000	322.153	n/a	n/a	n/a	n/a	322.159	n/a	n/a	n/a	n/a	0.9645	n/a	n/a		n/a	n/a	n/a		High
Apo	0s	H2O_MS_0_20210127_152212	CUT-PRESCISSION-SYK(6-269)	52	66	SVAHGRKAHHYTIER	H	2	2.45	1.97-2.18	48	n/a	n/a	0.051	-0.001	58500000	881.944	n/a	n/a	n/a	n/a	881.98	n/a	n/a	n/a	n/a	0.954	n/a	n/a		n/a	n/a	n/a		High
Apo	0s	H2O_MS_0_20210127_152212	CUT-PRESCISSION-SYK(6-269)	52	66	SVAHGRKAHHYTIER	H	3	2.45	1.96-2.16	46	n/a	n/a	0.029	0	573000000	588.32	n/a	n/a	n/a	n/a	588.322	n/a	n/a	n/a	n/a	0.9724	n/a	n/a		n/a	n/a	n/a		High
Apo	0s	H2O_MS_0_20210127_152212	CUT-PRESCISSION-SYK(6-269)	52	66	SVAHGRKAHHYTIER	H	4	2.45	1.96-2.16	46	n/a	n/a	0.019	0	2030000000	441.494	n/a	n/a	n/a	n/a	441.494	n/a	n/a	n/a	n/a	0.9732	n/a	n/a		n/a	n/a	n/a		High
Apo	0s	H2O_MS_0_20210127_152212	CUT-PRESCISSION-SYK(6-269)	52	66	SVAHGRKAHHYTIER	H	5	2.45	1.96-2.23	61	n/a	n/a	0.013	0	4360000000	353.398	n/a	n/a	n/a	n/a	353.396	n/a	n/a	n/a	n/a	0.9373	n/a	n/a		n/a	n/a	n/a		High
Apo	0s	H2O_MS_0_20210127_152212	CUT-PRESCISSION-SYK(6-269)	52	67	SVAHGRKAHHYTIERE	H	5	2.04	1.90-2.10	46	n/a	n/a	0.015	0	29100000	379.218	n/a	n/a	n/a	n/a	379.219	n/a	n/a	n/a	n/a	0.9407	n/a	n/a		n/a	n/a	n/a		Medium
Apo	0s	H2O_MS_0_20210127_152212	CUT-PRESCISSION-SYK(6-269)	52	68	SVAHGRKAHHYTIEREL	H	3	2.83	2.56-2.86	68	n/a	n/a	0.033	0.001	1560000000	669.073	n/a	n/a	n/a	n/a	669.08	n/a	n/a	n/a	n/a	0.9709	n/a	n/a		n/a	n/a	n/a		High
Apo	0s	H2O_MS_0_20210127_152212	CUT-PRESCISSION-SYK(6-269)	52	68	SVAHGRKAHHYTIEREL	H	4	2.83	2.50-2.70	46	n/a	n/a	0.022	0.001	1590000000	502.062	n/a	n/a	n/a	n/a	502.062	n/a	n/a	n/a	n/a	0.9746	n/a	n/a		n/a	n/a	n/a		High
Apo	0s	H2O_MS_0_20210127_152212	CUT-PRESCISSION-SYK(6-269)	52	68	SVAHGRKAHHYTIEREL	H	5	2.83	2.49-2.79	68	n/a	n/a	0.016	0	4310000000	401.851	n/a	n/a	n/a	n/a	401.851	n/a	n/a	n/a	n/a	0.9656	n/a	n/a		n/a	n/a	n/a		High
Apo	0s	H2O_MS_0_20210127_152212	CUT-PRESCISSION-SYK(6-269)	53	66	VAHGRKAHHYTIER	H	4	2.32	1.96-2.16	47	n/a	n/a	0.017	0	114000000	419.73	n/a	n/a	n/a	n/a	419.724	n/a	n/a	n/a	n/a	0.9168	n/a	n/a		n/a	n/a	n/a		High
Apo	0s	H2O_MS_0_20210127_152212	CUT-PRESCISSION-SYK(6-269)	53	66	VAHGRKAHHYTIER	H	5	2.32	1.89-2.09	46	n/a	n/a	0.012	0	28200000	335.982	n/a	n/a	n/a	n/a	335.981	n/a	n/a	n/a	n/a	0.922	n/a	n/a		n/a	n/a	n/a		Medium
Apo	0s	H2O_MS_0_20210127_152212	CUT-PRESCISSION-SYK(6-269)	53	68	VAHGRKAHHYTIEREL	H	4	3.81	2.59-2.86	62	n/a	n/a	0.018	0	70400000	480.317	n/a	n/a	n/a	n/a	480.292	n/a	n/a	n/a	n/a	0.6774	n/a	n/a		n/a	n/a	n/a		Low
Apo	0s	H2O_MS_0_20210127_152212	CUT-PRESCISSION-SYK(6-269)	53	68	VAHGRKAHHYTIEREL	H	5	3.81	2.60-2.86	59	n/a	n/a	0.014	0	52100000	384.421	n/a	n/a	n/a	n/a	384.435	n/a	n/a	n/a	n/a	0.9071	n/a	n/a		n/a	n/a	n/a		Medium
Apo	0s	H2O_MS_0_20210127_152212	CUT-PRESCISSION-SYK(6-269)	54	65	AHGRKAHHYTIE	H	3	2.08	1.92-2.13	47	n/a	n/a	0.02	0	17800000	474.16	n/a	n/a	n/a	n/a	474.191	n/a	n/a	n/a	n/a	0.847	n/a	n/a		n/a	n/a	n/a		Medium
Apo	0s	H2O_MS_0_20210127_152212	CUT-PRESCISSION-SYK(6-269)	56	68	GRKAHHYTIEREL	H	3	8.9	7.80-8.09	67	n/a	n/a	0.02	-0.003	39600000	537.604	n/a	n/a	n/a	n/a	537.604	n/a	n/a	n/a	n/a	0.6928	n/a	n/a		n/a	n/a	n/a		Medium
Apo	0s	H2O_MS_0_20210127_152212	CUT-PRESCISSION-SYK(6-269)	63	68	TIEREL	H	2	4.7	3.48-3.68	47	n/a	n/a	0.014	0	172000000	380.93	n/a	n/a	n/a	n/a	380.932	n/a	n/a	n/a	n/a	0.9239	n/a	n/a		n/a	n/a	n/a		Medium
Apo	0s	H2O_MS_0_20210127_152212	CUT-PRESCISSION-SYK(6-269)	67	84	ELNGTYAIAGGRTHASPA	H	2	3.92	3.74-4.04	68	n/a	n/a	0.051	0.001	396000000	893.944	n/a	n/a	n/a	n/a	893.965	n/a	n/a	n/a	n/a	0.9558	n/a	n/a		n/a	n/a	n/a		High
Apo	0s	H2O_MS_0_20210127_152212	CUT-PRESCISSION-SYK(6-269)	67	84	ELNGTYAIAGGRTHASPA	H	3	3.92	3.73-4.03	68	n/a	n/a	0.028	0.001	1740000000	596.306	n/a	n/a	n/a	n/a	596.312	n/a	n/a	n/a	n/a	0.9703	n/a	n/a		n/a	n/a	n/a		High
Apo	0s	H2O_MS_0_20210127_152212	CUT-PRESCISSION-SYK(6-269)	67	85	ELNGTYAIAGGRTHASPAD	H	2	3.86	3.65-3.94	68	n/a	n/a	0.057	0.001	163000000	951.463	n/a	n/a	n/a	n/a	951.509	n/a	n/a	n/a	n/a	0.9399	n/a	n/a		n/a	n/a	n/a		High
Apo	0s	H2O_MS_0_20210127_152212	CUT-PRESCISSION-SYK(6-269)	67	85	ELNGTYAIAGGRTHASPAD	H	3	3.86	3.65-3.94	68	n/a	n/a	0.029	0.001	885000000	634.668	n/a	n/a	n/a	n/a	634.675	n/a	n/a	n/a	n/a	0.9429	n/a	n/a		n/a	n/a	n/a		High
Apo	0s	H2O_MS_0_20210127_152212	CUT-PRESCISSION-SYK(6-269)	67	86	ELNGTYAIAGGRTHASPADL	H	2	5.68	5.58-5.77	45	n/a	n/a	0.056	0.001	68900000	1008.66	n/a	n/a	n/a	n/a	1008.09	n/a	n/a	n/a	n/a	0.6046	n/a	n/a		n/a	n/a	n/a		Medium
Apo	0s	H2O_MS_0_20210127_152212	CUT-PRESCISSION-SYK(6-269)	67	86	ELNGTYAIAGGRTHASPADL	H	3	5.68	5.57-5.77	45	n/a	n/a	0.033	0.001	473000000	672.597	n/a	n/a	n/a	n/a	672.394	n/a	n/a	n/a	n/a	0.8462	n/a	n/a		n/a	n/a	n/a		Medium
Apo	0s	H2O_MS_0_20210127_152212	CUT-PRESCISSION-SYK(6-269)	68	84	LNGTYAIAGGRTHASPA	H	3	3.48	3.38-3.57	44	n/a	n/a	0.022	0.001	142000000	553.28	n/a	n/a	n/a	n/a	553.274	n/a	n/a	n/a	n/a	0.8326	n/a	n/a		n/a	n/a	n/a		Medium
Apo	0s	H2O_MS_0_20210127_152212	CUT-PRESCISSION-SYK(6-269)	69	78	NGTYAIAGGR	H	2	3.91	2.91-3.11	47	n/a	n/a	0.02	0.001	215000000	490.605	n/a	n/a	n/a	n/a	490.532	n/a	n/a	n/a	n/a	0.874	n/a	n/a		n/a	n/a	n/a		Medium
Apo	0s	H2O_MS_0_20210127_152212	CUT-PRESCISSION-SYK(6-269)	69	81	NGTYAIAGGRTHA	H	2	3.64	2.56-2.86	68	n/a	n/a	0.031	0.001	138000000	645.145	n/a	n/a	n/a	n/a	645.193	n/a	n/a	n/a	n/a	0.942	n/a	n/a		n/a	n/a	n/a		Medium
Apo	0s	H2O_MS_0_20210127_152212	CUT-PRESCISSION-SYK(6-269)	69	81	NGTYAIAGGRTHA	H	3	3.64	2.59-2.79	46	n/a	n/a	0.017	0	286000000	430.452	n/a	n/a	n/a	n/a	430.465	n/a	n/a	n/a	n/a	0.9605	n/a	n/a		n/a	n/a	n/a		Medium
Apo	0s	H2O_MS_0_20210127_152212	CUT-PRESCISSION-SYK(6-269)	69	84	NGTYAIAGGRTHASPA	H	2	3.87	2.73-3.03	68	n/a	n/a	0.043	0	1570000000	772.849	n/a	n/a	n/a	n/a	772.829	n/a	n/a	n/a	n/a	0.9387	n/a	n/a		n/a	n/a	n/a		High
Apo	0s	H2O_MS_0_20210127_152212	CUT-PRESCISSION-SYK(6-269)	69	84	NGTYAIAGGRTHASPA	H	3	3.87	2.66-2.96	68	n/a	n/a	0.023	0	5740000000	515.575	n/a	n/a	n/a	n/a	515.555	n/a	n/a	n/a	n/a	0.9378	n/a	n/a		n/a	n/a	n/a		High
Apo	0s	H2O_MS_0_20210127_152212	CUT-PRESCISSION-SYK(6-269)	69	85	NGTYAIAGGRTHASPAD	H	2	2.73	2.66-2.96	68	n/a	n/a	0.046	0.001	1120000000	830.367	n/a	n/a	n/a	n/a	830.372	n/a	n/a	n/a	n/a	0.9717	n/a	n/a		n/a	n/a	n/a		High
Apo	0s	H2O_MS_0_20210127_152212	CUT-PRESCISSION-SYK(6-269)	69	85	NGTYAIAGGRTHASPAD	H	3	2.73	2.65-2.95	68	n/a	n/a	0.026	0.001	3840000000	553.915	n/a	n/a	n/a	n/a	553.917	n/a	n/a	n/a	n/a	0.9755	n/a	n/a		n/a	n/a	n/a		High
Apo	0s	H2O_MS_0_20210127_152212	CUT-PRESCISSION-SYK(6-269)	69	86	NGTYAIAGGRTHASPADL	H	2	4.74	4.36-4.66	68	n/a	n/a	0.05	0.001	1210000000	886.924	n/a	n/a	n/a	n/a	886.951	n/a	n/a	n/a	n/a	0.9556	n/a	n/a		n/a	n/a	n/a		High
Apo	0s	H2O_MS_0_20210127_152212	CUT-PRESCISSION-SYK(6-269)	69	86	NGTYAIAGGRTHASPADL	H	3	4.74	4.36-4.66	68	n/a	n/a	0.028	0.001	3580000000	591.67	n/a	n/a	n/a	n/a	591.637	n/a	n/a	n/a	n/a	0.9474	n/a	n/a		n/a	n/a	n/a		High
Apo	0s	H2O_MS_0_20210127_152212	CUT-PRESCISSION-SYK(6-269)	70	84	GTYAIAGGRTHASPA	H	2	3.63	2.66-2.96	68	n/a	n/a	0.037	0.001	660000000	715.764	n/a	n/a	n/a	n/a	715.777	n/a	n/a	n/a	n/a	0.9674	n/a	n/a		n/a	n/a	n/a		High
Apo	0s	H2O_MS_0_20210127_152212	CUT-PRESCISSION-SYK(6-269)	70	84	GTYAIAGGRTHASPA	H	3	3.63	2.72-3.02	68	n/a	n/a	0.02	0.001	1400000000	477.517	n/a	n/a	n/a	n/a	477.521	n/a	n/a	n/a	n/a	0.9735	n/a	n/a		n/a	n/a	n/a		High
Apo	0s	H2O_MS_0_20210127_152212	CUT-PRESCISSION-SYK(6-269)	70	86	GTYAIAGGRTHASPADL	H	2	4.59	3.34-3.54	47	n/a	n/a	0.043	0.012	46400000	829.774	n/a	n/a	n/a	n/a	829.9	n/a	n/a	n/a	n/a	0.5357	n/a	n/a		n/a	n/a	n/a		Medium
Apo	0s	H2O_MS_0_20210127_152212	CUT-PRESCISSION-SYK(6-269)	72	81	YAIAGGRTHA	H	3	3.2	2.28-2.48	47	n/a	n/a	0.011	0	30500000	339.732	n/a	n/a	n/a	n/a	339.712	n/a	n/a	n/a	n/a	0.8246	n/a	n/a		n/a	n/a	n/a		Medium
Apo	0s	H2O_MS_0_20210127_152212	CUT-PRESCISSION-SYK(6-269)	72	84	YAIAGGRTHASPA	H	2	3.25	3.15-3.34	45	n/a	n/a	0.029	0.006	7000000	636.576	n/a	n/a	n/a	n/a	636.699	n/a	n/a	n/a	n/a	0.4821	n/a	n/a		n/a	n/a	n/a		Low
Apo	0s	H2O_MS_0_20210127_152212	CUT-PRESCISSION-SYK(6-269)	72	84	YAIAGGRTHASPA	H	3	3.25	2.56-2.75	44	n/a	n/a	0.016	0.001	140000000	424.817	n/a	n/a	n/a	n/a	424.802	n/a	n/a	n/a	n/a	0.3967	n/a	n/a		n/a	n/a	n/a		Low
Apo	0s	H2O_MS_0_20210127_152212	CUT-PRESCISSION-SYK(6-269)	72	85	YAIAGGRTHASPAD	H	2	3.44	2.43-2.73	68	n/a	n/a	0.036	0.001	464000000	694.222	n/a	n/a	n/a	n/a	694.243	n/a	n/a	n/a	n/a	0.9637	n/a	n/a		n/a	n/a	n/a		High
Apo	0s	H2O_MS_0_20210127_152212	CUT-PRESCISSION-SYK(6-269)	72	85	YAIAGGRTHASPAD	H	3	3.44	2.37-2.65	64	n/a	n/a	0.019	0	1460000000	463.16	n/a	n/a	n/a	n/a	463.165	n/a	n/a	n/a	n/a	0.9699	n/a	n/a		n/a	n/a	n/a		High
Apo	0s	H2O_MS_0_20210127_152212	CUT-PRESCISSION-SYK(6-269)	72	86	YAIAGGRTHASPADL	H	2	5.75	4.16-4.46	68	n/a	n/a	0.039	0.001	1050000000	750.812	n/a	n/a	n/a	n/a	750.822	n/a	n/a	n/a	n/a	0.9543	n/a	n/a		n/a	n/a	n/a		High
Apo	0s	H2O_MS_0_20210127_152212	CUT-PRESCISSION-SYK(6-269)	72	86	YAIAGGRTHASPADL	H	3	5.75	4.12-4.33	47	n/a	n/a	0.022	0	2140000000	500.878	n/a	n/a	n/a	n/a	500.884	n/a	n/a	n/a	n/a	0.947	n/a	n/a		n/a	n/a	n/a		Medium
Apo	0s	H2O_MS_0_20210127_152212	CUT-PRESCISSION-SYK(6-269)	73	84	AIAGGRTHASPA	H	2	2.01	1.93-2.14	47	n/a	n/a	0.026	0	106000000	555.091	n/a	n/a	n/a	n/a	555.113	n/a	n/a	n/a	n/a	0.9611	n/a	n/a		n/a	n/a	n/a		High
Apo	0s	H2O_MS_0_20210127_152212	CUT-PRESCISSION-SYK(6-269)	73	84	AIAGGRTHASPA	H	3	2.01	1.93-2.14	47	n/a	n/a	0.014	0	201000000	370.399	n/a	n/a	n/a	n/a	370.411	n/a	n/a	n/a	n/a	0.9517	n/a	n/a		n/a	n/a	n/a		High
Apo	0s	H2O_MS_0_20210127_152212	CUT-PRESCISSION-SYK(6-269)	73	85	AIAGGRTHASPAD	H	2	2.22	1.98-2.18	46	n/a	n/a	0.03	0	335000000	612.638	n/a	n/a	n/a	n/a	612.656	n/a	n/a	n/a	n/a	0.969	n/a	n/a		n/a	n/a	n/a		High
Apo	0s	H2O_MS_0_20210127_152212	CUT-PRESCISSION-SYK(6-269)	73	85	AIAGGRTHASPAD	H	3	2.22	1.95-2.15	46	n/a	n/a	0.016	0	807000000	408.775	n/a	n/a	n/a	n/a	408.773	n/a	n/a	n/a	n/a	0.9725	n/a	n/a		n/a	n/a	n/a		High
Apo	0s	H2O_MS_0_20210127_152212	CUT-PRESCISSION-SYK(6-269)	73	86	AIAGGRTHASPADL	H	2	4.42	3.15-3.45	68	n/a	n/a	0.033	0.001	1350000000	669.231	n/a	n/a	n/a	n/a	669.235	n/a	n/a	n/a	n/a	0.9641	n/a	n/a		n/a	n/a	n/a		High
Apo	0s	H2O_MS_0_20210127_152212	CUT-PRESCISSION-SYK(6-269)	73	86	AIAGGRTHASPADL	H	3	4.42	3.13-3.38	57	n/a	n/a	0.018	0	3140000000	446.495	n/a	n/a	n/a	n/a	446.493	n/a	n/a	n/a	n/a	0.9712	n/a	n/a		n/a	n/a	n/a		High
Apo	0s	H2O_MS_0_20210127_152212	CUT-PRESCISSION-SYK(6-269)	73	88	AIAGGRTHASPADLCH	H	3	3.07	2.98-3.17	45	n/a	n/a	0.023	0.001	27700000	526.499	n/a	n/a	n/a	n/a	526.587	n/a	n/a	n/a	n/a	0.7951	n/a	n/a		n/a	n/a	n/a		Medium
Apo	0s	H2O_MS_0_20210127_152212	CUT-PRESCISSION-SYK(6-269)	74	85	IAGGRTHASPAD	H	2	2.17	1.84-2.04	47	n/a	n/a	0.027	0	37200000	577.087	n/a	n/a	n/a	n/a	577.117	n/a	n/a	n/a	n/a	0.937	n/a	n/a		n/a	n/a	n/a		High
Apo	0s	H2O_MS_0_20210127_152212	CUT-PRESCISSION-SYK(6-269)	74	85	IAGGRTHASPAD	H	3	2.17	1.91-2.11	47	n/a	n/a	0.015	0	108000000	385.131	n/a	n/a	n/a	n/a	385.081	n/a	n/a	n/a	n/a	0.851	n/a	n/a		n/a	n/a	n/a		High
Apo	0s	H2O_MS_0_20210127_152212	CUT-PRESCISSION-SYK(6-269)	74	86	IAGGRTHASPADL	H	2	4.06	3.12-3.32	45	n/a	n/a	0.029	0.001	89900000	633.668	n/a	n/a	n/a	n/a	633.696	n/a	n/a	n/a	n/a	0.7588	n/a	n/a		n/a	n/a	n/a		Low
Apo	0s	H2O_MS_0_20210127_152212	CUT-PRESCISSION-SYK(6-269)	74	86	IAGGRTHASPADL	H	3	4.06	2.95-3.15	47	n/a	n/a	0.017	0.001	462000000	422.853	n/a	n/a	n/a	n/a	422.8	n/a	n/a	n/a	n/a	0.9066	n/a	n/a		n/a	n/a	n/a		Medium
Apo	0s	H2O_MS_0_20210127_152212	CUT-PRESCISSION-SYK(6-269)	74	92	IAGGRTHASPADLCHYHSQ	H	4	3.59	3.29-3.49	46	n/a	n/a	0.02	0	25900000	506.233	n/a	n/a	n/a	n/a	506.303	n/a	n/a	n/a	n/a	0.7523	n/a	n/a		n/a	n/a	n/a		Medium
Apo	0s	H2O_MS_0_20210127_152212	CUT-PRESCISSION-SYK(6-269)	75	86	AGGRTHASPADL	H	3	1.95	1.90-2.10	46	n/a	n/a	0.015	0	102000000	385.123	n/a	n/a	n/a	n/a	385.081	n/a	n/a	n/a	n/a	0.8674	n/a	n/a		n/a	n/a	n/a		High
Apo	0s	H2O_MS_0_20210127_152212	CUT-PRESCISSION-SYK(6-269)	76	86	GGRTHASPADL	H	2	3.56	2.56-2.76	46	n/a	n/a	0.023	0.001	158000000	541.551	n/a	n/a	n/a	n/a	541.578	n/a	n/a	n/a	n/a	0.9142	n/a	n/a		n/a	n/a	n/a		Medium
Apo	0s	H2O_MS_0_20210127_152212	CUT-PRESCISSION-SYK(6-269)	76	86	GGRTHASPADL	H	3	3.56	2.64-2.84	46	n/a	n/a	0.013	0	109000000	361.37	n/a	n/a	n/a	n/a	361.388	n/a	n/a	n/a	n/a	0.9251	n/a	n/a		n/a	n/a	n/a		High
Apo	0s	H2O_MS_0_20210127_152212	CUT-PRESCISSION-SYK(6-269)	85	90	DLCHYH	H	2	3.71	2.84-3.05	47	n/a	n/a	0.015	0	237000000	394.367	n/a	n/a	n/a	n/a	394.436	n/a	n/a	n/a	n/a	0.9107	n/a	n/a		n/a	n/a	n/a		Medium
Apo	0s	H2O_MS_0_20210127_152212	CUT-PRESCISSION-SYK(6-269)	85	92	DLCHYHSQ	H	2	3.6	2.63-2.88	58	n/a	n/a	0.021	0.001	432000000	502.003	n/a	n/a	n/a	n/a	502.039	n/a	n/a	n/a	n/a	0.9125	n/a	n/a		n/a	n/a	n/a		Medium
Apo	0s	H2O_MS_0_20210127_152212	CUT-PRESCISSION-SYK(6-269)	85	92	DLCHYHSQ	H	3	3.6	2.68-2.98	68	n/a	n/a	0.012	0	435000000	335.001	n/a	n/a	n/a	n/a	335.029	n/a	n/a	n/a	n/a	0.9392	n/a	n/a		n/a	n/a	n/a		Medium
Apo	0s	H2O_MS_0_20210127_152212	CUT-PRESCISSION-SYK(6-269)	85	95	DLCHYHSQESD	H	2	2.98	2.79-3.03	54	n/a	n/a	0.033	0.001	179000000	667.613	n/a	n/a	n/a	n/a	667.679	n/a	n/a	n/a	n/a	0.9147	n/a	n/a		n/a	n/a	n/a		Medium
Apo	0s	H2O_MS_0_20210127_152212	CUT-PRESCISSION-SYK(6-269)	85	95	DLCHYHSQESD	H	3	2.98	2.80-3.04	54	n/a	n/a	0.018	0.001	316000000	445.433	n/a	n/a	n/a	n/a	445.455	n/a	n/a	n/a	n/a	0.9426	n/a	n/a		n/a	n/a	n/a		Medium
Apo	0s	H2O_MS_0_20210127_152212	CUT-PRESCISSION-SYK(6-269)	85	96	DLCHYHSQESDG	H	3	3.97	2.88-3.08	47	n/a	n/a	0.018	0.001	48800000	464.417	n/a	n/a	n/a	n/a	464.472	n/a	n/a	n/a	n/a	0.8996	n/a	n/a		n/a	n/a	n/a		Medium
Apo	0s	H2O_MS_0_20210127_152212	CUT-PRESCISSION-SYK(6-269)	85	97	DLCHYHSQESDGL	H	2	6.37	4.80-5.10	68	n/a	n/a	0.039	0.001	1850000000	752.756	n/a	n/a	n/a	n/a	752.784	n/a	n/a	n/a	n/a	0.9502	n/a	n/a		n/a	n/a	n/a		High
Apo	0s	H2O_MS_0_20210127_152212	CUT-PRESCISSION-SYK(6-269)	85	97	DLCHYHSQESDGL	H	3	6.37	4.94-5.14	45	n/a	n/a	0.022	0	1160000000	502.196	n/a	n/a	n/a	n/a	502.192	n/a	n/a	n/a	n/a	0.8885	n/a	n/a		n/a	n/a	n/a		Medium
Apo	0s	H2O_MS_0_20210127_152212	CUT-PRESCISSION-SYK(6-269)	85	99	DLCHYHSQESDGLVC	H	2	5.81	5.69-5.89	45	n/a	n/a	0.044	0.001	28200000	853.774	n/a	n/a	n/a	n/a	853.922	n/a	n/a	n/a	n/a	0.6861	n/a	n/a		n/a	n/a	n/a		Medium
Apo	0s	H2O_MS_0_20210127_152212	CUT-PRESCISSION-SYK(6-269)	85	99	DLCHYHSQESDGLVC	H	3	5.81	5.57-5.79	51	n/a	n/a	0.025	0.001	162000000	569.539	n/a	n/a	n/a	n/a	569.617	n/a	n/a	n/a	n/a	0.8231	n/a	n/a		n/a	n/a	n/a		Medium
Apo	0s	H2O_MS_0_20210127_152212	CUT-PRESCISSION-SYK(6-269)	86	96	LCHYHSQESDG	H	2	2.42	2.64-2.94	68	n/a	n/a	0.031	0.001	5710000000	638.643	n/a	n/a	n/a	n/a	638.661	n/a	n/a	n/a	n/a	0.9562	n/a	n/a		n/a	n/a	n/a		High
Apo	0s	H2O_MS_0_20210127_152212	CUT-PRESCISSION-SYK(6-269)	86	96	LCHYHSQESDG	H	3	2.42	2.65-2.95	68	n/a	n/a	0.017	0	6970000000	426.097	n/a	n/a	n/a	n/a	426.11	n/a	n/a	n/a	n/a	0.9603	n/a	n/a		n/a	n/a	n/a		High
Apo	0s	H2O_MS_0_20210127_152212	CUT-PRESCISSION-SYK(6-269)	86	97	LCHYHSQESDGL	H	2	4.71	3.43-3.73	68	n/a	n/a	0.035	0	4130000000	695.218	n/a	n/a	n/a	n/a	695.24	n/a	n/a	n/a	n/a	0.9581	n/a	n/a		n/a	n/a	n/a		High
Apo	0s	H2O_MS_0_20210127_152212	CUT-PRESCISSION-SYK(6-269)	86	97	LCHYHSQESDGL	H	3	4.71	3.40-3.60	46	n/a	n/a	0.019	0	8120000000	463.819	n/a	n/a	n/a	n/a	463.829	n/a	n/a	n/a	n/a	0.9627	n/a	n/a		n/a	n/a	n/a		High
Apo	0s	H2O_MS_0_20210127_152212	CUT-PRESCISSION-SYK(6-269)	86	97	LCHYHSQESDGL	H	2	17.72	15.51-15.90	89	n/a	n/a	0.032	-0.026	467000	695.512	n/a	n/a	n/a	n/a	695.24	n/a	n/a	n/a	n/a	0.3443	n/a	n/a		n/a	n/a	n/a		Low
Apo	0s	H2O_MS_0_20210127_152212	CUT-PRESCISSION-SYK(6-269)	86	97	LCHYHSQESDGL	H	3	17.72	15.29-15.50	47	n/a	n/a	0.018	0	2150000	463.731	n/a	n/a	n/a	n/a	463.829	n/a	n/a	n/a	n/a	0.8064	n/a	n/a		n/a	n/a	n/a		Medium
Apo	0s	H2O_MS_0_20210127_152212	CUT-PRESCISSION-SYK(6-269)	86	99	LCHYHSQESDGLVC	H	2	5.78	4.32-4.52	46	n/a	n/a	0.04	0.001	56900000	796.183	n/a	n/a	n/a	n/a	796.378	n/a	n/a	n/a	n/a	0.7759	n/a	n/a		n/a	n/a	n/a		Medium
Apo	0s	H2O_MS_0_20210127_152212	CUT-PRESCISSION-SYK(6-269)	86	99	LCHYHSQESDGLVC	H	3	5.78	5.81-6.10	67	n/a	n/a	0.022	0.001	12700000	531.437	n/a	n/a	n/a	n/a	531.254	n/a	n/a	n/a	n/a	0.5118	n/a	n/a		n/a	n/a	n/a		Low
Apo	0s	H2O_MS_0_20210127_152212	CUT-PRESCISSION-SYK(6-269)	87	97	CHYHSQESDGL	H	2	3.99	2.97-3.27	68	n/a	n/a	0.031	0.001	1250000000	638.631	n/a	n/a	n/a	n/a	638.661	n/a	n/a	n/a	n/a	0.9534	n/a	n/a		n/a	n/a	n/a		High
Apo	0s	H2O_MS_0_20210127_152212	CUT-PRESCISSION-SYK(6-269)	87	97	CHYHSQESDGL	H	3	3.99	2.66-2.96	68	n/a	n/a	0.017	0	7140000000	426.097	n/a	n/a	n/a	n/a	426.11	n/a	n/a	n/a	n/a	0.9591	n/a	n/a		n/a	n/a	n/a		High
Apo	0s	H2O_MS_0_20210127_152212	CUT-PRESCISSION-SYK(6-269)	87	99	CHYHSQESDGLVC	H	2	5.43	3.94-4.15	47	n/a	n/a	0.037	0.001	49000000	739.643	n/a	n/a	n/a	n/a	739.799	n/a	n/a	n/a	n/a	0.8058	n/a	n/a		n/a	n/a	n/a		Medium
Apo	0s	H2O_MS_0_20210127_152212	CUT-PRESCISSION-SYK(6-269)	87	99	CHYHSQESDGLVC	H	3	5.43	3.70-4.00	68	n/a	n/a	0.021	0.001	450000000	493.499	n/a	n/a	n/a	n/a	493.535	n/a	n/a	n/a	n/a	0.9247	n/a	n/a		n/a	n/a	n/a		Medium
Apo	0s	H2O_MS_0_20210127_152212	CUT-PRESCISSION-SYK(6-269)	88	97	HYHSQESDGL	H	2	3.54	2.52-2.82	68	n/a	n/a	0.027	0.001	658000000	587.072	n/a	n/a	n/a	n/a	587.089	n/a	n/a	n/a	n/a	0.9659	n/a	n/a		n/a	n/a	n/a		High
Apo	0s	H2O_MS_0_20210127_152212	CUT-PRESCISSION-SYK(6-269)	88	97	HYHSQESDGL	H	3	3.54	2.52-2.72	46	n/a	n/a	0.015	0.001	397000000	391.716	n/a	n/a	n/a	n/a	391.729	n/a	n/a	n/a	n/a	0.9623	n/a	n/a		n/a	n/a	n/a		Medium
Apo	0s	H2O_MS_0_20210127_152212	CUT-PRESCISSION-SYK(6-269)	89	97	YHSQESDGL	H	2	4.16	3.02-3.32	69	n/a	n/a	0.023	0.001	1030000000	518.861	n/a	n/a	n/a	n/a	518.519	n/a	n/a	n/a	n/a	0.7834	n/a	n/a		n/a	n/a	n/a		Medium
Apo	0s	H2O_MS_0_20210127_152212	CUT-PRESCISSION-SYK(6-269)	100	114	LLKKPFNRPQGVQPK	H	3	3.6	2.75-2.96	47	n/a	n/a	0.026	0.001	22700000	584.272	n/a	n/a	n/a	n/a	584.374	n/a	n/a	n/a	n/a	0.8215	n/a	n/a		n/a	n/a	n/a		Medium
Apo	0s	H2O_MS_0_20210127_152212	CUT-PRESCISSION-SYK(6-269)	100	114	LLKKPFNRPQGVQPK	H	4	3.6	2.44-2.65	47	n/a	n/a	0.018	0.001	525000000	438.528	n/a	n/a	n/a	n/a	438.532	n/a	n/a	n/a	n/a	0.9659	n/a	n/a		n/a	n/a	n/a		High
Apo	0s	H2O_MS_0_20210127_152212	CUT-PRESCISSION-SYK(6-269)	101	107	LKKPFNR	H	2	2.52	2.07-2.27	46	n/a	n/a	0.017	0	24200000	451.954	n/a	n/a	n/a	n/a	452.056	n/a	n/a	n/a	n/a	0.8304	n/a	n/a		n/a	n/a	n/a		Medium
Apo	0s	H2O_MS_0_20210127_152212	CUT-PRESCISSION-SYK(6-269)	101	107	LKKPFNR	H	3	2.52	2.06-2.27	47	n/a	n/a	0.01	0	24000000	301.678	n/a	n/a	n/a	n/a	301.706	n/a	n/a	n/a	n/a	0.9316	n/a	n/a		n/a	n/a	n/a		Medium
Apo	0s	H2O_MS_0_20210127_152212	CUT-PRESCISSION-SYK(6-269)	101	108	LKKPFNRP	H	2	3.23	2.22-2.43	46	n/a	n/a	0.021	0	48500000	500.552	n/a	n/a	n/a	n/a	500.613	n/a	n/a	n/a	n/a	0.9023	n/a	n/a		n/a	n/a	n/a		Medium
Apo	0s	H2O_MS_0_20210127_152212	CUT-PRESCISSION-SYK(6-269)	101	108	LKKPFNRP	H	3	3.23	2.54-2.74	46	n/a	n/a	0.011	0	40100000	334.039	n/a	n/a	n/a	n/a	334.078	n/a	n/a	n/a	n/a	0.9039	n/a	n/a		n/a	n/a	n/a		Medium
Apo	0s	H2O_MS_0_20210127_152212	CUT-PRESCISSION-SYK(6-269)	101	109	LKKPFNRPQ	H	2	2.78	2.08-2.28	46	n/a	n/a	0.025	0	97200000	564.655	n/a	n/a	n/a	n/a	564.678	n/a	n/a	n/a	n/a	0.9495	n/a	n/a		n/a	n/a	n/a		Medium
Apo	0s	H2O_MS_0_20210127_152212	CUT-PRESCISSION-SYK(6-269)	101	109	LKKPFNRPQ	H	3	2.78	2.13-2.42	65	n/a	n/a	0.015	0	525000000	376.776	n/a	n/a	n/a	n/a	376.788	n/a	n/a	n/a	n/a	0.9621	n/a	n/a		n/a	n/a	n/a		Medium
Apo	0s	H2O_MS_0_20210127_152212	CUT-PRESCISSION-SYK(6-269)	101	114	LKKPFNRPQGVQPK	H	2	2.95	2.20-2.50	69	n/a	n/a	0.045	0	245000000	819.44	n/a	n/a	n/a	n/a	819.478	n/a	n/a	n/a	n/a	0.9491	n/a	n/a		n/a	n/a	n/a		High
Apo	0s	H2O_MS_0_20210127_152212	CUT-PRESCISSION-SYK(6-269)	101	114	LKKPFNRPQGVQPK	H	3	2.95	2.17-2.47	68	n/a	n/a	0.025	0	3000000000	546.652	n/a	n/a	n/a	n/a	546.655	n/a	n/a	n/a	n/a	0.9741	n/a	n/a		n/a	n/a	n/a		High
Apo	0s	H2O_MS_0_20210127_152212	CUT-PRESCISSION-SYK(6-269)	101	114	LKKPFNRPQGVQPK	H	4	2.95	2.21-2.51	69	n/a	n/a	0.016	0	9250000000	410.243	n/a	n/a	n/a	n/a	410.243	n/a	n/a	n/a	n/a	0.9615	n/a	n/a		n/a	n/a	n/a		High
Apo	0s	H2O_MS_0_20210127_152212	CUT-PRESCISSION-SYK(6-269)	101	114	LKKPFNRPQGVQPK	H	5	2.95	2.22-2.52	68	n/a	n/a	0.011	0	1150000000	328.398	n/a	n/a	n/a	n/a	328.396	n/a	n/a	n/a	n/a	0.9692	n/a	n/a		n/a	n/a	n/a		High
Apo	0s	H2O_MS_0_20210127_152212	CUT-PRESCISSION-SYK(6-269)	101	117	LKKPFNRPQGVQPKTGP	H	3	2.4	2.33-2.63	68	n/a	n/a	0.029	0.001	37800000	631.686	n/a	n/a	n/a	n/a	631.745	n/a	n/a	n/a	n/a	0.8292	n/a	n/a		n/a	n/a	n/a		Medium
Apo	0s	H2O_MS_0_20210127_152212	CUT-PRESCISSION-SYK(6-269)	101	117	LKKPFNRPQGVQPKTGP	H	4	2.4	2.30-2.50	44	n/a	n/a	0.018	0.001	92000000	474.04	n/a	n/a	n/a	n/a	474.061	n/a	n/a	n/a	n/a	0.8936	n/a	n/a		n/a	n/a	n/a		Medium
Apo	0s	H2O_MS_0_20210127_152212	CUT-PRESCISSION-SYK(6-269)	102	114	KKPFNRPQGVQPK	H	3	2.92	2.20-2.40	47	n/a	n/a	0.021	0	58300000	509.385	n/a	n/a	n/a	n/a	508.935	n/a	n/a	n/a	n/a	0.6286	n/a	n/a		n/a	n/a	n/a		Medium
Apo	0s	H2O_MS_0_20210127_152212	CUT-PRESCISSION-SYK(6-269)	102	114	KKPFNRPQGVQPK	H	4	2.92	2.33-2.52	45	n/a	n/a	0.013	-0.002	3250000	382.771	n/a	n/a	n/a	n/a	381.953	n/a	n/a	n/a	n/a	0.1526	n/a	n/a		n/a	n/a	n/a		Low
Apo	0s	H2O_MS_0_20210127_152212	CUT-PRESCISSION-SYK(6-269)	105	109	FNRPQ	H	2	2.69	2.13-2.33	46	n/a	n/a	0.012	0	410000000	331.351	n/a	n/a	n/a	n/a	331.369	n/a	n/a	n/a	n/a	0.9391	n/a	n/a		n/a	n/a	n/a		Medium
Apo	0s	H2O_MS_0_20210127_152212	CUT-PRESCISSION-SYK(6-269)	105	114	FNRPQGVQPK	H	2	3.06	2.24-2.45	48	n/a	n/a	0.027	0	323000000	586.171	n/a	n/a	n/a	n/a	586.169	n/a	n/a	n/a	n/a	0.9295	n/a	n/a		n/a	n/a	n/a		Medium
Apo	0s	H2O_MS_0_20210127_152212	CUT-PRESCISSION-SYK(6-269)	105	114	FNRPQGVQPK	H	3	3.06	2.25-2.55	69	n/a	n/a	0.015	0	1330000000	391.12	n/a	n/a	n/a	n/a	391.115	n/a	n/a	n/a	n/a	0.9561	n/a	n/a		n/a	n/a	n/a		Medium
Apo	0s	H2O_MS_0_20210127_152212	CUT-PRESCISSION-SYK(6-269)	105	121	FNRPQGVQPKTGPFEDL	H	2	7.18	7.09-7.28	45	n/a	n/a	0.056	0	42700000	966.556	n/a	n/a	n/a	n/a	966.071	n/a	n/a	n/a	n/a	0.6541	n/a	n/a		n/a	n/a	n/a		Medium
Apo	0s	H2O_MS_0_20210127_152212	CUT-PRESCISSION-SYK(6-269)	105	121	FNRPQGVQPKTGPFEDL	H	3	7.18	7.08-7.28	45	n/a	n/a	0.032	0.001	818000000	644.398	n/a	n/a	n/a	n/a	644.383	n/a	n/a	n/a	n/a	0.9065	n/a	n/a		n/a	n/a	n/a		Medium
Apo	0s	H2O_MS_0_20210127_152212	CUT-PRESCISSION-SYK(6-269)	109	117	QGVQPKTGP	H	2	2.45	2.01-2.20	45	n/a	n/a	0.017	0	34000000	456.692	n/a	n/a	n/a	n/a	456.515	n/a	n/a	n/a	n/a	0.2284	n/a	n/a		n/a	n/a	n/a		Low
Apo	0s	H2O_MS_0_20210127_152212	CUT-PRESCISSION-SYK(6-269)	109	124	QGVQPKTGPFEDLKEN	H	3	5.17	5.06-5.26	45	n/a	n/a	0.027	0	40400000	596.759	n/a	n/a	n/a	n/a	596.654	n/a	n/a	n/a	n/a	0.6914	n/a	n/a		n/a	n/a	n/a		Medium
Apo	0s	H2O_MS_0_20210127_152212	CUT-PRESCISSION-SYK(6-269)	114	121	KTGPFEDL	H	2	8.53	6.95-7.15	46	n/a	n/a	0.018	0.001	54400000	453.937	n/a	n/a	n/a	n/a	454.004	n/a	n/a	n/a	n/a	0.7897	n/a	n/a		n/a	n/a	n/a		Medium
Apo	0s	H2O_MS_0_20210127_152212	CUT-PRESCISSION-SYK(6-269)	115	121	TGPFEDL	H	1	8.77	7.85-8.15	68	n/a	n/a	0.042	0	5400000000	778.816	n/a	n/a	n/a	n/a	778.827	n/a	n/a	n/a	n/a	0.9714	n/a	n/a		n/a	n/a	n/a		High
Apo	0s	H2O_MS_0_20210127_152212	CUT-PRESCISSION-SYK(6-269)	115	124	TGPFEDLKEN	H	2	6.95	5.40-5.61	47	n/a	n/a	0.026	0.001	1060000000	575.596	n/a	n/a	n/a	n/a	575.612	n/a	n/a	n/a	n/a	0.9575	n/a	n/a		n/a	n/a	n/a		Medium
Apo	0s	H2O_MS_0_20210127_152212	CUT-PRESCISSION-SYK(6-269)	118	127	FEDLKENLIR	H	2	8.11	6.45-6.65	46	n/a	n/a	0.029	-0.004	34200000	640.391	n/a	n/a	n/a	n/a	639.228	n/a	n/a	n/a	n/a	0.252	n/a	n/a		n/a	n/a	n/a		Low
Apo	0s	H2O_MS_0_20210127_152212	CUT-PRESCISSION-SYK(6-269)	124	128	NLIRE	H	2	3.84	2.85-3.08	53	n/a	n/a	0.011	0	149000000	322.877	n/a	n/a	n/a	n/a	322.874	n/a	n/a	n/a	n/a	0.9058	n/a	n/a		n/a	n/a	n/a		High
Apo	0s	H2O_MS_0_20210127_152212	CUT-PRESCISSION-SYK(6-269)	124	129	NLIREY	H	2	5.96	4.40-4.69	67	n/a	n/a	0.015	0	744000000	404.435	n/a	n/a	n/a	n/a	404.461	n/a	n/a	n/a	n/a	0.9159	n/a	n/a		n/a	n/a	n/a		Medium
Apo	0s	H2O_MS_0_20210127_152212	CUT-PRESCISSION-SYK(6-269)	125	129	LIREY	H	1	4.35	3.04-3.30	60	n/a	n/a	0.035	0.001	3320000000	693.794	n/a	n/a	n/a	n/a	693.812	n/a	n/a	n/a	n/a	0.9449	n/a	n/a		n/a	n/a	n/a		High
Apo	0s	H2O_MS_0_20210127_152212	CUT-PRESCISSION-SYK(6-269)	125	129	LIREY	H	2	4.35	3.26-3.56	68	n/a	n/a	0.012	0	20000000000	347.402	n/a	n/a	n/a	n/a	347.41	n/a	n/a	n/a	n/a	0.946	n/a	n/a		n/a	n/a	n/a		High
Apo	0s	H2O_MS_0_20210127_152212	CUT-PRESCISSION-SYK(6-269)	125	131	LIREYVK	H	2	3.72	2.66-2.86	47	n/a	n/a	0.019	0.001	189000000	461.037	n/a	n/a	n/a	n/a	461.062	n/a	n/a	n/a	n/a	0.9333	n/a	n/a		n/a	n/a	n/a		Medium
Apo	0s	H2O_MS_0_20210127_152212	CUT-PRESCISSION-SYK(6-269)	125	131	LIREYVK	H	3	3.72	2.84-3.04	46	n/a	n/a	0.01	0	118000000	307.718	n/a	n/a	n/a	n/a	307.71	n/a	n/a	n/a	n/a	0.907	n/a	n/a		n/a	n/a	n/a		Medium
Apo	0s	H2O_MS_0_20210127_152212	CUT-PRESCISSION-SYK(6-269)	128	140	EYVKQTWNLQGQA	H	2	5.84	5.55-5.75	46	n/a	n/a	0.038	0.001	39100000	783.208	n/a	n/a	n/a	n/a	783.357	n/a	n/a	n/a	n/a	0.6802	n/a	n/a		n/a	n/a	n/a		Medium
Apo	0s	H2O_MS_0_20210127_152212	CUT-PRESCISSION-SYK(6-269)	128	142	EYVKQTWNLQGQALE	H	2	6.83	6.73-6.93	45	n/a	n/a	0.052	0.003	311000000	904.419	n/a	n/a	n/a	n/a	904.493	n/a	n/a	n/a	n/a	0.6997	n/a	n/a		n/a	n/a	n/a		Medium
Apo	0s	H2O_MS_0_20210127_152212	CUT-PRESCISSION-SYK(6-269)	129	134	YVKQTW	H	2	5.47	4.12-4.32	47	n/a	n/a	0.014	0	81600000	413.072	n/a	n/a	n/a	n/a	412.976	n/a	n/a	n/a	n/a	0.6232	n/a	n/a		n/a	n/a	n/a		Medium
Apo	0s	H2O_MS_0_20210127_152212	CUT-PRESCISSION-SYK(6-269)	129	136	YVKQTWNL	H	1	8.61	6.55-6.85	68	n/a	n/a	0.063	0	112000000	1052.05	n/a	n/a	n/a	n/a	1052.2	n/a	n/a	n/a	n/a	0.8352	n/a	n/a		n/a	n/a	n/a		Medium
Apo	0s	H2O_MS_0_20210127_152212	CUT-PRESCISSION-SYK(6-269)	129	136	YVKQTWNL	H	2	8.61	6.57-6.87	67	n/a	n/a	0.023	0.001	1740000000	526.588	n/a	n/a	n/a	n/a	526.606	n/a	n/a	n/a	n/a	0.9246	n/a	n/a		n/a	n/a	n/a		Medium
Apo	0s	H2O_MS_0_20210127_152212	CUT-PRESCISSION-SYK(6-269)	129	137	YVKQTWNLQ	H	2	6.95	5.44-5.64	47	n/a	n/a	0.026	0.001	151000000	590.65	n/a	n/a	n/a	n/a	590.671	n/a	n/a	n/a	n/a	0.8581	n/a	n/a		n/a	n/a	n/a		Medium
Apo	0s	H2O_MS_0_20210127_152212	CUT-PRESCISSION-SYK(6-269)	129	139	YVKQTWNLQGQ	H	2	5.56	4.33-4.56	53	n/a	n/a	0.03	-0.015	53500000	683.215	n/a	n/a	n/a	n/a	683.261	n/a	n/a	n/a	n/a	0.6534	n/a	n/a		n/a	n/a	n/a		Low
Apo	0s	H2O_MS_0_20210127_152212	CUT-PRESCISSION-SYK(6-269)	129	140	YVKQTWNLQGQA	H	2	6.95	5.57-5.95	86	n/a	n/a	0.033	-0.016	115000000	718.658	n/a	n/a	n/a	n/a	718.8	n/a	n/a	n/a	n/a	0.3892	n/a	n/a		n/a	n/a	n/a		Low
Apo	0s	H2O_MS_0_20210127_152212	CUT-PRESCISSION-SYK(6-269)	129	141	YVKQTWNLQGQAL	H	2	6.92	6.64-6.83	45	n/a	n/a	0.039	0	389000000	775.373	n/a	n/a	n/a	n/a	775.379	n/a	n/a	n/a	n/a	0.6748	n/a	n/a		n/a	n/a	n/a		Medium
Apo	0s	H2O_MS_0_20210127_152212	CUT-PRESCISSION-SYK(6-269)	129	141	YVKQTWNLQGQAL	H	3	6.92	6.78-6.98	44	n/a	n/a	0.023	0.001	321000000	517.253	n/a	n/a	n/a	n/a	517.255	n/a	n/a	n/a	n/a	0.9417	n/a	n/a		n/a	n/a	n/a		Medium
Apo	0s	H2O_MS_0_20210127_152212	CUT-PRESCISSION-SYK(6-269)	129	142	YVKQTWNLQGQALE	H	2	8.37	6.36-6.65	66	n/a	n/a	0.047	0.001	2460000000	839.942	n/a	n/a	n/a	n/a	839.936	n/a	n/a	n/a	n/a	0.9604	n/a	n/a		n/a	n/a	n/a		High
Apo	0s	H2O_MS_0_20210127_152212	CUT-PRESCISSION-SYK(6-269)	129	142	YVKQTWNLQGQALE	H	3	8.37	6.82-7.37	123	n/a	n/a	0.028	0.004	5710000000	560.649	n/a	n/a	n/a	n/a	560.293	n/a	n/a	n/a	n/a	0.4187	n/a	n/a		n/a	n/a	n/a		Low
Apo	0s	H2O_MS_0_20210127_152212	CUT-PRESCISSION-SYK(6-269)	129	143	YVKQTWNLQGQALEQ	H	2	8.1	6.35-6.65	68	n/a	n/a	0.053	0.001	3240000000	904.01	n/a	n/a	n/a	n/a	904.001	n/a	n/a	n/a	n/a	0.9633	n/a	n/a		n/a	n/a	n/a		High
Apo	0s	H2O_MS_0_20210127_152212	CUT-PRESCISSION-SYK(6-269)	129	143	YVKQTWNLQGQALEQ	H	3	8.1	6.37-6.67	68	n/a	n/a	0.029	0.001	1630000000	603.01	n/a	n/a	n/a	n/a	603.003	n/a	n/a	n/a	n/a	0.9603	n/a	n/a		n/a	n/a	n/a		Medium
Apo	0s	H2O_MS_0_20210127_152212	CUT-PRESCISSION-SYK(6-269)	129	144	YVKQTWNLQGQALEQA	H	2	8.38	6.46-6.76	68	n/a	n/a	0.055	0.001	790000000	939.586	n/a	n/a	n/a	n/a	939.54	n/a	n/a	n/a	n/a	0.9338	n/a	n/a		n/a	n/a	n/a		High
Apo	0s	H2O_MS_0_20210127_152212	CUT-PRESCISSION-SYK(6-269)	129	144	YVKQTWNLQGQALEQA	H	3	8.38	6.53-6.78	56	n/a	n/a	0.03	0	622000000	626.708	n/a	n/a	n/a	n/a	626.696	n/a	n/a	n/a	n/a	0.9308	n/a	n/a		n/a	n/a	n/a		Medium
Apo	0s	H2O_MS_0_20210127_152212	CUT-PRESCISSION-SYK(6-269)	130	136	VKQTWNL	H	2	7.93	6.11-6.31	47	n/a	n/a	0.018	0.001	1350000000	445.339	n/a	n/a	n/a	n/a	445.019	n/a	n/a	n/a	n/a	0.7762	n/a	n/a		n/a	n/a	n/a		Medium
Apo	0s	H2O_MS_0_20210127_152212	CUT-PRESCISSION-SYK(6-269)	130	139	VKQTWNLQGQ	H	2	6.07	4.58-4.88	69	n/a	n/a	0.028	0.001	825000000	601.636	n/a	n/a	n/a	n/a	601.674	n/a	n/a	n/a	n/a	0.9343	n/a	n/a		n/a	n/a	n/a		High
Apo	0s	H2O_MS_0_20210127_152212	CUT-PRESCISSION-SYK(6-269)	130	140	VKQTWNLQGQA	H	2	6.3	4.88-5.09	47	n/a	n/a	0.03	0.001	422000000	637.235	n/a	n/a	n/a	n/a	637.213	n/a	n/a	n/a	n/a	0.9067	n/a	n/a		n/a	n/a	n/a		High
Apo	0s	H2O_MS_0_20210127_152212	CUT-PRESCISSION-SYK(6-269)	130	141	VKQTWNLQGQAL	H	2	8.7	7.06-7.36	69	n/a	n/a	0.035	0.001	204000000	693.877	n/a	n/a	n/a	n/a	693.792	n/a	n/a	n/a	n/a	0.8378	n/a	n/a		n/a	n/a	n/a		Medium
Apo	0s	H2O_MS_0_20210127_152212	CUT-PRESCISSION-SYK(6-269)	130	141	VKQTWNLQGQAL	H	3	8.7	7.15-7.34	45	n/a	n/a	0.019	0	42200000	464.241	n/a	n/a	n/a	n/a	462.864	n/a	n/a	n/a	n/a	0.0062	n/a	n/a		n/a	n/a	n/a		Low
Apo	0s	H2O_MS_0_20210127_152212	CUT-PRESCISSION-SYK(6-269)	130	142	VKQTWNLQGQALE	H	2	8.01	6.06-6.36	68	n/a	n/a	0.04	0.001	4030000000	758.371	n/a	n/a	n/a	n/a	758.349	n/a	n/a	n/a	n/a	0.9267	n/a	n/a		n/a	n/a	n/a		Medium
Apo	0s	H2O_MS_0_20210127_152212	CUT-PRESCISSION-SYK(6-269)	130	142	VKQTWNLQGQALE	H	3	8.01	6.32-6.52	47	n/a	n/a	0.021	0.001	30500000	506.037	n/a	n/a	n/a	n/a	505.902	n/a	n/a	n/a	n/a	0.7882	n/a	n/a		n/a	n/a	n/a		Medium
Apo	0s	H2O_MS_0_20210127_152212	CUT-PRESCISSION-SYK(6-269)	130	143	VKQTWNLQGQALEQ	H	2	7.83	5.93-6.23	68	n/a	n/a	0.047	0.001	10100000000	822.415	n/a	n/a	n/a	n/a	822.414	n/a	n/a	n/a	n/a	0.9715	n/a	n/a		n/a	n/a	n/a		High
Apo	0s	H2O_MS_0_20210127_152212	CUT-PRESCISSION-SYK(6-269)	130	143	VKQTWNLQGQALEQ	H	3	7.83	5.83-6.12	68	n/a	n/a	0.025	0.001	2560000000	548.646	n/a	n/a	n/a	n/a	548.612	n/a	n/a	n/a	n/a	0.9369	n/a	n/a		n/a	n/a	n/a		High
Apo	0s	H2O_MS_0_20210127_152212	CUT-PRESCISSION-SYK(6-269)	130	144	VKQTWNLQGQALEQA	H	2	7.92	6.26-6.56	68	n/a	n/a	0.049	0.001	1120000000	857.949	n/a	n/a	n/a	n/a	857.953	n/a	n/a	n/a	n/a	0.9558	n/a	n/a		n/a	n/a	n/a		High
Apo	0s	H2O_MS_0_20210127_152212	CUT-PRESCISSION-SYK(6-269)	130	144	VKQTWNLQGQALEQA	H	3	7.92	6.15-6.36	47	n/a	n/a	0.025	0.001	348000000	572.323	n/a	n/a	n/a	n/a	572.305	n/a	n/a	n/a	n/a	0.9166	n/a	n/a		n/a	n/a	n/a		High
Apo	0s	H2O_MS_0_20210127_152212	CUT-PRESCISSION-SYK(6-269)	136	141	LQGQAL	H	2	3.33	3.23-3.43	45	n/a	n/a	0.01	0	147000000	315.542	n/a	n/a	n/a	n/a	315.367	n/a	n/a	n/a	n/a	0.3965	n/a	n/a		n/a	n/a	n/a		Low
Apo	0s	H2O_MS_0_20210127_152212	CUT-PRESCISSION-SYK(6-269)	136	143	LQGQALEQ	H	2	3.62	2.69-2.97	64	n/a	n/a	0.018	0.001	815000000	444.031	n/a	n/a	n/a	n/a	443.989	n/a	n/a	n/a	n/a	0.925	n/a	n/a		n/a	n/a	n/a		Medium
Apo	0s	H2O_MS_0_20210127_152212	CUT-PRESCISSION-SYK(6-269)	136	155	LQGQALEQAIISQKPQLEKL	H	3	8.19	8.10-8.30	45	n/a	n/a	0.039	0	967000000	746.203	n/a	n/a	n/a	n/a	746.202	n/a	n/a	n/a	n/a	0.9569	n/a	n/a		n/a	n/a	n/a		Medium
Apo	0s	H2O_MS_0_20210127_152212	CUT-PRESCISSION-SYK(6-269)	138	152	GQALEQAIISQKPQL	H	2	7.25	7.15-7.34	44	n/a	n/a	0.043	0.001	133000000	812.887	n/a	n/a	n/a	n/a	812.933	n/a	n/a	n/a	n/a	0.9092	n/a	n/a		n/a	n/a	n/a		Medium
Apo	0s	H2O_MS_0_20210127_152212	CUT-PRESCISSION-SYK(6-269)	138	152	GQALEQAIISQKPQL	H	3	7.25	7.19-7.39	44	n/a	n/a	0.024	0.001	123000000	542.318	n/a	n/a	n/a	n/a	542.291	n/a	n/a	n/a	n/a	0.9328	n/a	n/a		n/a	n/a	n/a		Medium
Apo	0s	H2O_MS_0_20210127_152212	CUT-PRESCISSION-SYK(6-269)	140	155	ALEQAIISQKPQLEKL	H	2	8.45	6.74-6.99	58	n/a	n/a	0.051	0.002	180000000	905.83	n/a	n/a	n/a	n/a	905.565	n/a	n/a	n/a	n/a	0.7418	n/a	n/a		n/a	n/a	n/a		Medium
Apo	0s	H2O_MS_0_20210127_152212	CUT-PRESCISSION-SYK(6-269)	140	155	ALEQAIISQKPQLEKL	H	3	8.45	6.77-7.07	68	n/a	n/a	0.029	0.001	1800000000	604.045	n/a	n/a	n/a	n/a	604.046	n/a	n/a	n/a	n/a	0.9674	n/a	n/a		n/a	n/a	n/a		High
Apo	0s	H2O_MS_0_20210127_152212	CUT-PRESCISSION-SYK(6-269)	141	155	LEQAIISQKPQLEKL	H	2	7.72	7.63-7.83	45	n/a	n/a	0.046	-0.019	6390000	869.921	n/a	n/a	n/a	n/a	870.026	n/a	n/a	n/a	n/a	0.5518	n/a	n/a		n/a	n/a	n/a		Low
Apo	0s	H2O_MS_0_20210127_152212	CUT-PRESCISSION-SYK(6-269)	141	155	LEQAIISQKPQLEKL	H	3	7.72	5.98-6.23	58	n/a	n/a	0.025	0.001	403000000	580.344	n/a	n/a	n/a	n/a	580.353	n/a	n/a	n/a	n/a	0.905	n/a	n/a		n/a	n/a	n/a		Medium
Apo	0s	H2O_MS_0_20210127_152212	CUT-PRESCISSION-SYK(6-269)	142	150	EQAIISQKP	H	2	3.15	3.05-3.25	45	n/a	n/a	0.021	0	50900000	507.912	n/a	n/a	n/a	n/a	507.581	n/a	n/a	n/a	n/a	0.6198	n/a	n/a		n/a	n/a	n/a		Medium
Apo	0s	H2O_MS_0_20210127_152212	CUT-PRESCISSION-SYK(6-269)	142	152	EQAIISQKPQL	H	2	6.48	4.84-5.06	50	n/a	n/a	0.031	0	2570000000	628.222	n/a	n/a	n/a	n/a	628.225	n/a	n/a	n/a	n/a	0.9613	n/a	n/a		n/a	n/a	n/a		High
Apo	0s	H2O_MS_0_20210127_152212	CUT-PRESCISSION-SYK(6-269)	142	152	EQAIISQKPQL	H	3	6.48	4.89-5.09	46	n/a	n/a	0.016	0	139000000	419.646	n/a	n/a	n/a	n/a	419.152	n/a	n/a	n/a	n/a	0.5006	n/a	n/a		n/a	n/a	n/a		Low
Apo	0s	H2O_MS_0_20210127_152212	CUT-PRESCISSION-SYK(6-269)	142	155	EQAIISQKPQLEKL	H	2	7.09	5.40-5.70	68	n/a	n/a	0.043	0.001	472000000	813.375	n/a	n/a	n/a	n/a	813.447	n/a	n/a	n/a	n/a	0.9137	n/a	n/a		n/a	n/a	n/a		High
Apo	0s	H2O_MS_0_20210127_152212	CUT-PRESCISSION-SYK(6-269)	142	155	EQAIISQKPQLEKL	H	3	7.09	5.42-5.72	68	n/a	n/a	0.025	0.001	1640000000	542.634	n/a	n/a	n/a	n/a	542.634	n/a	n/a	n/a	n/a	0.9579	n/a	n/a		n/a	n/a	n/a		Medium
Apo	0s	H2O_MS_0_20210127_152212	CUT-PRESCISSION-SYK(6-269)	143	150	QAIISQKP	H	2	3.79	2.79-3.09	68	n/a	n/a	0.018	0.001	474000000	443.083	n/a	n/a	n/a	n/a	443.024	n/a	n/a	n/a	n/a	0.9067	n/a	n/a		n/a	n/a	n/a		Medium
Apo	0s	H2O_MS_0_20210127_152212	CUT-PRESCISSION-SYK(6-269)	143	152	QAIISQKPQL	H	2	6.45	4.54-4.84	68	n/a	n/a	0.025	0.001	6710000000	563.659	n/a	n/a	n/a	n/a	563.668	n/a	n/a	n/a	n/a	0.9717	n/a	n/a		n/a	n/a	n/a		High
Apo	0s	H2O_MS_0_20210127_152212	CUT-PRESCISSION-SYK(6-269)	143	154	QAIISQKPQLEK	H	3	4.33	3.08-3.28	47	n/a	n/a	0.019	0.001	521000000	461.866	n/a	n/a	n/a	n/a	461.877	n/a	n/a	n/a	n/a	0.9547	n/a	n/a		n/a	n/a	n/a		High
Apo	0s	H2O_MS_0_20210127_152212	CUT-PRESCISSION-SYK(6-269)	143	157	QAIISQKPQLEKLIA	H	3	8.32	6.47-6.67	47	n/a	n/a	0.029	0.001	93500000	560.981	n/a	n/a	n/a	n/a	561.008	n/a	n/a	n/a	n/a	0.8122	n/a	n/a		n/a	n/a	n/a		Medium
Apo	0s	H2O_MS_0_20210127_152212	CUT-PRESCISSION-SYK(6-269)	144	150	AIISQKP	H	2	3.53	2.60-2.90	68	n/a	n/a	0.014	0	3360000000	378.951	n/a	n/a	n/a	n/a	378.959	n/a	n/a	n/a	n/a	0.9695	n/a	n/a		n/a	n/a	n/a		High
Apo	0s	H2O_MS_0_20210127_152212	CUT-PRESCISSION-SYK(6-269)	144	151	AIISQKPQ	H	2	2.79	2.21-2.41	46	n/a	n/a	0.018	0	314000000	443.029	n/a	n/a	n/a	n/a	443.024	n/a	n/a	n/a	n/a	0.9391	n/a	n/a		n/a	n/a	n/a		Medium
Apo	0s	H2O_MS_0_20210127_152212	CUT-PRESCISSION-SYK(6-269)	144	152	AIISQKPQL	H	2	6.34	4.30-4.53	53	n/a	n/a	0.021	0.001	39700000000	499.601	n/a	n/a	n/a	n/a	499.603	n/a	n/a	n/a	n/a	0.9694	n/a	n/a		n/a	n/a	n/a		High
Apo	0s	H2O_MS_0_20210127_152212	CUT-PRESCISSION-SYK(6-269)	144	153	AIISQKPQLE	H	2	5.29	3.90-4.10	46	n/a	n/a	0.024	0.001	185000000	564.202	n/a	n/a	n/a	n/a	564.16	n/a	n/a	n/a	n/a	0.7898	n/a	n/a		n/a	n/a	n/a		Medium
Apo	0s	H2O_MS_0_20210127_152212	CUT-PRESCISSION-SYK(6-269)	144	154	AIISQKPQLEK	H	2	4.13	2.99-3.20	48	n/a	n/a	0.031	0.001	508000000	628.234	n/a	n/a	n/a	n/a	628.246	n/a	n/a	n/a	n/a	0.9518	n/a	n/a		n/a	n/a	n/a		Medium
Apo	0s	H2O_MS_0_20210127_152212	CUT-PRESCISSION-SYK(6-269)	144	154	AIISQKPQLEK	H	3	4.13	2.95-3.16	47	n/a	n/a	0.017	0.001	1950000000	419.175	n/a	n/a	n/a	n/a	419.167	n/a	n/a	n/a	n/a	0.9648	n/a	n/a		n/a	n/a	n/a		Medium
Apo	0s	H2O_MS_0_20210127_152212	CUT-PRESCISSION-SYK(6-269)	144	155	AIISQKPQLEKL	H	2	6.9	5.00-5.30	68	n/a	n/a	0.034	0	6130000000	684.828	n/a	n/a	n/a	n/a	684.825	n/a	n/a	n/a	n/a	0.9748	n/a	n/a		n/a	n/a	n/a		High
Apo	0s	H2O_MS_0_20210127_152212	CUT-PRESCISSION-SYK(6-269)	144	155	AIISQKPQLEKL	H	3	6.9	5.23-5.53	69	n/a	n/a	0.019	0	7940000000	456.884	n/a	n/a	n/a	n/a	456.886	n/a	n/a	n/a	n/a	0.9739	n/a	n/a		n/a	n/a	n/a		High
Apo	0s	H2O_MS_0_20210127_152212	CUT-PRESCISSION-SYK(6-269)	144	157	AIISQKPQLEKLIA	H	2	8.22	6.48-6.68	46	n/a	n/a	0.041	0.001	95000000	776.845	n/a	n/a	n/a	n/a	776.943	n/a	n/a	n/a	n/a	0.8412	n/a	n/a		n/a	n/a	n/a		Medium
Apo	0s	H2O_MS_0_20210127_152212	CUT-PRESCISSION-SYK(6-269)	144	157	AIISQKPQLEKLIA	H	3	8.22	6.47-6.77	69	n/a	n/a	0.023	0.001	532000000	518.278	n/a	n/a	n/a	n/a	518.298	n/a	n/a	n/a	n/a	0.9581	n/a	n/a		n/a	n/a	n/a		High
Apo	0s	H2O_MS_0_20210127_152212	CUT-PRESCISSION-SYK(6-269)	145	150	IISQKP	H	2	2.92	2.08-2.28	47	n/a	n/a	0.012	0	1630000000	343.406	n/a	n/a	n/a	n/a	343.42	n/a	n/a	n/a	n/a	0.9547	n/a	n/a		n/a	n/a	n/a		High
Apo	0s	H2O_MS_0_20210127_152212	CUT-PRESCISSION-SYK(6-269)	145	152	IISQKPQL	H	2	5.28	3.74-3.95	47	n/a	n/a	0.019	0	4960000000	464.055	n/a	n/a	n/a	n/a	464.064	n/a	n/a	n/a	n/a	0.967	n/a	n/a		n/a	n/a	n/a		High
Apo	0s	H2O_MS_0_20210127_152212	CUT-PRESCISSION-SYK(6-269)	145	154	IISQKPQLEK	H	2	3.24	2.42-2.64	51	n/a	n/a	0.027	0.001	102000000	592.659	n/a	n/a	n/a	n/a	592.707	n/a	n/a	n/a	n/a	0.9332	n/a	n/a		n/a	n/a	n/a		High
Apo	0s	H2O_MS_0_20210127_152212	CUT-PRESCISSION-SYK(6-269)	145	154	IISQKPQLEK	H	3	3.24	2.41-2.71	69	n/a	n/a	0.014	0	600000000	395.465	n/a	n/a	n/a	n/a	395.474	n/a	n/a	n/a	n/a	0.9314	n/a	n/a		n/a	n/a	n/a		High
Apo	0s	H2O_MS_0_20210127_152212	CUT-PRESCISSION-SYK(6-269)	145	155	IISQKPQLEKL	H	2	5.94	4.23-4.53	68	n/a	n/a	0.032	0.001	1040000000	649.251	n/a	n/a	n/a	n/a	649.286	n/a	n/a	n/a	n/a	0.945	n/a	n/a		n/a	n/a	n/a		Medium
Apo	0s	H2O_MS_0_20210127_152212	CUT-PRESCISSION-SYK(6-269)	145	155	IISQKPQLEKL	H	3	5.94	4.24-4.53	67	n/a	n/a	0.017	0.001	5220000000	433.187	n/a	n/a	n/a	n/a	433.193	n/a	n/a	n/a	n/a	0.9736	n/a	n/a		n/a	n/a	n/a		High
Apo	0s	H2O_MS_0_20210127_152212	CUT-PRESCISSION-SYK(6-269)	146	152	ISQKPQL	H	2	3.03	2.93-3.12	45	n/a	n/a	0.015	0.001	104000000	407.478	n/a	n/a	n/a	n/a	407.485	n/a	n/a	n/a	n/a	0.7357	n/a	n/a		n/a	n/a	n/a		Medium
Apo	0s	H2O_MS_0_20210127_152212	CUT-PRESCISSION-SYK(6-269)	146	155	ISQKPQLEKL	H	2	6.81	5.03-5.23	47	n/a	n/a	0.027	0.001	721000000	592.684	n/a	n/a	n/a	n/a	592.707	n/a	n/a	n/a	n/a	0.9296	n/a	n/a		n/a	n/a	n/a		Medium
Apo	0s	H2O_MS_0_20210127_152212	CUT-PRESCISSION-SYK(6-269)	146	155	ISQKPQLEKL	H	3	6.81	5.09-5.29	47	n/a	n/a	0.014	0	24900000	395.377	n/a	n/a	n/a	n/a	395.474	n/a	n/a	n/a	n/a	0.7299	n/a	n/a		n/a	n/a	n/a		Medium
Apo	0s	H2O_MS_0_20210127_152212	CUT-PRESCISSION-SYK(6-269)	147	155	SQKPQLEKL	H	2	5.27	4.20-4.40	46	n/a	n/a	0.023	0.001	103000000	536.142	n/a	n/a	n/a	n/a	536.128	n/a	n/a	n/a	n/a	0.7632	n/a	n/a		n/a	n/a	n/a		Medium
Apo	0s	H2O_MS_0_20210127_152212	CUT-PRESCISSION-SYK(6-269)	156	168	IATTAHEKMPWFH	H	3	7.84	6.14-6.34	47	n/a	n/a	0.022	0.001	96900000	523.878	n/a	n/a	n/a	n/a	523.941	n/a	n/a	n/a	n/a	0.8311	n/a	n/a		n/a	n/a	n/a		Medium
Apo	0s	H2O_MS_0_20210127_152212	CUT-PRESCISSION-SYK(6-269)	156	168	IATTAHEKMPWFH	H	4	7.84	6.16-6.46	68	n/a	n/a	0.015	0	189000000	393.187	n/a	n/a	n/a	n/a	393.208	n/a	n/a	n/a	n/a	0.9227	n/a	n/a		n/a	n/a	n/a		High
Apo	0s	H2O_MS_0_20210127_152212	CUT-PRESCISSION-SYK(6-269)	156	170	IATTAHEKMPWFHGK	H	2	6.22	4.74-4.95	47	n/a	n/a	0.047	-0.001	105000000	877.905	n/a	n/a	n/a	n/a	878.02	n/a	n/a	n/a	n/a	0.8332	n/a	n/a		n/a	n/a	n/a		Medium
Apo	0s	H2O_MS_0_20210127_152212	CUT-PRESCISSION-SYK(6-269)	156	170	IATTAHEKMPWFHGK	H	3	6.22	4.68-4.98	68	n/a	n/a	0.027	0.001	928000000	585.653	n/a	n/a	n/a	n/a	585.682	n/a	n/a	n/a	n/a	0.9356	n/a	n/a		n/a	n/a	n/a		High
Apo	0s	H2O_MS_0_20210127_152212	CUT-PRESCISSION-SYK(6-269)	156	170	IATTAHEKMPWFHGK	H	4	6.22	4.59-4.89	68	n/a	n/a	0.018	0.001	4140000000	439.509	n/a	n/a	n/a	n/a	439.514	n/a	n/a	n/a	n/a	0.968	n/a	n/a		n/a	n/a	n/a		High
Apo	0s	H2O_MS_0_20210127_152212	CUT-PRESCISSION-SYK(6-269)	156	170	IATTAHEKMPWFHGK	H	5	6.22	4.71-5.01	68	n/a	n/a	0.013	0	2160000000	351.805	n/a	n/a	n/a	n/a	351.812	n/a	n/a	n/a	n/a	0.9664	n/a	n/a		n/a	n/a	n/a		High
Apo	0s	H2O_MS_0_20210127_152212	CUT-PRESCISSION-SYK(6-269)	156	173	IATTAHEKMPWFHGKISR	H	3	4.81	4.38-4.68	68	n/a	n/a	0.032	0.001	215000000	704.422	n/a	n/a	n/a	n/a	704.489	n/a	n/a	n/a	n/a	0.8703	n/a	n/a		n/a	n/a	n/a		Medium
Apo	0s	H2O_MS_0_20210127_152212	CUT-PRESCISSION-SYK(6-269)	156	173	IATTAHEKMPWFHGKISR	H	4	4.81	4.38-4.68	68	n/a	n/a	0.023	0.001	975000000	528.601	n/a	n/a	n/a	n/a	528.619	n/a	n/a	n/a	n/a	0.9339	n/a	n/a		n/a	n/a	n/a		High
Apo	0s	H2O_MS_0_20210127_152212	CUT-PRESCISSION-SYK(6-269)	156	173	IATTAHEKMPWFHGKISR	H	5	4.81	4.38-4.68	68	n/a	n/a	0.017	0.001	1980000000	423.086	n/a	n/a	n/a	n/a	423.097	n/a	n/a	n/a	n/a	0.9648	n/a	n/a		n/a	n/a	n/a		High
Apo	0s	H2O_MS_0_20210127_152212	CUT-PRESCISSION-SYK(6-269)	156	173	IATTAHEKMPWFHGKISR	H	6	4.81	4.38-4.68	68	n/a	n/a	0.013	0	1140000000	352.737	n/a	n/a	n/a	n/a	352.748	n/a	n/a	n/a	n/a	0.9484	n/a	n/a		n/a	n/a	n/a		Medium
Apo	0s	H2O_MS_0_20210127_152212	CUT-PRESCISSION-SYK(6-269)	156	174	IATTAHEKMPWFHGKISRE	H	4	4.79	4.41-4.71	68	n/a	n/a	0.023	0	852000000	560.883	n/a	n/a	n/a	n/a	560.897	n/a	n/a	n/a	n/a	0.8814	n/a	n/a		n/a	n/a	n/a		Medium
Apo	0s	H2O_MS_0_20210127_152212	CUT-PRESCISSION-SYK(6-269)	156	174	IATTAHEKMPWFHGKISRE	H	5	4.79	4.39-4.69	68	n/a	n/a	0.017	0.001	1300000000	448.917	n/a	n/a	n/a	n/a	448.919	n/a	n/a	n/a	n/a	0.94	n/a	n/a		n/a	n/a	n/a		Medium
Apo	0s	H2O_MS_0_20210127_152212	CUT-PRESCISSION-SYK(6-269)	156	174	IATTAHEKMPWFHGKISRE	H	6	4.79	4.42-4.62	46	n/a	n/a	0.014	0	478000000	374.256	n/a	n/a	n/a	n/a	374.267	n/a	n/a	n/a	n/a	0.9428	n/a	n/a		n/a	n/a	n/a		High
Apo	0s	H2O_MS_0_20210127_152212	CUT-PRESCISSION-SYK(6-269)	156	175	IATTAHEKMPWFHGKISREE	H	3	4.88	4.52-4.82	68	n/a	n/a	0.041	0	229000000	790.502	n/a	n/a	n/a	n/a	790.566	n/a	n/a	n/a	n/a	0.8762	n/a	n/a		n/a	n/a	n/a		High
Apo	0s	H2O_MS_0_20210127_152212	CUT-PRESCISSION-SYK(6-269)	156	175	IATTAHEKMPWFHGKISREE	H	4	4.88	4.42-4.72	68	n/a	n/a	0.027	0.001	569000000	593.159	n/a	n/a	n/a	n/a	593.176	n/a	n/a	n/a	n/a	0.873	n/a	n/a		n/a	n/a	n/a		Medium
Apo	0s	H2O_MS_0_20210127_152212	CUT-PRESCISSION-SYK(6-269)	156	175	IATTAHEKMPWFHGKISREE	H	5	4.88	4.55-4.85	68	n/a	n/a	0.02	0.001	1830000000	474.744	n/a	n/a	n/a	n/a	474.742	n/a	n/a	n/a	n/a	0.9593	n/a	n/a		n/a	n/a	n/a		High
Apo	0s	H2O_MS_0_20210127_152212	CUT-PRESCISSION-SYK(6-269)	156	175	IATTAHEKMPWFHGKISREE	H	6	4.88	4.44-4.64	46	n/a	n/a	0.015	0.001	209000000	395.794	n/a	n/a	n/a	n/a	395.786	n/a	n/a	n/a	n/a	0.8204	n/a	n/a		n/a	n/a	n/a		Medium
Apo	0s	H2O_MS_0_20210127_152212	CUT-PRESCISSION-SYK(6-269)	156	178	IATTAHEKMPWFHGKISREESEQ	H	3	4.74	4.39-4.69	68	n/a	n/a	0.052	0.001	4150000000	905.326	n/a	n/a	n/a	n/a	905.339	n/a	n/a	n/a	n/a	0.9696	n/a	n/a		n/a	n/a	n/a		High
Apo	0s	H2O_MS_0_20210127_152212	CUT-PRESCISSION-SYK(6-269)	156	178	IATTAHEKMPWFHGKISREESEQ	H	4	4.74	4.36-4.56	46	n/a	n/a	0.034	0.001	8580000000	679.251	n/a	n/a	n/a	n/a	679.256	n/a	n/a	n/a	n/a	0.9737	n/a	n/a		n/a	n/a	n/a		High
Apo	0s	H2O_MS_0_20210127_152212	CUT-PRESCISSION-SYK(6-269)	159	168	TAHEKMPWFH	H	3	7.48	5.85-6.06	47	n/a	n/a	0.015	0.001	9160000	428.801	n/a	n/a	n/a	n/a	428.828	n/a	n/a	n/a	n/a	0.6604	n/a	n/a		n/a	n/a	n/a		Medium
Apo	0s	H2O_MS_0_20210127_152212	CUT-PRESCISSION-SYK(6-269)	159	168	TAHEKMPWFH	H	4	7.48	5.73-5.93	47	n/a	n/a	0.01	0	17900000	321.827	n/a	n/a	n/a	n/a	321.872	n/a	n/a	n/a	n/a	0.6863	n/a	n/a		n/a	n/a	n/a		Medium
Apo	0s	H2O_MS_0_20210127_152212	CUT-PRESCISSION-SYK(6-269)	159	170	TAHEKMPWFHGK	H	2	5.59	4.11-4.41	69	n/a	n/a	0.036	0.001	369000000	735.33	n/a	n/a	n/a	n/a	735.35	n/a	n/a	n/a	n/a	0.8901	n/a	n/a		n/a	n/a	n/a		Medium
Apo	0s	H2O_MS_0_20210127_152212	CUT-PRESCISSION-SYK(6-269)	159	170	TAHEKMPWFHGK	H	3	5.59	4.19-4.45	59	n/a	n/a	0.02	0.001	1140000000	490.553	n/a	n/a	n/a	n/a	490.569	n/a	n/a	n/a	n/a	0.9381	n/a	n/a		n/a	n/a	n/a		Medium
Apo	0s	H2O_MS_0_20210127_152212	CUT-PRESCISSION-SYK(6-269)	159	170	TAHEKMPWFHGK	H	4	5.59	4.17-4.47	69	n/a	n/a	0.014	0	2860000000	368.165	n/a	n/a	n/a	n/a	368.179	n/a	n/a	n/a	n/a	0.9576	n/a	n/a		n/a	n/a	n/a		High
Apo	0s	H2O_MS_0_20210127_152212	CUT-PRESCISSION-SYK(6-269)	159	173	TAHEKMPWFHGKISR	H	4	5.72	4.30-4.50	47	n/a	n/a	0.017	0	105000000	457.49	n/a	n/a	n/a	n/a	457.284	n/a	n/a	n/a	n/a	0.5912	n/a	n/a		n/a	n/a	n/a		Medium
Apo	0s	H2O_MS_0_20210127_152212	CUT-PRESCISSION-SYK(6-269)	159	174	TAHEKMPWFHGKISRE	H	5	5.91	4.29-4.50	47	n/a	n/a	0.013	0.001	82900000	391.847	n/a	n/a	n/a	n/a	391.851	n/a	n/a	n/a	n/a	0.8191	n/a	n/a		n/a	n/a	n/a		Medium
Apo	0s	H2O_MS_0_20210127_152212	CUT-PRESCISSION-SYK(6-269)	160	170	AHEKMPWFHGK	H	4	5.75	4.15-4.42	62	n/a	n/a	0.012	0	324000000	342.879	n/a	n/a	n/a	n/a	342.902	n/a	n/a	n/a	n/a	0.9202	n/a	n/a		n/a	n/a	n/a		High
Apo	0s	H2O_MS_0_20210127_152212	CUT-PRESCISSION-SYK(6-269)	161	170	HEKMPWFHGK	H	3	4.39	3.98-4.18	45	n/a	n/a	0.017	0.001	104000000	433.297	n/a	n/a	n/a	n/a	433.175	n/a	n/a	n/a	n/a	0.6901	n/a	n/a		n/a	n/a	n/a		Medium
Apo	0s	H2O_MS_0_20210127_152212	CUT-PRESCISSION-SYK(6-269)	161	170	HEKMPWFHGK	H	4	4.39	3.64-3.84	47	n/a	n/a	0.011	0	25200000	325.107	n/a	n/a	n/a	n/a	325.133	n/a	n/a	n/a	n/a	0.9011	n/a	n/a		n/a	n/a	n/a		Medium
Apo	0s	H2O_MS_0_20210127_152212	CUT-PRESCISSION-SYK(6-269)	162	170	EKMPWFHGK	H	2	6.5	4.89-5.18	68	n/a	n/a	0.024	0	333000000	580.607	n/a	n/a	n/a	n/a	580.689	n/a	n/a	n/a	n/a	0.8687	n/a	n/a		n/a	n/a	n/a		Low
Apo	0s	H2O_MS_0_20210127_152212	CUT-PRESCISSION-SYK(6-269)	162	170	EKMPWFHGK	H	3	6.5	4.91-5.21	68	n/a	n/a	0.014	0	959000000	387.438	n/a	n/a	n/a	n/a	387.462	n/a	n/a	n/a	n/a	0.93	n/a	n/a		n/a	n/a	n/a		Medium
Apo	0s	H2O_MS_0_20210127_152212	CUT-PRESCISSION-SYK(6-269)	162	178	EKMPWFHGKISREESEQ	H	3	5.17	4.73-4.93	46	n/a	n/a	0.035	0.001	110000000	707.024	n/a	n/a	n/a	n/a	707.119	n/a	n/a	n/a	n/a	0.8388	n/a	n/a		n/a	n/a	n/a		Medium
Apo	0s	H2O_MS_0_20210127_152212	CUT-PRESCISSION-SYK(6-269)	162	178	EKMPWFHGKISREESEQ	H	4	5.17	4.93-5.13	45	n/a	n/a	0.021	0.001	205000000	530.657	n/a	n/a	n/a	n/a	530.591	n/a	n/a	n/a	n/a	0.8064	n/a	n/a		n/a	n/a	n/a		Low
Apo	0s	H2O_MS_0_20210127_152212	CUT-PRESCISSION-SYK(6-269)	164	168	MPWFH	H	2	9.34	7.55-7.84	68	n/a	n/a	0.013	0	113000000	359.334	n/a	n/a	n/a	n/a	359.433	n/a	n/a	n/a	n/a	0.8735	n/a	n/a		n/a	n/a	n/a		High
Apo	0s	H2O_MS_0_20210127_152212	CUT-PRESCISSION-SYK(6-269)	164	169	MPWFHG	H	2	9.25	7.60-7.80	47	n/a	n/a	0.013	0	17200000	387.834	n/a	n/a	n/a	n/a	387.959	n/a	n/a	n/a	n/a	0.7186	n/a	n/a		n/a	n/a	n/a		Medium
Apo	0s	H2O_MS_0_20210127_152212	CUT-PRESCISSION-SYK(6-269)	164	170	MPWFHGK	H	2	7.02	5.51-5.81	69	n/a	n/a	0.018	0.001	2910000000	452.025	n/a	n/a	n/a	n/a	452.045	n/a	n/a	n/a	n/a	0.9427	n/a	n/a		n/a	n/a	n/a		High
Apo	0s	H2O_MS_0_20210127_152212	CUT-PRESCISSION-SYK(6-269)	164	170	MPWFHGK	H	3	7.02	5.47-5.77	68	n/a	n/a	0.01	0	3860000000	301.675	n/a	n/a	n/a	n/a	301.699	n/a	n/a	n/a	n/a	0.9393	n/a	n/a		n/a	n/a	n/a		High
Apo	0s	H2O_MS_0_20210127_152212	CUT-PRESCISSION-SYK(6-269)	164	173	MPWFHGKISR	H	3	7.04	5.51-5.72	47	n/a	n/a	0.015	0.001	15400000	420.518	n/a	n/a	n/a	n/a	420.507	n/a	n/a	n/a	n/a	0.6553	n/a	n/a		n/a	n/a	n/a		Medium
Apo	0s	H2O_MS_0_20210127_152212	CUT-PRESCISSION-SYK(6-269)	164	173	MPWFHGKISR	H	4	7.04	5.47-5.67	47	n/a	n/a	0.011	0	29400000	315.596	n/a	n/a	n/a	n/a	315.632	n/a	n/a	n/a	n/a	0.8423	n/a	n/a		n/a	n/a	n/a		Medium
Apo	0s	H2O_MS_0_20210127_152212	CUT-PRESCISSION-SYK(6-269)	165	170	PWFHGK	H	2	7.41	5.66-5.96	68	n/a	n/a	0.015	0	2330000000	386.442	n/a	n/a	n/a	n/a	386.447	n/a	n/a	n/a	n/a	0.9411	n/a	n/a		n/a	n/a	n/a		High
Apo	0s	H2O_MS_0_20210127_152212	CUT-PRESCISSION-SYK(6-269)	165	173	PWFHGKISR	H	3	5.62	4.18-4.39	47	n/a	n/a	0.013	0	13800000	376.755	n/a	n/a	n/a	n/a	376.774	n/a	n/a	n/a	n/a	0.682	n/a	n/a		n/a	n/a	n/a		Medium
Apo	0s	H2O_MS_0_20210127_152212	CUT-PRESCISSION-SYK(6-269)	171	183	ISREESEQIVLIG	H	2	3.43	2.40-2.67	60	n/a	n/a	0.035	-0.003	26400000	737.248	n/a	n/a	n/a	n/a	737.329	n/a	n/a	n/a	n/a	0.8625	n/a	n/a		n/a	n/a	n/a		High
Apo	0s	H2O_MS_0_20210127_152212	CUT-PRESCISSION-SYK(6-269)	177	189	EQIVLIGSKTNGK	H	2	5.46	5.37-5.57	45	n/a	n/a	0.032	-0.011	106000000	694.348	n/a	n/a	n/a	n/a	694.305	n/a	n/a	n/a	n/a	0.3187	n/a	n/a		n/a	n/a	n/a		Low
Apo	0s	H2O_MS_0_20210127_152212	CUT-PRESCISSION-SYK(6-269)	177	189	EQIVLIGSKTNGK	H	3	5.46	3.99-4.19	46	n/a	n/a	0.018	0	677000000	463.242	n/a	n/a	n/a	n/a	463.206	n/a	n/a	n/a	n/a	0.7961	n/a	n/a		n/a	n/a	n/a		Medium
Apo	0s	H2O_MS_0_20210127_152212	CUT-PRESCISSION-SYK(6-269)	179	187	IVLIGSKTN	H	2	4.17	3.80-4.00	46	n/a	n/a	0.018	0.001	65200000	473.009	n/a	n/a	n/a	n/a	473.072	n/a	n/a	n/a	n/a	0.862	n/a	n/a		n/a	n/a	n/a		Medium
Apo	0s	H2O_MS_0_20210127_152212	CUT-PRESCISSION-SYK(6-269)	179	189	IVLIGSKTNGK	H	2	4.35	3.22-3.52	69	n/a	n/a	0.026	0.001	1480000000	565.674	n/a	n/a	n/a	n/a	565.684	n/a	n/a	n/a	n/a	0.9705	n/a	n/a		n/a	n/a	n/a		High
Apo	0s	H2O_MS_0_20210127_152212	CUT-PRESCISSION-SYK(6-269)	179	189	IVLIGSKTNGK	H	3	4.35	3.24-3.54	69	n/a	n/a	0.014	0	6210000000	377.457	n/a	n/a	n/a	n/a	377.458	n/a	n/a	n/a	n/a	0.9752	n/a	n/a		n/a	n/a	n/a		High
Apo	0s	H2O_MS_0_20210127_152212	CUT-PRESCISSION-SYK(6-269)	179	190	IVLIGSKTNGKF	H	2	7.02	5.31-5.61	68	n/a	n/a	0.029	0.001	529000000	639.23	n/a	n/a	n/a	n/a	639.271	n/a	n/a	n/a	n/a	0.9077	n/a	n/a		n/a	n/a	n/a		Medium
Apo	0s	H2O_MS_0_20210127_152212	CUT-PRESCISSION-SYK(6-269)	179	190	IVLIGSKTNGKF	H	3	7.02	5.32-5.62	69	n/a	n/a	0.017	0	3060000000	426.509	n/a	n/a	n/a	n/a	426.516	n/a	n/a	n/a	n/a	0.967	n/a	n/a		n/a	n/a	n/a		Medium
Apo	0s	H2O_MS_0_20210127_152212	CUT-PRESCISSION-SYK(6-269)	179	191	IVLIGSKTNGKFL	H	3	8.58	6.80-7.00	47	n/a	n/a	0.018	0.001	94000000	464.216	n/a	n/a	n/a	n/a	464.236	n/a	n/a	n/a	n/a	0.8653	n/a	n/a		n/a	n/a	n/a		Medium
Apo	0s	H2O_MS_0_20210127_152212	CUT-PRESCISSION-SYK(6-269)	179	193	IVLIGSKTNGKFLIR	H	3	7.72	6.13-6.33	46	n/a	n/a	0.024	0.001	115000000	553.994	n/a	n/a	n/a	n/a	554.017	n/a	n/a	n/a	n/a	0.8593	n/a	n/a		n/a	n/a	n/a		Medium
Apo	0s	H2O_MS_0_20210127_152212	CUT-PRESCISSION-SYK(6-269)	179	193	IVLIGSKTNGKFLIR	H	4	7.72	6.02-6.30	64	n/a	n/a	0.016	0.001	531000000	415.753	n/a	n/a	n/a	n/a	415.765	n/a	n/a	n/a	n/a	0.9555	n/a	n/a		n/a	n/a	n/a		High
Apo	0s	H2O_MS_0_20210127_152212	CUT-PRESCISSION-SYK(6-269)	180	189	VLIGSKTNGK	H	2	3.29	3.16-3.43	63	n/a	n/a	0.021	0.001	314000000	509.059	n/a	n/a	n/a	n/a	509.105	n/a	n/a	n/a	n/a	0.8281	n/a	n/a		n/a	n/a	n/a		Medium
Apo	0s	H2O_MS_0_20210127_152212	CUT-PRESCISSION-SYK(6-269)	182	189	IGSKTNGK	H	2	2.08	1.75-1.95	45	n/a	n/a	0.015	0.001	551000	402.955	n/a	n/a	n/a	n/a	402.96	n/a	n/a	n/a	n/a	0.9124	n/a	n/a		n/a	n/a	n/a		Medium
Apo	0s	H2O_MS_0_20210127_152212	CUT-PRESCISSION-SYK(6-269)	182	190	IGSKTNGKF	H	2	3.15	2.23-2.53	68	n/a	n/a	0.02	0	7370000000	476.547	n/a	n/a	n/a	n/a	476.547	n/a	n/a	n/a	n/a	0.9721	n/a	n/a		n/a	n/a	n/a		High
Apo	0s	H2O_MS_0_20210127_152212	CUT-PRESCISSION-SYK(6-269)	182	190	IGSKTNGKF	H	3	3.15	2.32-2.62	69	n/a	n/a	0.011	0	6650000000	318.03	n/a	n/a	n/a	n/a	318.034	n/a	n/a	n/a	n/a	0.9724	n/a	n/a		n/a	n/a	n/a		High
Apo	0s	H2O_MS_0_20210127_152212	CUT-PRESCISSION-SYK(6-269)	182	191	IGSKTNGKFL	H	2	5	3.72-4.02	68	n/a	n/a	0.022	0.001	1360000000	533.112	n/a	n/a	n/a	n/a	533.126	n/a	n/a	n/a	n/a	0.927	n/a	n/a		n/a	n/a	n/a		High
Apo	0s	H2O_MS_0_20210127_152212	CUT-PRESCISSION-SYK(6-269)	182	191	IGSKTNGKFL	H	3	5	3.77-4.07	68	n/a	n/a	0.013	0	2340000000	355.748	n/a	n/a	n/a	n/a	355.753	n/a	n/a	n/a	n/a	0.9638	n/a	n/a		n/a	n/a	n/a		High
Apo	0s	H2O_MS_0_20210127_152212	CUT-PRESCISSION-SYK(6-269)	182	193	IGSKTNGKFLIR	H	2	4.73	3.51-3.81	69	n/a	n/a	0.033	0.001	865000000	667.778	n/a	n/a	n/a	n/a	667.798	n/a	n/a	n/a	n/a	0.9675	n/a	n/a		n/a	n/a	n/a		High
Apo	0s	H2O_MS_0_20210127_152212	CUT-PRESCISSION-SYK(6-269)	182	193	IGSKTNGKFLIR	H	3	4.73	3.47-3.75	63	n/a	n/a	0.018	0.001	4540000000	445.531	n/a	n/a	n/a	n/a	445.534	n/a	n/a	n/a	n/a	0.9701	n/a	n/a		n/a	n/a	n/a		High
Apo	0s	H2O_MS_0_20210127_152212	CUT-PRESCISSION-SYK(6-269)	182	193	IGSKTNGKFLIR	H	4	4.73	3.55-3.85	68	n/a	n/a	0.012	0	4470000000	334.4	n/a	n/a	n/a	n/a	334.403	n/a	n/a	n/a	n/a	0.9739	n/a	n/a		n/a	n/a	n/a		High
Apo	0s	H2O_MS_0_20210127_152212	CUT-PRESCISSION-SYK(6-269)	182	195	IGSKTNGKFLIRAR	H	3	4.09	2.95-3.20	57	n/a	n/a	0.023	0.001	313000000	521.307	n/a	n/a	n/a	n/a	521.289	n/a	n/a	n/a	n/a	0.9229	n/a	n/a		n/a	n/a	n/a		Medium
Apo	0s	H2O_MS_0_20210127_152212	CUT-PRESCISSION-SYK(6-269)	182	195	IGSKTNGKFLIRAR	H	4	4.09	2.96-3.26	68	n/a	n/a	0.015	0	852000000	391.216	n/a	n/a	n/a	n/a	391.219	n/a	n/a	n/a	n/a	0.9726	n/a	n/a		n/a	n/a	n/a		High
Apo	0s	H2O_MS_0_20210127_152212	CUT-PRESCISSION-SYK(6-269)	182	195	IGSKTNGKFLIRAR	H	5	4.09	2.92-3.22	68	n/a	n/a	0.011	0	410000000	313.171	n/a	n/a	n/a	n/a	313.177	n/a	n/a	n/a	n/a	0.9644	n/a	n/a		n/a	n/a	n/a		High
Apo	0s	H2O_MS_0_20210127_152212	CUT-PRESCISSION-SYK(6-269)	183	191	GSKTNGKFL	H	2	5.16	3.77-4.07	68	n/a	n/a	0.019	0.001	308000000	476.503	n/a	n/a	n/a	n/a	476.547	n/a	n/a	n/a	n/a	0.8318	n/a	n/a		n/a	n/a	n/a		Medium
Apo	0s	H2O_MS_0_20210127_152212	CUT-PRESCISSION-SYK(6-269)	183	191	GSKTNGKFL	H	3	5.16	3.42-3.72	68	n/a	n/a	0.009	0	35300000	317.967	n/a	n/a	n/a	n/a	318.034	n/a	n/a	n/a	n/a	0.6853	n/a	n/a		n/a	n/a	n/a		Medium
Apo	0s	H2O_MS_0_20210127_152212	CUT-PRESCISSION-SYK(6-269)	183	192	GSKTNGKFLI	H	3	4.96	3.74-4.04	68	n/a	n/a	0.013	0	2380000000	355.748	n/a	n/a	n/a	n/a	355.753	n/a	n/a	n/a	n/a	0.9673	n/a	n/a		n/a	n/a	n/a		High
Apo	0s	H2O_MS_0_20210127_152212	CUT-PRESCISSION-SYK(6-269)	183	193	GSKTNGKFLIR	H	3	4.69	3.39-3.69	68	n/a	n/a	0.016	0	1200000000	407.808	n/a	n/a	n/a	n/a	407.815	n/a	n/a	n/a	n/a	0.9662	n/a	n/a		n/a	n/a	n/a		Medium
Apo	0s	H2O_MS_0_20210127_152212	CUT-PRESCISSION-SYK(6-269)	183	195	GSKTNGKFLIRAR	H	4	4.3	2.92-3.14	51	n/a	n/a	0.013	0	182000000	362.911	n/a	n/a	n/a	n/a	362.929	n/a	n/a	n/a	n/a	0.9484	n/a	n/a		n/a	n/a	n/a		High
Apo	0s	H2O_MS_0_20210127_152212	CUT-PRESCISSION-SYK(6-269)	185	193	KTNGKFLIR	H	3	4.14	2.96-3.16	46	n/a	n/a	0.012	0	7600000	359.681	n/a	n/a	n/a	n/a	359.772	n/a	n/a	n/a	n/a	0.5974	n/a	n/a		n/a	n/a	n/a		Medium
Apo	0s	H2O_MS_0_20210127_152212	CUT-PRESCISSION-SYK(6-269)	190	194	FLIRA	H	2	5.5	5.03-5.23	46	n/a	n/a	0.01	0	15700000	310.36	n/a	n/a	n/a	n/a	310.392	n/a	n/a	n/a	n/a	0.9054	n/a	n/a		n/a	n/a	n/a		Medium
Apo	0s	H2O_MS_0_20210127_152212	CUT-PRESCISSION-SYK(6-269)	190	195	FLIRAR	H	2	4.45	3.35-3.65	68	n/a	n/a	0.015	0	3320000000	388.475	n/a	n/a	n/a	n/a	388.485	n/a	n/a	n/a	n/a	0.9571	n/a	n/a		n/a	n/a	n/a		High
Apo	0s	H2O_MS_0_20210127_152212	CUT-PRESCISSION-SYK(6-269)	190	201	FLIRARDNNGSY	H	3	5.67	4.15-4.42	63	n/a	n/a	0.02	0.001	558000000	476.176	n/a	n/a	n/a	n/a	476.191	n/a	n/a	n/a	n/a	0.957	n/a	n/a		n/a	n/a	n/a		High
Apo	0s	H2O_MS_0_20210127_152212	CUT-PRESCISSION-SYK(6-269)	190	203	FLIRARDNNGSYAL	H	2	7.96	6.12-6.38	60	n/a	n/a	0.044	0.001	2740000000	805.906	n/a	n/a	n/a	n/a	805.901	n/a	n/a	n/a	n/a	0.9692	n/a	n/a		n/a	n/a	n/a		High
Apo	0s	H2O_MS_0_20210127_152212	CUT-PRESCISSION-SYK(6-269)	190	203	FLIRARDNNGSYAL	H	3	7.96	6.13-6.43	68	n/a	n/a	0.024	0.001	14800000000	537.605	n/a	n/a	n/a	n/a	537.603	n/a	n/a	n/a	n/a	0.9693	n/a	n/a		n/a	n/a	n/a		High
Apo	0s	H2O_MS_0_20210127_152212	CUT-PRESCISSION-SYK(6-269)	191	195	LIRAR	H	2	3.58	3.29-3.59	68	n/a	n/a	0.011	0	2730000000	314.884	n/a	n/a	n/a	n/a	314.898	n/a	n/a	n/a	n/a	0.939	n/a	n/a		n/a	n/a	n/a		Medium
Apo	0s	H2O_MS_0_20210127_152212	CUT-PRESCISSION-SYK(6-269)	191	201	LIRARDNNGSY	H	2	3.33	2.26-2.55	65	n/a	n/a	0.032	0	915000000	640.19	n/a	n/a	n/a	n/a	640.196	n/a	n/a	n/a	n/a	0.9672	n/a	n/a		n/a	n/a	n/a		High
Apo	0s	H2O_MS_0_20210127_152212	CUT-PRESCISSION-SYK(6-269)	191	201	LIRARDNNGSY	H	3	3.33	2.41-2.65	55	n/a	n/a	0.017	0.001	1580000000	427.136	n/a	n/a	n/a	n/a	427.133	n/a	n/a	n/a	n/a	0.9277	n/a	n/a		n/a	n/a	n/a		High
Apo	0s	H2O_MS_0_20210127_152212	CUT-PRESCISSION-SYK(6-269)	191	202	LIRARDNNGSYA	H	2	3.1	2.32-2.62	68	n/a	n/a	0.035	0.001	585000000	675.724	n/a	n/a	n/a	n/a	675.735	n/a	n/a	n/a	n/a	0.9708	n/a	n/a		n/a	n/a	n/a		High
Apo	0s	H2O_MS_0_20210127_152212	CUT-PRESCISSION-SYK(6-269)	191	202	LIRARDNNGSYA	H	3	3.1	2.32-2.52	46	n/a	n/a	0.019	0	1620000000	450.826	n/a	n/a	n/a	n/a	450.826	n/a	n/a	n/a	n/a	0.9702	n/a	n/a		n/a	n/a	n/a		High
Apo	0s	H2O_MS_0_20210127_152212	CUT-PRESCISSION-SYK(6-269)	191	203	LIRARDNNGSYAL	H	2	5.65	4.03-4.26	53	n/a	n/a	0.038	0	5770000000	732.309	n/a	n/a	n/a	n/a	732.314	n/a	n/a	n/a	n/a	0.9719	n/a	n/a		n/a	n/a	n/a		High
Apo	0s	H2O_MS_0_20210127_152212	CUT-PRESCISSION-SYK(6-269)	191	203	LIRARDNNGSYAL	H	3	5.65	4.03-4.28	59	n/a	n/a	0.021	0.001	20200000000	488.546	n/a	n/a	n/a	n/a	488.545	n/a	n/a	n/a	n/a	0.9714	n/a	n/a		n/a	n/a	n/a		High
Apo	0s	H2O_MS_0_20210127_152212	CUT-PRESCISSION-SYK(6-269)	192	203	IRARDNNGSYAL	H	2	4.93	3.55-3.85	68	n/a	n/a	0.034	0	607000000	675.712	n/a	n/a	n/a	n/a	675.735	n/a	n/a	n/a	n/a	0.9599	n/a	n/a		n/a	n/a	n/a		High
Apo	0s	H2O_MS_0_20210127_152212	CUT-PRESCISSION-SYK(6-269)	192	203	IRARDNNGSYAL	H	3	4.93	3.52-3.82	68	n/a	n/a	0.018	0.001	1290000000	450.819	n/a	n/a	n/a	n/a	450.826	n/a	n/a	n/a	n/a	0.9661	n/a	n/a		n/a	n/a	n/a		High
Apo	0s	H2O_MS_0_20210127_152212	CUT-PRESCISSION-SYK(6-269)	194	203	ARDNNGSYAL	H	2	5.56	3.88-4.18	68	n/a	n/a	0.025	0.001	6930000000	541.057	n/a	n/a	n/a	n/a	541.063	n/a	n/a	n/a	n/a	0.9555	n/a	n/a		n/a	n/a	n/a		High
Apo	0s	H2O_MS_0_20210127_152212	CUT-PRESCISSION-SYK(6-269)	194	204	ARDNNGSYALC	H	2	5.41	4.05-4.26	47	n/a	n/a	0.025	-0.001	139000000	592.588	n/a	n/a	n/a	n/a	592.635	n/a	n/a	n/a	n/a	0.6482	n/a	n/a		n/a	n/a	n/a		Medium
Apo	0s	H2O_MS_0_20210127_152212	CUT-PRESCISSION-SYK(6-269)	195	203	RDNNGSYAL	H	2	5.26	3.84-4.05	47	n/a	n/a	0.021	0.001	87600000	505.491	n/a	n/a	n/a	n/a	505.524	n/a	n/a	n/a	n/a	0.908	n/a	n/a		n/a	n/a	n/a		Medium
Apo	0s	H2O_MS_0_20210127_152212	CUT-PRESCISSION-SYK(6-269)	196	203	DNNGSYAL	H	2	5.23	5.12-5.32	45	n/a	n/a	0.016	0	63500000	427.314	n/a	n/a	n/a	n/a	427.431	n/a	n/a	n/a	n/a	0.722	n/a	n/a		n/a	n/a	n/a		Medium
Apo	0s	H2O_MS_0_20210127_152212	CUT-PRESCISSION-SYK(6-269)	204	210	CLLHEGK	H	2	3.49	2.38-2.58	46	n/a	n/a	0.015	0	4070000000	400.506	n/a	n/a	n/a	n/a	400.484	n/a	n/a	n/a	n/a	0.9104	n/a	n/a		n/a	n/a	n/a		High
Apo	0s	H2O_MS_0_20210127_152212	CUT-PRESCISSION-SYK(6-269)	204	213	CLLHEGKVLH	H	3	3.38	3.16-3.36	46	n/a	n/a	0.014	0	110000000	383.759	n/a	n/a	n/a	n/a	383.801	n/a	n/a	n/a	n/a	0.8759	n/a	n/a		n/a	n/a	n/a		Medium
Apo	0s	H2O_MS_0_20210127_152212	CUT-PRESCISSION-SYK(6-269)	204	217	CLLHEGKVLHYRID	H	2	6.53	4.92-5.20	63	n/a	n/a	0.047	0	459000000	848.983	n/a	n/a	n/a	n/a	849.001	n/a	n/a	n/a	n/a	0.9109	n/a	n/a		n/a	n/a	n/a		Medium
Apo	0s	H2O_MS_0_20210127_152212	CUT-PRESCISSION-SYK(6-269)	204	217	CLLHEGKVLHYRID	H	3	6.53	4.81-5.10	68	n/a	n/a	0.026	0.001	1760000000	566.331	n/a	n/a	n/a	n/a	566.336	n/a	n/a	n/a	n/a	0.924	n/a	n/a		n/a	n/a	n/a		High
Apo	0s	H2O_MS_0_20210127_152212	CUT-PRESCISSION-SYK(6-269)	204	217	CLLHEGKVLHYRID	H	4	6.53	4.90-5.16	59	n/a	n/a	0.017	0	3470000000	424.999	n/a	n/a	n/a	n/a	425.004	n/a	n/a	n/a	n/a	0.9652	n/a	n/a		n/a	n/a	n/a		High
Apo	0s	H2O_MS_0_20210127_152212	CUT-PRESCISSION-SYK(6-269)	204	217	CLLHEGKVLHYRID	H	5	6.53	4.93-5.23	68	n/a	n/a	0.011	0	862000000	340.195	n/a	n/a	n/a	n/a	340.205	n/a	n/a	n/a	n/a	0.9128	n/a	n/a		n/a	n/a	n/a		High
Apo	0s	H2O_MS_0_20210127_152212	CUT-PRESCISSION-SYK(6-269)	205	217	LLHEGKVLHYRID	H	4	5.6	4.05-4.25	46	n/a	n/a	0.015	0	311000000	399.211	n/a	n/a	n/a	n/a	399.218	n/a	n/a	n/a	n/a	0.9582	n/a	n/a		n/a	n/a	n/a		Medium
Apo	0s	H2O_MS_0_20210127_152212	CUT-PRESCISSION-SYK(6-269)	206	217	LHEGKVLHYRID	H	2	4.81	3.40-3.70	68	n/a	n/a	0.039	0	705000000	740.827	n/a	n/a	n/a	n/a	740.85	n/a	n/a	n/a	n/a	0.9645	n/a	n/a		n/a	n/a	n/a		High
Apo	0s	H2O_MS_0_20210127_152212	CUT-PRESCISSION-SYK(6-269)	206	217	LHEGKVLHYRID	H	3	4.81	3.41-3.69	62	n/a	n/a	0.021	0	2460000000	494.231	n/a	n/a	n/a	n/a	494.236	n/a	n/a	n/a	n/a	0.9725	n/a	n/a		n/a	n/a	n/a		High
Apo	0s	H2O_MS_0_20210127_152212	CUT-PRESCISSION-SYK(6-269)	206	217	LHEGKVLHYRID	H	4	4.81	3.52-3.82	68	n/a	n/a	0.014	0	2920000000	370.923	n/a	n/a	n/a	n/a	370.929	n/a	n/a	n/a	n/a	0.9726	n/a	n/a		n/a	n/a	n/a		High
Apo	0s	H2O_MS_0_20210127_152212	CUT-PRESCISSION-SYK(6-269)	207	217	HEGKVLHYRID	H	4	4	2.90-3.20	68	n/a	n/a	0.011	0	288000000	342.623	n/a	n/a	n/a	n/a	342.639	n/a	n/a	n/a	n/a	0.9034	n/a	n/a		n/a	n/a	n/a		High
Apo	0s	H2O_MS_0_20210127_152212	CUT-PRESCISSION-SYK(6-269)	209	217	GKVLHYRID	H	2	4.32	3.15-3.39	55	n/a	n/a	0.025	0.001	492000000	551.128	n/a	n/a	n/a	n/a	551.144	n/a	n/a	n/a	n/a	0.9591	n/a	n/a		n/a	n/a	n/a		Medium
Apo	0s	H2O_MS_0_20210127_152212	CUT-PRESCISSION-SYK(6-269)	209	217	GKVLHYRID	H	3	4.32	3.20-3.50	68	n/a	n/a	0.013	0	1140000000	367.757	n/a	n/a	n/a	n/a	367.765	n/a	n/a	n/a	n/a	0.9656	n/a	n/a		n/a	n/a	n/a		High
Apo	0s	H2O_MS_0_20210127_152212	CUT-PRESCISSION-SYK(6-269)	209	224	GKVLHYRIDKDKTGKL	H	4	3.95	2.86-3.06	46	n/a	n/a	0.018	0.001	28600000	468.773	n/a	n/a	n/a	n/a	468.805	n/a	n/a	n/a	n/a	0.7046	n/a	n/a		n/a	n/a	n/a		Medium
Apo	0s	H2O_MS_0_20210127_152212	CUT-PRESCISSION-SYK(6-269)	209	224	GKVLHYRIDKDKTGKL	H	5	3.95	3.04-3.24	45	n/a	n/a	0.012	0.004	18400000	375.756	n/a	n/a	n/a	n/a	375.246	n/a	n/a	n/a	n/a	0.2156	n/a	n/a		n/a	n/a	n/a		Low
Apo	0s	H2O_MS_0_20210127_152212	CUT-PRESCISSION-SYK(6-269)	211	217	VLHYRID	H	2	5.31	3.70-3.96	59	n/a	n/a	0.019	0.001	11500000000	458.524	n/a	n/a	n/a	n/a	458.532	n/a	n/a	n/a	n/a	0.968	n/a	n/a		n/a	n/a	n/a		High
Apo	0s	H2O_MS_0_20210127_152212	CUT-PRESCISSION-SYK(6-269)	211	217	VLHYRID	H	3	5.31	3.88-4.18	69	n/a	n/a	0.01	0	7090000000	306.018	n/a	n/a	n/a	n/a	306.024	n/a	n/a	n/a	n/a	0.9681	n/a	n/a		n/a	n/a	n/a		High
Apo	0s	H2O_MS_0_20210127_152212	CUT-PRESCISSION-SYK(6-269)	211	224	VLHYRIDKDKTGKL	H	2	4.4	3.08-3.38	68	n/a	n/a	0.044	0.001	43700000	843.86	n/a	n/a	n/a	n/a	843.991	n/a	n/a	n/a	n/a	0.8494	n/a	n/a		n/a	n/a	n/a		Medium
Apo	0s	H2O_MS_0_20210127_152212	CUT-PRESCISSION-SYK(6-269)	211	224	VLHYRIDKDKTGKL	H	3	4.4	3.28-3.48	47	n/a	n/a	0.024	0	99900000	563.009	n/a	n/a	n/a	n/a	562.997	n/a	n/a	n/a	n/a	0.6983	n/a	n/a		n/a	n/a	n/a		Medium
Apo	0s	H2O_MS_0_20210127_152212	CUT-PRESCISSION-SYK(6-269)	211	224	VLHYRIDKDKTGKL	H	4	4.4	3.17-3.39	50	n/a	n/a	0.017	0	635000000	422.493	n/a	n/a	n/a	n/a	422.499	n/a	n/a	n/a	n/a	0.9676	n/a	n/a		n/a	n/a	n/a		Medium
Apo	0s	H2O_MS_0_20210127_152212	CUT-PRESCISSION-SYK(6-269)	211	224	VLHYRIDKDKTGKL	H	5	4.4	3.21-3.42	47	n/a	n/a	0.011	0	355000000	338.201	n/a	n/a	n/a	n/a	338.201	n/a	n/a	n/a	n/a	0.8962	n/a	n/a		n/a	n/a	n/a		High
Apo	0s	H2O_MS_0_20210127_152212	CUT-PRESCISSION-SYK(6-269)	212	217	LHYRID	H	2	4.95	3.77-4.07	69	n/a	n/a	0.016	0	8660000000	408.954	n/a	n/a	n/a	n/a	408.966	n/a	n/a	n/a	n/a	0.9608	n/a	n/a		n/a	n/a	n/a		High
Apo	0s	H2O_MS_0_20210127_152212	CUT-PRESCISSION-SYK(6-269)	214	224	YRIDKDKTGKL	H	4	3.46	2.45-2.65	46	n/a	n/a	0.011	0	77600000	335.124	n/a	n/a	n/a	n/a	335.142	n/a	n/a	n/a	n/a	0.936	n/a	n/a		n/a	n/a	n/a		Medium
Apo	0s	H2O_MS_0_20210127_152212	CUT-PRESCISSION-SYK(6-269)	216	235	IDKDKTGKLSIPEGKKFDTL	H	3	5.18	4.81-5.11	68	n/a	n/a	0.038	0.001	76800000	745.473	n/a	n/a	n/a	n/a	745.529	n/a	n/a	n/a	n/a	0.8319	n/a	n/a		n/a	n/a	n/a		Medium
Apo	0s	H2O_MS_0_20210127_152212	CUT-PRESCISSION-SYK(6-269)	216	235	IDKDKTGKLSIPEGKKFDTL	H	5	5.18	4.96-5.16	46	n/a	n/a	0.017	0	329000000	447.717	n/a	n/a	n/a	n/a	447.72	n/a	n/a	n/a	n/a	0.8507	n/a	n/a		n/a	n/a	n/a		Medium
Apo	0s	H2O_MS_0_20210127_152212	CUT-PRESCISSION-SYK(6-269)	218	231	KDKTGKLSIPEGKK	H	3	2.75	2.09-2.29	46	n/a	n/a	0.022	0	74700000	510.578	n/a	n/a	n/a	n/a	510.606	n/a	n/a	n/a	n/a	0.9304	n/a	n/a		n/a	n/a	n/a		Low
Apo	0s	H2O_MS_0_20210127_152212	CUT-PRESCISSION-SYK(6-269)	218	231	KDKTGKLSIPEGKK	H	4	2.75	2.09-2.31	52	n/a	n/a	0.014	0	216000000	383.195	n/a	n/a	n/a	n/a	383.206	n/a	n/a	n/a	n/a	0.9628	n/a	n/a		n/a	n/a	n/a		High
Apo	0s	H2O_MS_0_20210127_152212	CUT-PRESCISSION-SYK(6-269)	218	231	KDKTGKLSIPEGKK	H	5	2.75	2.11-2.33	50	n/a	n/a	0.01	0	122000000	306.765	n/a	n/a	n/a	n/a	306.766	n/a	n/a	n/a	n/a	0.9614	n/a	n/a		n/a	n/a	n/a		High
Apo	0s	H2O_MS_0_20210127_152212	CUT-PRESCISSION-SYK(6-269)	218	232	KDKTGKLSIPEGKKF	H	2	4.49	3.23-3.53	68	n/a	n/a	0.045	0	134000000	838.915	n/a	n/a	n/a	n/a	838.992	n/a	n/a	n/a	n/a	0.911	n/a	n/a		n/a	n/a	n/a		Medium
Apo	0s	H2O_MS_0_20210127_152212	CUT-PRESCISSION-SYK(6-269)	218	232	KDKTGKLSIPEGKKF	H	3	4.49	3.26-3.55	66	n/a	n/a	0.026	0.001	973000000	559.656	n/a	n/a	n/a	n/a	559.664	n/a	n/a	n/a	n/a	0.9689	n/a	n/a		n/a	n/a	n/a		High
Apo	0s	H2O_MS_0_20210127_152212	CUT-PRESCISSION-SYK(6-269)	218	232	KDKTGKLSIPEGKKF	H	4	4.49	3.23-3.53	68	n/a	n/a	0.017	0	2630000000	420.003	n/a	n/a	n/a	n/a	420	n/a	n/a	n/a	n/a	0.9711	n/a	n/a		n/a	n/a	n/a		Medium
Apo	0s	H2O_MS_0_20210127_152212	CUT-PRESCISSION-SYK(6-269)	218	232	KDKTGKLSIPEGKKF	H	5	4.49	3.29-3.59	68	n/a	n/a	0.012	0	2090000000	336.2	n/a	n/a	n/a	n/a	336.201	n/a	n/a	n/a	n/a	0.9753	n/a	n/a		n/a	n/a	n/a		High
Apo	0s	H2O_MS_0_20210127_152212	CUT-PRESCISSION-SYK(6-269)	221	232	TGKLSIPEGKKF	H	4	4.25	3.96-4.26	68	n/a	n/a	0.011	0	39300000	327.125	n/a	n/a	n/a	n/a	327.142	n/a	n/a	n/a	n/a	0.8449	n/a	n/a		n/a	n/a	n/a		Medium
Apo	0s	H2O_MS_0_20210127_152212	CUT-PRESCISSION-SYK(6-269)	224	235	LSIPEGKKFDTL	H	3	6.45	6.12-6.32	45	n/a	n/a	0.017	0.001	48100000	450.236	n/a	n/a	n/a	n/a	450.193	n/a	n/a	n/a	n/a	0.789	n/a	n/a		n/a	n/a	n/a		Medium
Apo	0s	H2O_MS_0_20210127_152212	CUT-PRESCISSION-SYK(6-269)	225	232	SIPEGKKF	H	2	3.58	2.63-2.89	60	n/a	n/a	0.019	0.001	1830000000	453.522	n/a	n/a	n/a	n/a	453.533	n/a	n/a	n/a	n/a	0.9721	n/a	n/a		n/a	n/a	n/a		Medium
Apo	0s	H2O_MS_0_20210127_152212	CUT-PRESCISSION-SYK(6-269)	225	232	SIPEGKKF	H	3	3.58	2.73-3.03	68	n/a	n/a	0.01	0	1060000000	302.678	n/a	n/a	n/a	n/a	302.691	n/a	n/a	n/a	n/a	0.9668	n/a	n/a		n/a	n/a	n/a		High
Apo	0s	H2O_MS_0_20210127_152212	CUT-PRESCISSION-SYK(6-269)	225	235	SIPEGKKFDTL	H	2	6.15	4.56-4.86	68	n/a	n/a	0.03	0.001	2650000000	618.194	n/a	n/a	n/a	n/a	618.208	n/a	n/a	n/a	n/a	0.9615	n/a	n/a		n/a	n/a	n/a		High
Apo	0s	H2O_MS_0_20210127_152212	CUT-PRESCISSION-SYK(6-269)	225	235	SIPEGKKFDTL	H	3	6.15	4.68-4.97	68	n/a	n/a	0.016	0	2810000000	412.465	n/a	n/a	n/a	n/a	412.474	n/a	n/a	n/a	n/a	0.9668	n/a	n/a		n/a	n/a	n/a		High
Apo	0s	H2O_MS_0_20210127_152212	CUT-PRESCISSION-SYK(6-269)	225	238	SIPEGKKFDTLWQL	H	2	11.27	9.08-9.38	68	n/a	n/a	0.045	0	522000000	831.93	n/a	n/a	n/a	n/a	831.956	n/a	n/a	n/a	n/a	0.9469	n/a	n/a		n/a	n/a	n/a		Medium
Apo	0s	H2O_MS_0_20210127_152212	CUT-PRESCISSION-SYK(6-269)	225	238	SIPEGKKFDTLWQL	H	3	11.27	9.19-9.49	68	n/a	n/a	0.026	0	1150000000	554.969	n/a	n/a	n/a	n/a	554.973	n/a	n/a	n/a	n/a	0.9675	n/a	n/a		n/a	n/a	n/a		High
Apo	0s	H2O_MS_0_20210127_152212	CUT-PRESCISSION-SYK(6-269)	227	232	PEGKKF	H	2	2.85	2.55-2.85	68	n/a	n/a	0.013	0	1820000000	353.418	n/a	n/a	n/a	n/a	353.415	n/a	n/a	n/a	n/a	0.919	n/a	n/a		n/a	n/a	n/a		High
Apo	0s	H2O_MS_0_20210127_152212	CUT-PRESCISSION-SYK(6-269)	228	235	EGKKFDTL	H	2	4.88	3.57-3.87	68	n/a	n/a	0.019	0.001	402000000	469.52	n/a	n/a	n/a	n/a	469.532	n/a	n/a	n/a	n/a	0.7936	n/a	n/a		n/a	n/a	n/a		Medium
Apo	0s	H2O_MS_0_20210127_152212	CUT-PRESCISSION-SYK(6-269)	228	235	EGKKFDTL	H	3	4.88	3.51-3.81	68	n/a	n/a	0.01	0	209000000	313.328	n/a	n/a	n/a	n/a	313.357	n/a	n/a	n/a	n/a	0.9078	n/a	n/a		n/a	n/a	n/a		Medium
Apo	0s	H2O_MS_0_20210127_152212	CUT-PRESCISSION-SYK(6-269)	228	238	EGKKFDTLWQL	H	2	10.77	8.91-9.77	194	n/a	n/a	0.03	0.001	43900000	683.816	n/a	n/a	n/a	n/a	683.281	n/a	n/a	n/a	n/a	0.5558	n/a	n/a		n/a	n/a	n/a		Medium
Apo	0s	H2O_MS_0_20210127_152212	CUT-PRESCISSION-SYK(6-269)	228	238	EGKKFDTLWQL	H	3	10.77	8.91-9.20	68	n/a	n/a	0.018	0	78700000	455.828	n/a	n/a	n/a	n/a	455.857	n/a	n/a	n/a	n/a	0.9201	n/a	n/a		n/a	n/a	n/a		High
Apo	0s	H2O_MS_0_20210127_152212	CUT-PRESCISSION-SYK(6-269)	233	238	DTLWQL	H	2	11.77	9.94-10.23	68	n/a	n/a	0.015	0	1110000000	388.429	n/a	n/a	n/a	n/a	388.439	n/a	n/a	n/a	n/a	0.9651	n/a	n/a		n/a	n/a	n/a		High
Apo	0s	H2O_MS_0_20210127_152212	CUT-PRESCISSION-SYK(6-269)	236	244	WQLVEHYSY	H	2	7.63	7.16-7.35	45	n/a	n/a	0.028	0	170000000	613.23	n/a	n/a	n/a	n/a	613.169	n/a	n/a	n/a	n/a	0.839	n/a	n/a		n/a	n/a	n/a		Medium
Apo	0s	H2O_MS_0_20210127_152212	CUT-PRESCISSION-SYK(6-269)	236	247	WQLVEHYSYKAD	H	2	6.53	6.04-6.34	68	n/a	n/a	0.04	0	278000000	770.632	n/a	n/a	n/a	n/a	770.338	n/a	n/a	n/a	n/a	0.7831	n/a	n/a		n/a	n/a	n/a		Medium
Apo	0s	H2O_MS_0_20210127_152212	CUT-PRESCISSION-SYK(6-269)	236	247	WQLVEHYSYKAD	H	3	6.53	6.04-6.34	68	n/a	n/a	0.022	0.001	804000000	513.89	n/a	n/a	n/a	n/a	513.894	n/a	n/a	n/a	n/a	0.9511	n/a	n/a		n/a	n/a	n/a		High
Apo	0s	H2O_MS_0_20210127_152212	CUT-PRESCISSION-SYK(6-269)	236	251	WQLVEHYSYKADGLLR	H	3	7.38	7.29-7.48	45	n/a	n/a	0.032	0	527000000	660.422	n/a	n/a	n/a	n/a	660.412	n/a	n/a	n/a	n/a	0.9239	n/a	n/a		n/a	n/a	n/a		High
Apo	0s	H2O_MS_0_20210127_152212	CUT-PRESCISSION-SYK(6-269)	236	251	WQLVEHYSYKADGLLR	H	4	7.38	7.00-7.20	44	n/a	n/a	0.021	0	325000000	495.567	n/a	n/a	n/a	n/a	495.561	n/a	n/a	n/a	n/a	0.9619	n/a	n/a		n/a	n/a	n/a		High
Apo	0s	H2O_MS_0_20210127_152212	CUT-PRESCISSION-SYK(6-269)	237	242	QLVEHY	H	2	4.74	3.62-3.82	45	n/a	n/a	0.014	0	41100000	394.988	n/a	n/a	n/a	n/a	394.938	n/a	n/a	n/a	n/a	0.814	n/a	n/a		n/a	n/a	n/a		Medium
Apo	0s	H2O_MS_0_20210127_152212	CUT-PRESCISSION-SYK(6-269)	238	247	LVEHYSYKAD	H	3	4.04	2.97-3.17	47	n/a	n/a	0.016	0.001	196000000	409.092	n/a	n/a	n/a	n/a	409.114	n/a	n/a	n/a	n/a	0.943	n/a	n/a		n/a	n/a	n/a		Medium
Apo	0s	H2O_MS_0_20210127_152212	CUT-PRESCISSION-SYK(6-269)	238	249	LVEHYSYKADGL	H	2	6.27	4.73-4.96	52	n/a	n/a	0.032	0	467000000	698.213	n/a	n/a	n/a	n/a	698.273	n/a	n/a	n/a	n/a	0.8797	n/a	n/a		n/a	n/a	n/a		High
Apo	0s	H2O_MS_0_20210127_152212	CUT-PRESCISSION-SYK(6-269)	238	249	LVEHYSYKADGL	H	3	6.27	4.74-5.04	68	n/a	n/a	0.019	0.001	1760000000	465.84	n/a	n/a	n/a	n/a	465.851	n/a	n/a	n/a	n/a	0.9697	n/a	n/a		n/a	n/a	n/a		High
Apo	0s	H2O_MS_0_20210127_152212	CUT-PRESCISSION-SYK(6-269)	238	250	LVEHYSYKADGLL	H	2	7.98	6.13-6.39	59	n/a	n/a	0.039	0.002	254000000	757.242	n/a	n/a	n/a	n/a	754.852	n/a	n/a	n/a	n/a	0.1114	n/a	n/a		n/a	n/a	n/a		Low
Apo	0s	H2O_MS_0_20210127_152212	CUT-PRESCISSION-SYK(6-269)	239	244	VEHYSY	H	2	4.18	3.22-3.52	68	n/a	n/a	0.016	0	10800000000	399.411	n/a	n/a	n/a	n/a	399.42	n/a	n/a	n/a	n/a	0.9756	n/a	n/a		n/a	n/a	n/a		High
Apo	0s	H2O_MS_0_20210127_152212	CUT-PRESCISSION-SYK(6-269)	239	245	VEHYSYK	H	2	2.83	2.18-2.38	47	n/a	n/a	0.026	0.003	118000000	463.532	n/a	n/a	n/a	n/a	463.506	n/a	n/a	n/a	n/a	0.6962	n/a	n/a		n/a	n/a	n/a		Medium
Apo	0s	H2O_MS_0_20210127_152212	CUT-PRESCISSION-SYK(6-269)	239	245	VEHYSYK	H	3	2.83	2.22-2.42	46	n/a	n/a	0.01	0	106000000	309.311	n/a	n/a	n/a	n/a	309.34	n/a	n/a	n/a	n/a	0.9359	n/a	n/a		n/a	n/a	n/a		Medium
Apo	0s	H2O_MS_0_20210127_152212	CUT-PRESCISSION-SYK(6-269)	239	247	VEHYSYKAD	H	2	3.49	2.32-2.62	68	n/a	n/a	0.026	0.001	2720000000	556.585	n/a	n/a	n/a	n/a	556.589	n/a	n/a	n/a	n/a	0.9755	n/a	n/a		n/a	n/a	n/a		High
Apo	0s	H2O_MS_0_20210127_152212	CUT-PRESCISSION-SYK(6-269)	239	247	VEHYSYKAD	H	3	3.49	2.36-2.66	68	n/a	n/a	0.014	0	4850000000	371.392	n/a	n/a	n/a	n/a	371.395	n/a	n/a	n/a	n/a	0.9693	n/a	n/a		n/a	n/a	n/a		High
Apo	0s	H2O_MS_0_20210127_152212	CUT-PRESCISSION-SYK(6-269)	239	249	VEHYSYKADGL	H	2	5.94	4.07-4.37	68	n/a	n/a	0.031	0.001	5320000000	641.688	n/a	n/a	n/a	n/a	641.693	n/a	n/a	n/a	n/a	0.8984	n/a	n/a		n/a	n/a	n/a		High
Apo	0s	H2O_MS_0_20210127_152212	CUT-PRESCISSION-SYK(6-269)	239	249	VEHYSYKADGL	H	3	5.94	4.12-4.42	68	n/a	n/a	0.017	0.001	9850000000	428.132	n/a	n/a	n/a	n/a	428.131	n/a	n/a	n/a	n/a	0.9763	n/a	n/a		n/a	n/a	n/a		High
Apo	0s	H2O_MS_0_20210127_152212	CUT-PRESCISSION-SYK(6-269)	239	250	VEHYSYKADGLL	H	2	7.53	5.99-6.19	46	n/a	n/a	0.035	0.001	431000000	698.318	n/a	n/a	n/a	n/a	698.273	n/a	n/a	n/a	n/a	0.8542	n/a	n/a		n/a	n/a	n/a		Medium
Apo	0s	H2O_MS_0_20210127_152212	CUT-PRESCISSION-SYK(6-269)	239	250	VEHYSYKADGLL	H	3	7.53	5.91-6.21	68	n/a	n/a	0.019	0.001	1890000000	465.842	n/a	n/a	n/a	n/a	465.851	n/a	n/a	n/a	n/a	0.9539	n/a	n/a		n/a	n/a	n/a		High
Apo	0s	H2O_MS_0_20210127_152212	CUT-PRESCISSION-SYK(6-269)	239	251	VEHYSYKADGLLR	H	2	5.93	4.36-4.66	68	n/a	n/a	0.041	0.001	954000000	776.327	n/a	n/a	n/a	n/a	776.366	n/a	n/a	n/a	n/a	0.9445	n/a	n/a		n/a	n/a	n/a		High
Apo	0s	H2O_MS_0_20210127_152212	CUT-PRESCISSION-SYK(6-269)	239	251	VEHYSYKADGLLR	H	3	5.93	4.31-4.53	52	n/a	n/a	0.023	0.001	2680000000	517.911	n/a	n/a	n/a	n/a	517.913	n/a	n/a	n/a	n/a	0.9695	n/a	n/a		n/a	n/a	n/a		High
Apo	0s	H2O_MS_0_20210127_152212	CUT-PRESCISSION-SYK(6-269)	239	251	VEHYSYKADGLLR	H	4	5.93	4.30-4.60	68	n/a	n/a	0.015	0	4780000000	388.684	n/a	n/a	n/a	n/a	388.686	n/a	n/a	n/a	n/a	0.9745	n/a	n/a		n/a	n/a	n/a		High
Apo	0s	H2O_MS_0_20210127_152212	CUT-PRESCISSION-SYK(6-269)	240	247	EHYSYKAD	H	2	3.28	2.43-2.63	47	n/a	n/a	0.022	0.001	161000000	506.994	n/a	n/a	n/a	n/a	507.023	n/a	n/a	n/a	n/a	0.959	n/a	n/a		n/a	n/a	n/a		Medium
Apo	0s	H2O_MS_0_20210127_152212	CUT-PRESCISSION-SYK(6-269)	241	249	HYSYKADGL	H	2	5.03	3.69-3.89	47	n/a	n/a	0.023	0.001	308000000	527.535	n/a	n/a	n/a	n/a	527.571	n/a	n/a	n/a	n/a	0.9295	n/a	n/a		n/a	n/a	n/a		Medium
Apo	0s	H2O_MS_0_20210127_152212	CUT-PRESCISSION-SYK(6-269)	242	249	YSYKADGL	H	2	5.97	4.68-4.89	47	n/a	n/a	0.018	0.001	255000000	458.999	n/a	n/a	n/a	n/a	459.001	n/a	n/a	n/a	n/a	0.874	n/a	n/a		n/a	n/a	n/a		Medium
Apo	0s	H2O_MS_0_20210127_152212	CUT-PRESCISSION-SYK(6-269)	242	250	YSYKADGLL	H	2	8.07	6.38-6.68	68	n/a	n/a	0.022	0.001	518000000	515.575	n/a	n/a	n/a	n/a	515.58	n/a	n/a	n/a	n/a	0.955	n/a	n/a		n/a	n/a	n/a		Medium
Apo	0s	H2O_MS_0_20210127_152212	CUT-PRESCISSION-SYK(6-269)	242	251	YSYKADGLLR	H	2	5.21	4.00-4.21	47	n/a	n/a	0.026	0.009	103000000	594.545	n/a	n/a	n/a	n/a	593.673	n/a	n/a	n/a	n/a	0.1315	n/a	n/a		n/a	n/a	n/a		Low
Apo	0s	H2O_MS_0_20210127_152212	CUT-PRESCISSION-SYK(6-269)	242	251	YSYKADGLLR	H	3	5.21	5.12-5.31	45	n/a	n/a	0.015	0	41000000	396.087	n/a	n/a	n/a	n/a	396.118	n/a	n/a	n/a	n/a	0.7703	n/a	n/a		n/a	n/a	n/a		Medium
Apo	0s	H2O_MS_0_20210127_152212	CUT-PRESCISSION-SYK(6-269)	245	250	KADGLL	H	2	5.38	3.90-4.19	68	n/a	n/a	0.009	0	121000000	308.8	n/a	n/a	n/a	n/a	308.868	n/a	n/a	n/a	n/a	0.8474	n/a	n/a		n/a	n/a	n/a		Medium
Apo	0s	H2O_MS_0_20210127_152212	CUT-PRESCISSION-SYK(6-269)	246	251	ADGLLR	H	2	3.24	2.86-3.06	46	n/a	n/a	0.011	0	137000000	322.857	n/a	n/a	n/a	n/a	322.874	n/a	n/a	n/a	n/a	0.9165	n/a	n/a		n/a	n/a	n/a		High
Apo	0s	H2O_MS_0_20210127_152212	CUT-PRESCISSION-SYK(6-269)	248	253	GLLRVL	H	2	8.52	6.91-7.21	68	n/a	n/a	0.012	0	2660000000	335.918	n/a	n/a	n/a	n/a	335.936	n/a	n/a	n/a	n/a	0.9522	n/a	n/a		n/a	n/a	n/a		High
Apo	0s	H2O_MS_0_20210127_152212	CUT-PRESCISSION-SYK(6-269)	248	256	GLLRVLTVP	H	2	10.01	8.26-8.47	47	n/a	n/a	0.02	0.001	15400000	484.429	n/a	n/a	n/a	n/a	484.611	n/a	n/a	n/a	n/a	0.7016	n/a	n/a		n/a	n/a	n/a		Medium
Apo	0s	H2O_MS_0_20210127_152212	CUT-PRESCISSION-SYK(6-269)	251	256	RVLTVP	H	2	5.6	4.07-4.28	47	n/a	n/a	0.012	0	40500000	342.927	n/a	n/a	n/a	n/a	342.928	n/a	n/a	n/a	n/a	0.9139	n/a	n/a		n/a	n/a	n/a		Medium
Apo	0s	H2O_MS_0_20210127_152212	CUT-PRESCISSION-SYK(6-269)	251	258	RVLTVPCQ	H	1	5.47	3.68-3.92	56	n/a	n/a	0.054	-0.003	622000000	916.015	n/a	n/a	n/a	n/a	916.122	n/a	n/a	n/a	n/a	0.9197	n/a	n/a		n/a	n/a	n/a		Medium
Apo	0s	H2O_MS_0_20210127_152212	CUT-PRESCISSION-SYK(6-269)	251	263	RVLTVPCQKIGTQ	H	3	4.29	3.92-4.20	64	n/a	n/a	0.019	0.001	581000000	481.907	n/a	n/a	n/a	n/a	481.917	n/a	n/a	n/a	n/a	0.8871	n/a	n/a		n/a	n/a	n/a		Medium
Apo	0s	H2O_MS_0_20210127_152212	CUT-PRESCISSION-SYK(6-269)	251	267	RVLTVPCQKIGTQGNVN	H	2	4.47	4.02-4.30	63	n/a	n/a	0.053	0	3800000000	914.59	n/a	n/a	n/a	n/a	914.567	n/a	n/a	n/a	n/a	0.9553	n/a	n/a		n/a	n/a	n/a		High
Apo	0s	H2O_MS_0_20210127_152212	CUT-PRESCISSION-SYK(6-269)	251	267	RVLTVPCQKIGTQGNVN	H	3	4.47	4.02-4.29	62	n/a	n/a	0.029	0.001	19200000000	610.047	n/a	n/a	n/a	n/a	610.047	n/a	n/a	n/a	n/a	0.9673	n/a	n/a		n/a	n/a	n/a		High
Apo	0s	H2O_MS_0_20210127_152212	CUT-PRESCISSION-SYK(6-269)	252	263	VLTVPCQKIGTQ	H	2	4.99	4.66-4.86	45	n/a	n/a	0.031	0.001	625000000	644.226	n/a	n/a	n/a	n/a	644.279	n/a	n/a	n/a	n/a	0.9357	n/a	n/a		n/a	n/a	n/a		Medium
Apo	0s	H2O_MS_0_20210127_152212	CUT-PRESCISSION-SYK(6-269)	252	267	VLTVPCQKIGTQGNVN	H	2	6.29	4.81-5.11	69	n/a	n/a	0.048	0.001	13000000000	836.492	n/a	n/a	n/a	n/a	836.474	n/a	n/a	n/a	n/a	0.965	n/a	n/a		n/a	n/a	n/a		High
Apo	0s	H2O_MS_0_20210127_152212	CUT-PRESCISSION-SYK(6-269)	252	267	VLTVPCQKIGTQGNVN	H	3	6.29	4.72-5.02	68	n/a	n/a	0.026	0.001	11100000000	558.1	n/a	n/a	n/a	n/a	557.985	n/a	n/a	n/a	n/a	0.9049	n/a	n/a		n/a	n/a	n/a		High
Apo	0s	H2O_MS_0_20210127_152212	CUT-PRESCISSION-SYK(6-269)	254	263	TVPCQKIGTQ	H	2	3.33	2.45-2.65	46	n/a	n/a	0.024	0.001	779000000	538.116	n/a	n/a	n/a	n/a	538.135	n/a	n/a	n/a	n/a	0.9396	n/a	n/a		n/a	n/a	n/a		Medium
Apo	0s	H2O_MS_0_20210127_152212	CUT-PRESCISSION-SYK(6-269)	254	267	TVPCQKIGTQGNVN	H	2	4.12	3.02-3.32	68	n/a	n/a	0.038	0.001	10300000000	730.321	n/a	n/a	n/a	n/a	730.329	n/a	n/a	n/a	n/a	0.964	n/a	n/a		n/a	n/a	n/a		High
Apo	0s	H2O_MS_0_20210127_152212	CUT-PRESCISSION-SYK(6-269)	254	267	TVPCQKIGTQGNVN	H	3	4.12	2.85-3.15	68	n/a	n/a	0.021	0.001	4720000000	487.213	n/a	n/a	n/a	n/a	487.222	n/a	n/a	n/a	n/a	0.9669	n/a	n/a		n/a	n/a	n/a		High
Apo	0s	H2O_MS_0_20210127_152212	CUT-PRESCISSION-SYK(6-269)	257	267	CQKIGTQGNVN	H	1	3	2.15-2.45	68	n/a	n/a	0.076	0	145000000	1162.18	n/a	n/a	n/a	n/a	1162.3	n/a	n/a	n/a	n/a	0.9367	n/a	n/a		n/a	n/a	n/a		High
Apo	0s	H2O_MS_0_20210127_152212	CUT-PRESCISSION-SYK(6-269)	257	267	CQKIGTQGNVN	H	2	3	2.21-2.51	68	n/a	n/a	0.027	0	3810000000	581.639	n/a	n/a	n/a	n/a	581.654	n/a	n/a	n/a	n/a	0.9628	n/a	n/a		n/a	n/a	n/a		High
Apo	15.00s	15sec_0_20200831_113900	CUT-PRESCISSION-SYK(6-269)	1	12	GPHMADSANHLP	H	2	4.79	4.52-4.81	68	n/a	n/a	0.031	-0.001	499000000	625.841	n/a	n/a	n/a	n/a	625.87	n/a	n/a	n/a	n/a	0.9409	1.684	3.742	46.202	n/a	n/a	n/a		High
Apo	15.00s	15sec_0_20200831_113900	CUT-PRESCISSION-SYK(6-269)	1	12	GPHMADSANHLP	H	3	4.79	4.57-4.87	69	n/a	n/a	0.017	0	1280000000	417.552	n/a	n/a	n/a	n/a	417.57	n/a	n/a	n/a	n/a	0.917	1.11	3.7	45.677	n/a	n/a	n/a		High
Apo	15.00s	15sec_0_20200831_113900	CUT-PRESCISSION-SYK(6-269)	1	14	GPHMADSANHLPFF	H	2	10.17	9.83-10.13	68	n/a	n/a	0.041	-0.001	1340000000	772.457	n/a	n/a	n/a	n/a	772.46	n/a	n/a	n/a	n/a	0.9705	1.108	2.461	24.863	n/a	n/a	n/a		High
Apo	15.00s	15sec_0_20200831_113900	CUT-PRESCISSION-SYK(6-269)	1	14	GPHMADSANHLPFF	H	3	10.17	9.85-10.14	68	n/a	n/a	0.022	0	4270000000	515.297	n/a	n/a	n/a	n/a	515.3	n/a	n/a	n/a	n/a	0.9616	0.729	2.429	24.537	n/a	n/a	n/a		High
Apo	15.00s	15sec_0_20200831_113900	CUT-PRESCISSION-SYK(6-269)	1	14	GPHMADSANHLPFF	H	2	12.7	0.00-0.00	0	n/a	n/a														0	n/a	n/a	n/a	n/a	n/a	n/a		Low
Apo	15.00s	15sec_0_20200831_113900	CUT-PRESCISSION-SYK(6-269)	1	14	GPHMADSANHLPFF	H	3	12.7	12.53-12.73	46	n/a	n/a	0.025	0	7890000	515.004	n/a	n/a	n/a	n/a	515.006	n/a	n/a	n/a	n/a	0.8582	0.46	1.535	15.504	n/a	n/a	n/a		Medium
Apo	15.00s	15sec_0_20200831_113900	CUT-PRESCISSION-SYK(6-269)	1	14	GPHMADSANHLPFF	H	2	15.71	0.00-0.00	0	n/a	n/a														0	n/a	n/a	n/a	n/a	n/a	n/a		Low
Apo	15.00s	15sec_0_20200831_113900	CUT-PRESCISSION-SYK(6-269)	1	14	GPHMADSANHLPFF	H	3	15.71	14.30-14.60	68	n/a	n/a	0.022	0	6690000	514.844	n/a	n/a	n/a	n/a	514.886	n/a	n/a	n/a	n/a	0.9361	0.308	1.028	10.382	n/a	n/a	n/a		Medium
Apo	15.00s	15sec_0_20200831_113900	CUT-PRESCISSION-SYK(6-269)	1	15	GPHMADSANHLPFFF	H	2	12.34	12.05-12.25	46	n/a	n/a	0.047	-0.001	71000000	845.976	n/a	n/a	n/a	n/a	845.977	n/a	n/a	n/a	n/a	0.952	1.047	2.327	21.549	n/a	n/a	n/a		High
Apo	15.00s	15sec_0_20200831_113900	CUT-PRESCISSION-SYK(6-269)	1	15	GPHMADSANHLPFFF	H	3	12.34	12.07-12.27	45	n/a	n/a	0.025	0	810000000	564.311	n/a	n/a	n/a	n/a	564.314	n/a	n/a	n/a	n/a	0.9639	0.682	2.274	21.056	n/a	n/a	n/a		High
Apo	15.00s	15sec_0_20200831_113900	CUT-PRESCISSION-SYK(6-269)	1	16	GPHMADSANHLPFFFG	H	2	11.77	11.47-11.67	46	n/a	n/a	0.05	-0.001	230000000	874.579	n/a	n/a	n/a	n/a	874.573	n/a	n/a	n/a	n/a	0.947	1.127	2.505	21.407	n/a	n/a	n/a		High
Apo	15.00s	15sec_0_20200831_113900	CUT-PRESCISSION-SYK(6-269)	1	16	GPHMADSANHLPFFFG	H	3	11.77	11.50-11.69	45	n/a	n/a	0.028	0	1830000000	583.384	n/a	n/a	n/a	n/a	583.39	n/a	n/a	n/a	n/a	0.9359	0.741	2.47	21.108	n/a	n/a	n/a		High
Apo	15.00s	15sec_0_20200831_113900	CUT-PRESCISSION-SYK(6-269)	5	15	ADSANHLPFFF	H	2	10.89	10.70-11.01	69	n/a	n/a	0.024	0.014	1300000	636.314	n/a	n/a	n/a	n/a	636.466	n/a	n/a	n/a	n/a	0.2846	2.578	5.73	79.583	n/a	n/a	n/a		Low
Apo	15.00s	15sec_0_20200831_113900	CUT-PRESCISSION-SYK(6-269)	6	14	DSANHLPFF	H	2	11.19	10.84-11.23	90	n/a	n/a	0.022	0	53200000	525.453	n/a	n/a	n/a	n/a	525.36	n/a	n/a	n/a	n/a	0.8602	0.931	2.069	38.306	n/a	n/a	n/a		High
Apo	15.00s	15sec_0_20200831_113900	CUT-PRESCISSION-SYK(6-269)	6	15	DSANHLPFFF	H	2	11.21	10.76-11.07	69	n/a	n/a	0.029	-0.019	2660000	601.559	n/a	n/a	n/a	n/a	601.164	n/a	n/a	n/a	n/a	0.4784	3.426	7.612	120.83	n/a	n/a	n/a		Low
Apo	15.00s	15sec_0_20200831_113900	CUT-PRESCISSION-SYK(6-269)	6	16	DSANHLPFFFG	H	2	12.65	12.28-12.91	141	n/a	n/a	0.031	0.001	11000000	627.647	n/a	n/a	n/a	n/a	627.507	n/a	n/a	n/a	n/a	0.7977	0.866	1.925	26.74	n/a	n/a	n/a		Medium
Apo	15.00s	15sec_0_20200831_113900	CUT-PRESCISSION-SYK(6-269)	6	17	DSANHLPFFFGN	H	2	12.06	11.82-12.05	52	n/a	n/a	0.034	0	39300000	684.765	n/a	n/a	n/a	n/a	684.771	n/a	n/a	n/a	n/a	0.9329	1.041	2.313	28.557	n/a	n/a	n/a		Medium
Apo	15.00s	15sec_0_20200831_113900	CUT-PRESCISSION-SYK(6-269)	6	20	DSANHLPFFFGNITR	H	3	11.5	11.23-11.63	90	n/a	n/a	0.026	0	42300000	580.493	n/a	n/a	n/a	n/a	580.502	n/a	n/a	n/a	n/a	0.9244	0.869	2.896	26.818	n/a	n/a	n/a		Medium
Apo	15.00s	15sec_0_20200831_113900	CUT-PRESCISSION-SYK(6-269)	6	22	DSANHLPFFFGNITREE	H	3	9.84	10.75-10.94	45	n/a	n/a	0.019	0.01	422000	668.171	n/a	n/a	n/a	n/a	667.895	n/a	n/a	n/a	n/a	0.1846	2.443	8.143	64.624	n/a	n/a	n/a		Low
Apo	15.00s	15sec_0_20200831_113900	CUT-PRESCISSION-SYK(6-269)	7	12	SANHLP	H	2	3.39	3.32-3.62	69	n/a	n/a	0.011	0	108000000	320.572	n/a	n/a	n/a	n/a	320.589	n/a	n/a	n/a	n/a	0.9403	0.72	1.6	59.269	n/a	n/a	n/a		High
Apo	15.00s	15sec_0_20200831_113900	CUT-PRESCISSION-SYK(6-269)	7	15	SANHLPFFF	H	2	12.79	12.73-13.04	69	n/a	n/a	0.024	0	26600000	541.005	n/a	n/a	n/a	n/a	541.019	n/a	n/a	n/a	n/a	0.9603	0.375	0.833	15.431	n/a	n/a	n/a		Medium
Apo	15.00s	15sec_0_20200831_113900	CUT-PRESCISSION-SYK(6-269)	7	16	SANHLPFFFG	H	2	12.16	12.14-12.34	46	n/a	n/a	0.025	0	15700000	569.686	n/a	n/a	n/a	n/a	569.624	n/a	n/a	n/a	n/a	0.6987	0.441	0.98	15.551	n/a	n/a	n/a		Medium
Apo	15.00s	15sec_0_20200831_113900	CUT-PRESCISSION-SYK(6-269)	7	20	SANHLPFFFGNITR	H	2	11.05	10.83-11.07	56	n/a	n/a	0.041	-0.001	1910000	812.773	n/a	n/a	n/a	n/a	812.566	n/a	n/a	n/a	n/a	0.5914	1.391	3.092	31.233	n/a	n/a	n/a		Low
Apo	15.00s	15sec_0_20200831_113900	CUT-PRESCISSION-SYK(6-269)	7	20	SANHLPFFFGNITR	H	3	11.05	10.76-11.17	91	n/a	n/a	0.023	0	36700000	541.914	n/a	n/a	n/a	n/a	541.915	n/a	n/a	n/a	n/a	0.9297	0.687	2.291	23.143	n/a	n/a	n/a		High
Apo	15.00s	15sec_0_20200831_113900	CUT-PRESCISSION-SYK(6-269)	7	22	SANHLPFFFGNITREE	H	2	11.4	11.12-11.31	45	n/a	n/a	0.053	-0.001	13900000	941.74	n/a	n/a	n/a	n/a	941.722	n/a	n/a	n/a	n/a	0.8413	1.295	2.878	24.596	n/a	n/a	n/a		Medium
Apo	15.00s	15sec_0_20200831_113900	CUT-PRESCISSION-SYK(6-269)	7	22	SANHLPFFFGNITREE	H	3	11.4	11.01-11.42	91	n/a	n/a	0.03	-0.001	123000000	628.125	n/a	n/a	n/a	n/a	628.147	n/a	n/a	n/a	n/a	0.9458	0.792	2.641	22.569	n/a	n/a	n/a		High
Apo	15.00s	15sec_0_20200831_113900	CUT-PRESCISSION-SYK(6-269)	9	20	NHLPFFFGNITR	H	3	10.99	10.80-10.99	45	n/a	n/a	0.02	0	21000000	489.071	n/a	n/a	n/a	n/a	489.091	n/a	n/a	n/a	n/a	0.8911	0.545	1.816	22.424	n/a	n/a	n/a		Medium
Apo	15.00s	15sec_0_20200831_113900	CUT-PRESCISSION-SYK(6-269)	9	22	NHLPFFFGNITREE	H	3	11.46	11.19-11.49	69	n/a	n/a	0.027	-0.001	10800000	575.268	n/a	n/a	n/a	n/a	575.284	n/a	n/a	n/a	n/a	0.8002	0.69	2.301	23.246	n/a	n/a	n/a		Medium
Apo	15.00s	15sec_0_20200831_113900	CUT-PRESCISSION-SYK(6-269)	10	14	HLPFF	H	2	10.25	10.06-10.36	68	n/a	n/a	0.011	0	824000000	330.912	n/a	n/a	n/a	n/a	330.928	n/a	n/a	n/a	n/a	0.955	0.036	0.08	4.467	n/a	n/a	n/a		High
Apo	15.00s	15sec_0_20200831_113900	CUT-PRESCISSION-SYK(6-269)	10	15	HLPFFF	H	2	13.05	12.62-12.92	68	n/a	n/a	0.016	0	153000000	404.518	n/a	n/a	n/a	n/a	404.531	n/a	n/a	n/a	n/a	0.9635	0.048	0.106	3.912	n/a	n/a	n/a		High
Apo	15.00s	15sec_0_20200831_113900	CUT-PRESCISSION-SYK(6-269)	10	16	HLPFFFG	H	1	12.59	12.19-12.39	46	n/a	n/a	0.049	-0.001	13400000	865.2	n/a	n/a	n/a	n/a	865.185	n/a	n/a	n/a	n/a	0.8549	0.073	0.081	2.254	n/a	n/a	n/a		Medium
Apo	15.00s	15sec_0_20200831_113900	CUT-PRESCISSION-SYK(6-269)	10	16	HLPFFFG	H	2	12.59	12.19-12.39	46	n/a	n/a	0.019	0	128000000	433.138	n/a	n/a	n/a	n/a	433.107	n/a	n/a	n/a	n/a	0.9041	0.127	0.283	7.859	n/a	n/a	n/a		High
Apo	15.00s	15sec_0_20200831_113900	CUT-PRESCISSION-SYK(6-269)	10	17	HLPFFFGN	H	2	11.82	11.66-11.86	46	n/a	n/a	0.022	0	1040000000	490.37	n/a	n/a	n/a	n/a	490.372	n/a	n/a	n/a	n/a	0.934	0.319	0.71	15.773	n/a	n/a	n/a		High
Apo	15.00s	15sec_0_20200831_113900	CUT-PRESCISSION-SYK(6-269)	10	17	HLPFFFGN	H	2	15.89	15.28-15.68	90	n/a	n/a	0.021	0	1170000	490.199	n/a	n/a	n/a	n/a	490.234	n/a	n/a	n/a	n/a	0.8069	0.168	0.373	8.296	n/a	n/a	n/a		Medium
Apo	15.00s	15sec_0_20200831_113900	CUT-PRESCISSION-SYK(6-269)	10	18	HLPFFFGNI	H	2	11.21	11.33-11.63	68	n/a	n/a	0.024	-0.024	58800000	547.704	n/a	n/a	n/a	n/a	547.711	n/a	n/a	n/a	n/a	0.9286	1.003	2.23	41.29	n/a	n/a	n/a		Medium
Apo	15.00s	15sec_0_20200831_113900	CUT-PRESCISSION-SYK(6-269)	10	19	HLPFFFGNIT	H	2	12.6	12.22-12.62	90	n/a	n/a	0.029	0	36500000	597.538	n/a	n/a	n/a	n/a	597.521	n/a	n/a	n/a	n/a	0.8854	0.298	0.663	10.528	n/a	n/a	n/a		Medium
Apo	15.00s	15sec_0_20200831_113900	CUT-PRESCISSION-SYK(6-269)	10	20	HLPFFFGNITR	H	2	11.14	10.95-11.15	46	n/a	n/a	0.033	-0.001	170000000	675.883	n/a	n/a	n/a	n/a	675.896	n/a	n/a	n/a	n/a	0.967	0.622	1.382	19.195	n/a	n/a	n/a		High
Apo	15.00s	15sec_0_20200831_113900	CUT-PRESCISSION-SYK(6-269)	10	20	HLPFFFGNITR	H	3	11.14	10.96-11.16	45	n/a	n/a	0.018	0	240000000	450.921	n/a	n/a	n/a	n/a	450.915	n/a	n/a	n/a	n/a	0.9486	0.416	1.386	19.252	n/a	n/a	n/a		High
Apo	15.00s	15sec_0_20200831_113900	CUT-PRESCISSION-SYK(6-269)	10	21	HLPFFFGNITRE	H	2	11.08	10.96-11.16	45	n/a	n/a	0.036	-0.001	11100000	740.628	n/a	n/a	n/a	n/a	740.721	n/a	n/a	n/a	n/a	0.7879	0.834	1.854	22.889	n/a	n/a	n/a		Medium
Apo	15.00s	15sec_0_20200831_113900	CUT-PRESCISSION-SYK(6-269)	10	21	HLPFFFGNITRE	H	3	11.08	10.96-11.16	45	n/a	n/a	0.02	0	24500000	494.369	n/a	n/a	n/a	n/a	494.094	n/a	n/a	n/a	n/a	0.7081	0.677	2.256	27.857	n/a	n/a	n/a		Low
Apo	15.00s	15sec_0_20200831_113900	CUT-PRESCISSION-SYK(6-269)	10	22	HLPFFFGNITREE	H	2	11.05	10.72-11.02	68	n/a	n/a	0.041	-0.001	350000000	805.22	n/a	n/a	n/a	n/a	805.225	n/a	n/a	n/a	n/a	0.9482	0.839	1.865	20.727	n/a	n/a	n/a		High
Apo	15.00s	15sec_0_20200831_113900	CUT-PRESCISSION-SYK(6-269)	10	22	HLPFFFGNITREE	H	3	11.05	10.80-11.00	46	n/a	n/a	0.024	0	576000000	537.144	n/a	n/a	n/a	n/a	537.148	n/a	n/a	n/a	n/a	0.9643	0.541	1.804	20.048	n/a	n/a	n/a		High
Apo	15.00s	15sec_0_20200831_113900	CUT-PRESCISSION-SYK(6-269)	11	20	LPFFFGNITR	H	2	10.02	9.57-9.88	69	n/a	n/a	0.027	-0.005	2280000000	610.111	n/a	n/a	n/a	n/a	610.175	n/a	n/a	n/a	n/a	0.8811	3.255	7.232	100.45	n/a	n/a	n/a		Low
Apo	15.00s	15sec_0_20200831_113900	CUT-PRESCISSION-SYK(6-269)	11	22	LPFFFGNITREE	H	2	10.34	10.26-10.56	69	n/a	n/a	0.034	-0.035	805000	737.465	n/a	n/a	n/a	n/a	737.94	n/a	n/a	n/a	n/a	0.0703	1.61	3.577	39.746	n/a	n/a	n/a		Low
Apo	15.00s	15sec_0_20200831_113900	CUT-PRESCISSION-SYK(6-269)	13	17	FFFGN	H	1	10.14	9.77-10.07	68	n/a	n/a	0.031	0	1370000000	632.28	n/a	n/a	n/a	n/a	632.313	n/a	n/a	n/a	n/a	0.8818	0.605	0.672	24.9	n/a	n/a	n/a		Medium
Apo	15.00s	15sec_0_20200831_113900	CUT-PRESCISSION-SYK(6-269)	13	20	FFFGNITR	H	2	9.91	9.79-10.09	69	n/a	n/a	0.021	0	1010000000	502.239	n/a	n/a	n/a	n/a	502.234	n/a	n/a	n/a	n/a	0.9558	0.676	1.503	27.824	n/a	n/a	n/a		Medium
Apo	15.00s	15sec_0_20200831_113900	CUT-PRESCISSION-SYK(6-269)	13	21	FFFGNITRE	H	2	10.08	9.82-10.23	91	n/a	n/a	0.024	0	15100000	566.989	n/a	n/a	n/a	n/a	567.04	n/a	n/a	n/a	n/a	0.8119	0.812	1.805	28.656	n/a	n/a	n/a		Medium
Apo	15.00s	15sec_0_20200831_113900	CUT-PRESCISSION-SYK(6-269)	15	20	FGNITR	H	2	3.87	3.70-3.90	46	n/a	n/a	0.014	0	266000000	355.044	n/a	n/a	n/a	n/a	355.133	n/a	n/a	n/a	n/a	0.7306	0.658	1.463	40.636	n/a	n/a	n/a		Medium
Apo	15.00s	15sec_0_20200831_113900	CUT-PRESCISSION-SYK(6-269)	15	22	FGNITREE	H	2	4.45	4.36-4.66	68	n/a	n/a	0.02	0	2840000000	484.371	n/a	n/a	n/a	n/a	484.376	n/a	n/a	n/a	n/a	0.96	0.86	1.912	35.409	n/a	n/a	n/a		High
Apo	15.00s	15sec_0_20200831_113900	CUT-PRESCISSION-SYK(6-269)	15	24	FGNITREEAE	H	2	4.96	4.72-4.92	46	n/a	n/a	0.025	-0.001	12600000	584.382	n/a	n/a	n/a	n/a	584.405	n/a	n/a	n/a	n/a	0.8297	0.838	1.862	25.856	n/a	n/a	n/a		Medium
Apo	15.00s	15sec_0_20200831_113900	CUT-PRESCISSION-SYK(6-269)	15	25	FGNITREEAED	H	2	5.11	4.82-5.12	68	n/a	n/a	0.03	0	900000000	641.972	n/a	n/a	n/a	n/a	641.979	n/a	n/a	n/a	n/a	0.9632	0.827	1.837	22.682	n/a	n/a	n/a		High
Apo	15.00s	15sec_0_20200831_113900	CUT-PRESCISSION-SYK(6-269)	16	25	GNITREEAED	H	2	2.91	2.65-2.85	46	n/a	n/a	0.027	-0.001	31700000	568.418	n/a	n/a	n/a	n/a	568.443	n/a	n/a	n/a	n/a	0.9376	0.885	1.966	27.308	n/a	n/a	n/a		High
Apo	15.00s	15sec_0_20200831_113900	CUT-PRESCISSION-SYK(6-269)	17	25	NITREEAED	H	2	2.86	2.60-2.90	69	n/a	n/a	0.023	0	44600000	539.859	n/a	n/a	n/a	n/a	539.897	n/a	n/a	n/a	n/a	0.9505	0.843	1.873	29.729	n/a	n/a	n/a		High
Apo	15.00s	15sec_0_20200831_113900	CUT-PRESCISSION-SYK(6-269)	23	36	AEDYLVQGGMSDGL	H	2	7.98	7.05-7.35	69	n/a	n/a	0.037	-0.003	89700000	730.991	n/a	n/a	n/a	n/a	731.079	n/a	n/a	n/a	n/a	0.8658	2.728	6.062	56.127	n/a	n/a	n/a		Low
Apo	15.00s	15sec_0_20200831_113900	CUT-PRESCISSION-SYK(6-269)	26	33	YLVQGGMS	H	1	5.72	5.58-5.87	67	n/a	n/a	0.048	-0.001	33900000	855.847	n/a	n/a	n/a	n/a	855.961	n/a	n/a	n/a	n/a	0.8465	1.063	1.181	21.863	n/a	n/a	n/a		Medium
Apo	15.00s	15sec_0_20200831_113900	CUT-PRESCISSION-SYK(6-269)	26	36	YLVQGGMSDGL	H	1	8.75	8.49-8.69	46	n/a	n/a	0.081	-0.001	1380000000	1141.52	n/a	n/a	n/a	n/a	1141.55	n/a	n/a	n/a	n/a	0.9378	1.264	1.405	17.344	n/a	n/a	n/a		High
Apo	15.00s	15sec_0_20200831_113900	CUT-PRESCISSION-SYK(6-269)	26	36	YLVQGGMSDGL	H	2	8.75	8.53-8.83	68	n/a	n/a	0.026	0	2200000000	571.211	n/a	n/a	n/a	n/a	571.23	n/a	n/a	n/a	n/a	0.9552	0.582	1.293	15.968	n/a	n/a	n/a		High
Apo	15.00s	15sec_0_20200831_113900	CUT-PRESCISSION-SYK(6-269)	26	38	YLVQGGMSDGLYL	H	1	11.43	11.22-11.52	69	n/a	n/a	0.101	0	110000000	1417.64	n/a	n/a	n/a	n/a	1417.72	n/a	n/a	n/a	n/a	0.9511	1.142	1.269	12.815	n/a	n/a	n/a		High
Apo	15.00s	15sec_0_20200831_113900	CUT-PRESCISSION-SYK(6-269)	26	38	YLVQGGMSDGLYL	H	2	11.43	11.25-11.45	45	n/a	n/a	0.036	-0.001	752000000	709.349	n/a	n/a	n/a	n/a	709.362	n/a	n/a	n/a	n/a	0.9637	0.549	1.22	12.32	n/a	n/a	n/a		High
Apo	15.00s	15sec_0_20200831_113900	CUT-PRESCISSION-SYK(6-269)	26	39	YLVQGGMSDGLYLL	H	2	12.93	12.79-12.99	45	n/a	n/a	0.04	0	8320000	766.116	n/a	n/a	n/a	n/a	765.996	n/a	n/a	n/a	n/a	0.8735	0.689	1.532	14.185	n/a	n/a	n/a		Medium
Apo	15.00s	15sec_0_20200831_113900	CUT-PRESCISSION-SYK(6-269)	27	36	LVQGGMSDGL	H	2	6.95	6.83-7.13	68	n/a	n/a	0.019	0	49900000	489.624	n/a	n/a	n/a	n/a	489.602	n/a	n/a	n/a	n/a	0.7576	0.645	1.432	19.892	n/a	n/a	n/a		Medium
Apo	15.00s	15sec_0_20200831_113900	CUT-PRESCISSION-SYK(6-269)	27	39	LVQGGMSDGLYLL	H	2	12.47	12.36-12.56	45	n/a	n/a	0.031	0	2650000	684.744	n/a	n/a	n/a	n/a	684.335	n/a	n/a	n/a	n/a	0.6933	0.382	0.85	8.583	n/a	n/a	n/a		Medium
Apo	15.00s	15sec_0_20200831_113900	CUT-PRESCISSION-SYK(6-269)	37	43	YLLRQSR	H	2	3.51	3.60-3.80	47	n/a	n/a	0.019	0	10900000	469.331	n/a	n/a	n/a	n/a	469.388	n/a	n/a	n/a	n/a	0.8674	0.825	1.833	40.734	n/a	n/a	n/a		Low
Apo	15.00s	15sec_0_20200831_113900	CUT-PRESCISSION-SYK(6-269)	37	43	YLLRQSR	H	3	3.51	3.60-3.80	46	n/a	n/a	0.011	0	6890000	313.163	n/a	n/a	n/a	n/a	313.159	n/a	n/a	n/a	n/a	0.8576	0.483	1.61	35.777	n/a	n/a	n/a		Medium
Apo	15.00s	15sec_0_20200831_113900	CUT-PRESCISSION-SYK(6-269)	37	44	YLLRQSRN	H	2	3.65	3.59-3.79	46	n/a	n/a	0.025	0	54100000	526.699	n/a	n/a	n/a	n/a	526.653	n/a	n/a	n/a	n/a	0.8395	1.1	2.444	45.267	n/a	n/a	n/a		Medium
Apo	15.00s	15sec_0_20200831_113900	CUT-PRESCISSION-SYK(6-269)	37	44	YLLRQSRN	H	3	3.65	3.59-3.79	46	n/a	n/a	0.014	0	76900000	351.455	n/a	n/a	n/a	n/a	351.445	n/a	n/a	n/a	n/a	0.8312	0.727	2.424	44.888	n/a	n/a	n/a		Medium
Apo	15.00s	15sec_0_20200831_113900	CUT-PRESCISSION-SYK(6-269)	37	45	YLLRQSRNY	H	2	5.08	4.72-5.02	68	n/a	n/a	0.028	0	842000000	608.378	n/a	n/a	n/a	n/a	608.395	n/a	n/a	n/a	n/a	0.9665	1.201	2.668	42.354	n/a	n/a	n/a		Medium
Apo	15.00s	15sec_0_20200831_113900	CUT-PRESCISSION-SYK(6-269)	37	45	YLLRQSRNY	H	3	5.08	4.81-5.11	69	n/a	n/a	0.016	0	1310000000	405.945	n/a	n/a	n/a	n/a	405.927	n/a	n/a	n/a	n/a	0.9325	0.825	2.749	43.63	n/a	n/a	n/a		Medium
Apo	15.00s	15sec_0_20200831_113900	CUT-PRESCISSION-SYK(6-269)	37	48	YLLRQSRNYLGG	H	2	6.65	6.47-6.78	69	n/a	n/a	0.036	-0.001	304000000	722.984	n/a	n/a	n/a	n/a	723.025	n/a	n/a	n/a	n/a	0.8834	2.154	4.786	53.175	n/a	n/a	n/a		Medium
Apo	15.00s	15sec_0_20200831_113900	CUT-PRESCISSION-SYK(6-269)	37	48	YLLRQSRNYLGG	H	3	6.65	6.42-6.62	45	n/a	n/a	0.021	0	342000000	482.239	n/a	n/a	n/a	n/a	482.371	n/a	n/a	n/a	n/a	0.8314	1.364	4.547	50.52	n/a	n/a	n/a		Medium
Apo	15.00s	15sec_0_20200831_113900	CUT-PRESCISSION-SYK(6-269)	37	49	YLLRQSRNYLGGF	H	2	9.36	9.03-9.23	46	n/a	n/a	0.043	-0.001	259000000	796.518	n/a	n/a	n/a	n/a	796.557	n/a	n/a	n/a	n/a	0.9533	2.125	4.723	47.705	n/a	n/a	n/a		High
Apo	15.00s	15sec_0_20200831_113900	CUT-PRESCISSION-SYK(6-269)	37	49	YLLRQSRNYLGGF	H	3	9.36	9.02-9.32	68	n/a	n/a	0.023	0	1070000000	531.339	n/a	n/a	n/a	n/a	531.369	n/a	n/a	n/a	n/a	0.9603	1.406	4.686	47.335	n/a	n/a	n/a		High
Apo	15.00s	15sec_0_20200831_113900	CUT-PRESCISSION-SYK(6-269)	37	50	YLLRQSRNYLGGFA	H	3	7.51	7.30-7.54	56	n/a	n/a	0.018	-0.004	3370000	556.564	n/a	n/a	n/a	n/a	556.59	n/a	n/a	n/a	n/a	0.3135	2.924	9.745	90.234	n/a	n/a	n/a		Low
Apo	15.00s	15sec_0_20200831_113900	CUT-PRESCISSION-SYK(6-269)	37	51	YLLRQSRNYLGGFAL	H	2	10.75	10.60-10.90	68	n/a	n/a	0.05	-0.001	398000000	888.575	n/a	n/a	n/a	n/a	888.603	n/a	n/a	n/a	n/a	0.9622	1.97	4.378	37.415	n/a	n/a	n/a		High
Apo	15.00s	15sec_0_20200831_113900	CUT-PRESCISSION-SYK(6-269)	37	51	YLLRQSRNYLGGFAL	H	3	10.75	10.60-10.80	45	n/a	n/a	0.028	-0.001	993000000	592.731	n/a	n/a	n/a	n/a	592.743	n/a	n/a	n/a	n/a	0.957	1.382	4.606	39.37	n/a	n/a	n/a		High
Apo	15.00s	15sec_0_20200831_113900	CUT-PRESCISSION-SYK(6-269)	38	44	LLRQSRN	H	2	3.4	3.49-3.79	68	n/a	n/a	0.018	0.005	143000000	445.038	n/a	n/a	n/a	n/a	445.087	n/a	n/a	n/a	n/a	0.9007	1.053	2.339	51.981	n/a	n/a	n/a		Medium
Apo	15.00s	15sec_0_20200831_113900	CUT-PRESCISSION-SYK(6-269)	38	45	LLRQSRNY	H	2	3.23	2.91-3.16	57	n/a	n/a	0.022	0	61900000	526.942	n/a	n/a	n/a	n/a	526.978	n/a	n/a	n/a	n/a	0.9371	1.351	3.002	55.599	n/a	n/a	n/a		High
Apo	15.00s	15sec_0_20200831_113900	CUT-PRESCISSION-SYK(6-269)	38	45	LLRQSRNY	H	3	3.23	3.04-3.33	68	n/a	n/a	0.012	0	401000000	351.51	n/a	n/a	n/a	n/a	351.518	n/a	n/a	n/a	n/a	0.9595	0.78	2.6	48.151	n/a	n/a	n/a		High
Apo	15.00s	15sec_0_20200831_113900	CUT-PRESCISSION-SYK(6-269)	38	48	LLRQSRNYLGG	H	3	5	4.76-5.06	68	n/a	n/a	0.016	0	37000000	427.964	n/a	n/a	n/a	n/a	428.039	n/a	n/a	n/a	n/a	0.9011	1.495	4.982	61.51	n/a	n/a	n/a		High
Apo	15.00s	15sec_0_20200831_113900	CUT-PRESCISSION-SYK(6-269)	38	49	LLRQSRNYLGGF	H	2	6.72	8.11-8.30	45	n/a	n/a	0.038	-0.001	22900000	715.313	n/a	n/a	n/a	n/a	715.401	n/a	n/a	n/a	n/a	0.591	2.534	5.631	62.565	n/a	n/a	n/a		Medium
Apo	15.00s	15sec_0_20200831_113900	CUT-PRESCISSION-SYK(6-269)	38	49	LLRQSRNYLGGF	H	3	6.72	7.90-8.21	69	n/a	n/a	0.02	0	51300000	476.951	n/a	n/a	n/a	n/a	476.965	n/a	n/a	n/a	n/a	0.8701	1.338	4.458	49.537	n/a	n/a	n/a		Medium
Apo	15.00s	15sec_0_20200831_113900	CUT-PRESCISSION-SYK(6-269)	38	51	LLRQSRNYLGGFAL	H	2	10.07	9.98-10.29	69	n/a	n/a	0.046	-0.001	66500000	806.886	n/a	n/a	n/a	n/a	807.025	n/a	n/a	n/a	n/a	0.8246	2.024	4.498	41.648	n/a	n/a	n/a		Medium
Apo	15.00s	15sec_0_20200831_113900	CUT-PRESCISSION-SYK(6-269)	38	51	LLRQSRNYLGGFAL	H	3	10.07	9.87-10.17	68	n/a	n/a	0.024	-0.001	210000000	538.35	n/a	n/a	n/a	n/a	538.374	n/a	n/a	n/a	n/a	0.9542	1.402	4.672	43.262	n/a	n/a	n/a		High
Apo	15.00s	15sec_0_20200831_113900	CUT-PRESCISSION-SYK(6-269)	39	44	LRQSRN	H	2	3.41	3.26-3.46	47	n/a	n/a	0.014	0	24900000	388.398	n/a	n/a	n/a	n/a	388.417	n/a	n/a	n/a	n/a	0.8454	0.986	2.192	60.891	n/a	n/a	n/a		Medium
Apo	15.00s	15sec_0_20200831_113900	CUT-PRESCISSION-SYK(6-269)	39	48	LRQSRNYLGG	H	3	3	3.12-3.40	62	n/a	n/a	0.015	0.011	7360000	390.217	n/a	n/a	n/a	n/a	390.178	n/a	n/a	n/a	n/a	0.6903	1.43	4.765	66.182	n/a	n/a	n/a		Medium
Apo	15.00s	15sec_0_20200831_113900	CUT-PRESCISSION-SYK(6-269)	39	49	LRQSRNYLGGF	H	3	7.6	7.35-7.65	68	n/a	n/a	0.017	0	74500000	439.235	n/a	n/a	n/a	n/a	439.246	n/a	n/a	n/a	n/a	0.9372	1.431	4.769	58.872	n/a	n/a	n/a		High
Apo	15.00s	15sec_0_20200831_113900	CUT-PRESCISSION-SYK(6-269)	39	51	LRQSRNYLGGFAL	H	2	10.02	9.57-9.77	46	n/a	n/a	0.039	0	60600000	750.317	n/a	n/a	n/a	n/a	750.406	n/a	n/a	n/a	n/a	0.8267	1.984	4.409	44.539	n/a	n/a	n/a		Medium
Apo	15.00s	15sec_0_20200831_113900	CUT-PRESCISSION-SYK(6-269)	39	51	LRQSRNYLGGFAL	H	3	10.02	9.55-9.82	62	n/a	n/a	0.021	0	207000000	500.593	n/a	n/a	n/a	n/a	500.605	n/a	n/a	n/a	n/a	0.9489	1.358	4.525	45.711	n/a	n/a	n/a		Medium
Apo	15.00s	15sec_0_20200831_113900	CUT-PRESCISSION-SYK(6-269)	40	49	RQSRNYLGGF	H	3	7.3	7.16-7.35	45	n/a	n/a	0.015	0	48500000	401.445	n/a	n/a	n/a	n/a	401.465	n/a	n/a	n/a	n/a	0.9393	1.359	4.529	62.898	n/a	n/a	n/a		Medium
Apo	15.00s	15sec_0_20200831_113900	CUT-PRESCISSION-SYK(6-269)	40	51	RQSRNYLGGFAL	H	2	10.05	9.34-9.54	46	n/a	n/a	0.035	-0.001	456000000	693.668	n/a	n/a	n/a	n/a	693.692	n/a	n/a	n/a	n/a	0.9487	1.891	4.202	46.691	n/a	n/a	n/a		High
Apo	15.00s	15sec_0_20200831_113900	CUT-PRESCISSION-SYK(6-269)	40	51	RQSRNYLGGFAL	H	3	10.05	9.31-9.61	69	n/a	n/a	0.019	0	1250000000	462.771	n/a	n/a	n/a	n/a	462.787	n/a	n/a	n/a	n/a	0.9633	1.256	4.186	46.507	n/a	n/a	n/a		High
Apo	15.00s	15sec_0_20200831_113900	CUT-PRESCISSION-SYK(6-269)	42	49	SRNYLGGF	H	2	8.47	8.27-8.47	46	n/a	n/a	0.018	0	8250000	459.28	n/a	n/a	n/a	n/a	459.188	n/a	n/a	n/a	n/a	0.8068	1.786	3.968	73.481	n/a	n/a	n/a		Medium
Apo	15.00s	15sec_0_20200831_113900	CUT-PRESCISSION-SYK(6-269)	42	51	SRNYLGGFAL	H	2	10.84	10.47-10.76	68	n/a	n/a	0.025	0	274000000	551.269	n/a	n/a	n/a	n/a	551.312	n/a	n/a	n/a	n/a	0.8976	1.675	3.723	51.709	n/a	n/a	n/a		Medium
Apo	15.00s	15sec_0_20200831_113900	CUT-PRESCISSION-SYK(6-269)	43	49	RNYLGGF	H	2	6.83	6.97-7.17	46	n/a	n/a	0.016	-0.006	8030000	414.182	n/a	n/a	n/a	n/a	414.32	n/a	n/a	n/a	n/a	0.6584	0.278	0.618	13.742	n/a	n/a	n/a		Medium
Apo	15.00s	15sec_0_20200831_113900	CUT-PRESCISSION-SYK(6-269)	43	51	RNYLGGFAL	H	2	10.93	10.36-10.66	68	n/a	n/a	0.021	0	480000000	507.568	n/a	n/a	n/a	n/a	507.601	n/a	n/a	n/a	n/a	0.9537	1.477	3.283	52.107	n/a	n/a	n/a		High
Apo	15.00s	15sec_0_20200831_113900	CUT-PRESCISSION-SYK(6-269)	45	51	YLGGFAL	H	1	11.97	11.56-11.76	46	n/a	n/a	0.041	0	282000000	742.351	n/a	n/a	n/a	n/a	742.369	n/a	n/a	n/a	n/a	0.9327	1.503	1.671	37.123	n/a	n/a	n/a		Medium
Apo	15.00s	15sec_0_20200831_113900	CUT-PRESCISSION-SYK(6-269)	46	51	LGGFAL	H	1	10.61	9.86-10.16	69	n/a	n/a	0.026	0	7700000000	578.375	n/a	n/a	n/a	n/a	578.405	n/a	n/a	n/a	n/a	0.963	0.703	0.781	21.708	n/a	n/a	n/a		High
Apo	15.00s	15sec_0_20200831_113900	CUT-PRESCISSION-SYK(6-269)	49	65	FALSVAHGRKAHHYTIE	H	3	3.9	4.86-5.26	91	n/a	n/a	0.031	-0.001	123000000	647.032	n/a	n/a	n/a	n/a	647.049	n/a	n/a	n/a	n/a	0.9596	0.308	1.027	7.605	n/a	n/a	n/a		High
Apo	15.00s	15sec_0_20200831_113900	CUT-PRESCISSION-SYK(6-269)	49	65	FALSVAHGRKAHHYTIE	H	4	3.9	4.87-5.26	90	n/a	n/a	0.02	0	331000000	485.525	n/a	n/a	n/a	n/a	485.536	n/a	n/a	n/a	n/a	0.6881	0.233	1.037	7.682	n/a	n/a	n/a		Medium
Apo	15.00s	15sec_0_20200831_113900	CUT-PRESCISSION-SYK(6-269)	49	65	FALSVAHGRKAHHYTIE	H	5	3.9	4.97-5.17	46	n/a	n/a	0.014	0	23300000	388.62	n/a	n/a	n/a	n/a	388.631	n/a	n/a	n/a	n/a	0.9432	0.183	1.019	7.546	n/a	n/a	n/a		Medium
Apo	15.00s	15sec_0_20200831_113900	CUT-PRESCISSION-SYK(6-269)	50	65	ALSVAHGRKAHHYTIE	H	2	3.44	3.10-3.39	68	n/a	n/a	0.05	-0.001	36100000	896.573	n/a	n/a	n/a	n/a	896.605	n/a	n/a	n/a	n/a	0.9307	0.599	1.33	10.556	n/a	n/a	n/a		High
Apo	15.00s	15sec_0_20200831_113900	CUT-PRESCISSION-SYK(6-269)	50	65	ALSVAHGRKAHHYTIE	H	3	3.44	3.23-3.53	68	n/a	n/a	0.028	-0.001	228000000	598.057	n/a	n/a	n/a	n/a	598.064	n/a	n/a	n/a	n/a	0.974	0.407	1.356	10.761	n/a	n/a	n/a		High
Apo	15.00s	15sec_0_20200831_113900	CUT-PRESCISSION-SYK(6-269)	50	65	ALSVAHGRKAHHYTIE	H	4	3.44	3.13-3.44	69	n/a	n/a	0.018	-0.001	977000000	448.804	n/a	n/a	n/a	n/a	448.805	n/a	n/a	n/a	n/a	0.9757	0.3	1.334	10.588	n/a	n/a	n/a		High
Apo	15.00s	15sec_0_20200831_113900	CUT-PRESCISSION-SYK(6-269)	50	65	ALSVAHGRKAHHYTIE	H	5	3.44	3.16-3.45	68	n/a	n/a	0.013	0	191000000	359.24	n/a	n/a	n/a	n/a	359.242	n/a	n/a	n/a	n/a	0.9652	0.237	1.316	10.446	n/a	n/a	n/a		High
Apo	15.00s	15sec_0_20200831_113900	CUT-PRESCISSION-SYK(6-269)	50	66	ALSVAHGRKAHHYTIER	H	4	2.26	2.78-3.08	68	n/a	n/a	0.02	-0.001	63900000	487.913	n/a	n/a	n/a	n/a	487.924	n/a	n/a	n/a	n/a	0.9556	0.381	1.693	12.543	n/a	n/a	n/a		High
Apo	15.00s	15sec_0_20200831_113900	CUT-PRESCISSION-SYK(6-269)	50	66	ALSVAHGRKAHHYTIER	H	5	2.26	2.65-2.95	68	n/a	n/a	0.015	0	134000000	390.556	n/a	n/a	n/a	n/a	390.556	n/a	n/a	n/a	n/a	0.8622	0.147	0.819	6.066	n/a	n/a	n/a		Medium
Apo	15.00s	15sec_0_20200831_113900	CUT-PRESCISSION-SYK(6-269)	51	65	LSVAHGRKAHHYTIE	H	3	3.2	2.97-3.27	68	n/a	n/a	0.027	0	39500000	574.415	n/a	n/a	n/a	n/a	574.352	n/a	n/a	n/a	n/a	0.8568	0.451	1.505	12.862	n/a	n/a	n/a		High
Apo	15.00s	15sec_0_20200831_113900	CUT-PRESCISSION-SYK(6-269)	51	65	LSVAHGRKAHHYTIE	H	4	3.2	3.01-3.21	46	n/a	n/a	0.017	-0.001	91600000	431.018	n/a	n/a	n/a	n/a	431.028	n/a	n/a	n/a	n/a	0.9628	0.289	1.285	10.979	n/a	n/a	n/a		High
Apo	15.00s	15sec_0_20200831_113900	CUT-PRESCISSION-SYK(6-269)	51	66	LSVAHGRKAHHYTIER	H	3	3	2.75-3.05	68	n/a	n/a	0.028	-0.001	6950000	626.432	n/a	n/a	n/a	n/a	626.444	n/a	n/a	n/a	n/a	0.8954	0.431	1.437	11.401	n/a	n/a	n/a		High
Apo	15.00s	15sec_0_20200831_113900	CUT-PRESCISSION-SYK(6-269)	51	66	LSVAHGRKAHHYTIER	H	4	3	2.68-2.88	47	n/a	n/a	0.019	-0.001	30300000	470.11	n/a	n/a	n/a	n/a	470.127	n/a	n/a	n/a	n/a	0.9459	0.339	1.508	11.969	n/a	n/a	n/a		High
Apo	15.00s	15sec_0_20200831_113900	CUT-PRESCISSION-SYK(6-269)	52	62	SVAHGRKAHHY	H	3	2.11	2.08-2.28	46	n/a	n/a	0.016	0	425000	422.215	n/a	n/a	n/a	n/a	422.237	n/a	n/a	n/a	n/a	0.9322	0.442	1.474	18.192	n/a	n/a	n/a		Medium
Apo	15.00s	15sec_0_20200831_113900	CUT-PRESCISSION-SYK(6-269)	52	62	SVAHGRKAHHY	H	4	2.11	2.05-2.26	47	n/a	n/a	0.011	0	1150000	316.934	n/a	n/a	n/a	n/a	316.946	n/a	n/a	n/a	n/a	0.9224	0.341	1.516	18.71	n/a	n/a	n/a		Medium
Apo	15.00s	15sec_0_20200831_113900	CUT-PRESCISSION-SYK(6-269)	52	65	SVAHGRKAHHYTIE	H	2	2.5	0.00-0.00	0	n/a	n/a														0	n/a	n/a	n/a	n/a	n/a	n/a		Low
Apo	15.00s	15sec_0_20200831_113900	CUT-PRESCISSION-SYK(6-269)	52	65	SVAHGRKAHHYTIE	H	3	2.5	2.72-2.92	46	n/a	n/a	0.025	-0.001	1020000	536.674	n/a	n/a	n/a	n/a	536.695	n/a	n/a	n/a	n/a	0.8441	0.421	1.402	12.982	n/a	n/a	n/a		Medium
Apo	15.00s	15sec_0_20200831_113900	CUT-PRESCISSION-SYK(6-269)	52	65	SVAHGRKAHHYTIE	H	4	2.5	2.27-2.54	61	n/a	n/a	0.017	-0.001	112000000	402.839	n/a	n/a	n/a	n/a	402.807	n/a	n/a	n/a	n/a	0.8866	0.395	1.757	16.269	n/a	n/a	n/a		High
Apo	15.00s	15sec_0_20200831_113900	CUT-PRESCISSION-SYK(6-269)	52	65	SVAHGRKAHHYTIE	H	5	2.5	2.38-2.59	46	n/a	n/a	0.011	0	4250000	322.43	n/a	n/a	n/a	n/a	322.441	n/a	n/a	n/a	n/a	0.9531	0.276	1.533	14.197	n/a	n/a	n/a		High
Apo	15.00s	15sec_0_20200831_113900	CUT-PRESCISSION-SYK(6-269)	52	66	SVAHGRKAHHYTIER	H	2	2.45	2.27-2.53	59	n/a	n/a	0.048	-0.002	40700	882.729	n/a	n/a	n/a	n/a	882.72	n/a	n/a	n/a	n/a	0.6191	0.856	1.902	16.255	n/a	n/a	n/a		Low
Apo	15.00s	15sec_0_20200831_113900	CUT-PRESCISSION-SYK(6-269)	52	66	SVAHGRKAHHYTIER	H	3	2.45	2.25-2.46	48	n/a	n/a	0.027	-0.001	2890000	588.869	n/a	n/a	n/a	n/a	588.87	n/a	n/a	n/a	n/a	0.9517	0.571	1.905	16.282	n/a	n/a	n/a		High
Apo	15.00s	15sec_0_20200831_113900	CUT-PRESCISSION-SYK(6-269)	52	66	SVAHGRKAHHYTIER	H	4	2.45	2.20-2.50	69	n/a	n/a	0.018	-0.001	38600000	441.924	n/a	n/a	n/a	n/a	441.928	n/a	n/a	n/a	n/a	0.9709	0.434	1.927	16.471	n/a	n/a	n/a		High
Apo	15.00s	15sec_0_20200831_113900	CUT-PRESCISSION-SYK(6-269)	52	66	SVAHGRKAHHYTIER	H	5	2.45	2.20-2.51	69	n/a	n/a	0.013	-0.001	62700000	353.741	n/a	n/a	n/a	n/a	353.742	n/a	n/a	n/a	n/a	0.9737	0.347	1.927	16.471	n/a	n/a	n/a		High
Apo	15.00s	15sec_0_20200831_113900	CUT-PRESCISSION-SYK(6-269)	52	67	SVAHGRKAHHYTIERE	H	5	2.04	2.52-2.72	46	n/a	n/a	0.013	0	286000	379.549	n/a	n/a	n/a	n/a	379.57	n/a	n/a	n/a	n/a	0.6857	0.314	1.746	13.859	n/a	n/a	n/a		Medium
Apo	15.00s	15sec_0_20200831_113900	CUT-PRESCISSION-SYK(6-269)	52	68	SVAHGRKAHHYTIEREL	H	3	2.83	3.37-3.57	46	n/a	n/a	0.033	-0.001	101000000	669.723	n/a	n/a	n/a	n/a	669.722	n/a	n/a	n/a	n/a	0.954	0.649	2.162	16.018	n/a	n/a	n/a		High
Apo	15.00s	15sec_0_20200831_113900	CUT-PRESCISSION-SYK(6-269)	52	68	SVAHGRKAHHYTIEREL	H	4	2.83	3.36-3.56	46	n/a	n/a	0.022	0	204000000	502.547	n/a	n/a	n/a	n/a	502.543	n/a	n/a	n/a	n/a	0.9676	0.504	2.24	16.591	n/a	n/a	n/a		High
Apo	15.00s	15sec_0_20200831_113900	CUT-PRESCISSION-SYK(6-269)	52	68	SVAHGRKAHHYTIEREL	H	5	2.83	3.37-3.56	45	n/a	n/a	0.017	-0.001	203000000	402.238	n/a	n/a	n/a	n/a	402.256	n/a	n/a	n/a	n/a	0.91	0.387	2.152	15.943	n/a	n/a	n/a		High
Apo	15.00s	15sec_0_20200831_113900	CUT-PRESCISSION-SYK(6-269)	53	66	VAHGRKAHHYTIER	H	4	2.32	2.43-2.70	62	n/a	n/a	0.017	0	147000	420.694	n/a	n/a	n/a	n/a	420.392	n/a	n/a	n/a	n/a	0.4768	0.965	4.289	39.71	n/a	n/a	n/a		Low
Apo	15.00s	15sec_0_20200831_113900	CUT-PRESCISSION-SYK(6-269)	53	66	VAHGRKAHHYTIER	H	5	2.32	2.36-2.56	45	n/a	n/a	0.011	0.005	147000	337.893	n/a	n/a	n/a	n/a	337.9	n/a	n/a	n/a	n/a	0.8137	1.914	10.633	98.451	n/a	n/a	n/a		Low
Apo	15.00s	15sec_0_20200831_113900	CUT-PRESCISSION-SYK(6-269)	53	68	VAHGRKAHHYTIEREL	H	4	3.81	3.49-3.79	69	n/a	n/a	0.019	0	25400000	480.598	n/a	n/a	n/a	n/a	480.563	n/a	n/a	n/a	n/a	0.6352	0.309	1.374	10.906	n/a	n/a	n/a		Low
Apo	15.00s	15sec_0_20200831_113900	CUT-PRESCISSION-SYK(6-269)	53	68	VAHGRKAHHYTIEREL	H	5	3.81	3.83-4.03	45	n/a	n/a	0.013	-0.001	2120000	384.852	n/a	n/a	n/a	n/a	384.859	n/a	n/a	n/a	n/a	0.7047	0.435	2.417	19.183	n/a	n/a	n/a		Medium
Apo	15.00s	15sec_0_20200831_113900	CUT-PRESCISSION-SYK(6-269)	54	65	AHGRKAHHYTIE	H	3	2.08	2.69-3.00	69	n/a	n/a	0.019	-0.013	241000	475.903	n/a	n/a	n/a	n/a	475.181	n/a	n/a	n/a	n/a	0.1573	1.753	5.842	64.914	n/a	n/a	n/a		Low
Apo	15.00s	15sec_0_20200831_113900	CUT-PRESCISSION-SYK(6-269)	56	68	GRKAHHYTIEREL	H	3	8.9	7.75-8.21	104	n/a	n/a	0.025	-0.004	2680000000	538.374	n/a	n/a	n/a	n/a	538.378	n/a	n/a	n/a	n/a	0.9637	0.769	2.564	25.901	n/a	n/a	n/a		High
Apo	15.00s	15sec_0_20200831_113900	CUT-PRESCISSION-SYK(6-269)	63	68	TIEREL	H	2	4.7	4.57-4.96	88	n/a	n/a	0.016	0	41800000	381.59	n/a	n/a	n/a	n/a	381.585	n/a	n/a	n/a	n/a	0.8024	0.686	1.524	42.344	n/a	n/a	n/a		Medium
Apo	15.00s	15sec_0_20200831_113900	CUT-PRESCISSION-SYK(6-269)	67	84	ELNGTYAIAGGRTHASPA	H	2	3.92	4.95-5.15	46	n/a	n/a	0.05	-0.001	52100000	896.581	n/a	n/a	n/a	n/a	896.607	n/a	n/a	n/a	n/a	0.9375	2.637	5.859	43.4	n/a	n/a	n/a		High
Apo	15.00s	15sec_0_20200831_113900	CUT-PRESCISSION-SYK(6-269)	67	84	ELNGTYAIAGGRTHASPA	H	3	3.92	4.97-5.17	46	n/a	n/a	0.028	0	171000000	598.066	n/a	n/a	n/a	n/a	598.088	n/a	n/a	n/a	n/a	0.9614	1.76	5.867	43.457	n/a	n/a	n/a		High
Apo	15.00s	15sec_0_20200831_113900	CUT-PRESCISSION-SYK(6-269)	67	85	ELNGTYAIAGGRTHASPAD	H	2	3.86	5.00-5.30	69	n/a	n/a	0.055	-0.001	68700000	954.362	n/a	n/a	n/a	n/a	954.37	n/a	n/a	n/a	n/a	0.9403	2.899	6.441	44.732	n/a	n/a	n/a		High
Apo	15.00s	15sec_0_20200831_113900	CUT-PRESCISSION-SYK(6-269)	67	85	ELNGTYAIAGGRTHASPAD	H	3	3.86	4.97-5.28	69	n/a	n/a	0.032	0	214000000	636.573	n/a	n/a	n/a	n/a	636.598	n/a	n/a	n/a	n/a	0.9431	1.905	6.349	44.092	n/a	n/a	n/a		High
Apo	15.00s	15sec_0_20200831_113900	CUT-PRESCISSION-SYK(6-269)	67	86	ELNGTYAIAGGRTHASPADL	H	2	5.68	7.03-7.24	48	n/a	n/a	0.039	0	25900000	1010.87	n/a	n/a	n/a	n/a	1010.72	n/a	n/a	n/a	n/a	0.5733	2.214	4.92	32.155	n/a	n/a	n/a		Low
Apo	15.00s	15sec_0_20200831_113900	CUT-PRESCISSION-SYK(6-269)	67	86	ELNGTYAIAGGRTHASPADL	H	3	5.68	6.77-7.22	103	n/a	n/a	0.033	0	212000000	674.311	n/a	n/a	n/a	n/a	674.109	n/a	n/a	n/a	n/a	0.7985	1.714	5.713	37.34	n/a	n/a	n/a		Medium
Apo	15.00s	15sec_0_20200831_113900	CUT-PRESCISSION-SYK(6-269)	68	84	LNGTYAIAGGRTHASPA	H	3	3.48	3.55-3.85	69	n/a	n/a	0.027	-0.024	783000000	555.588	n/a	n/a	n/a	n/a	555.609	n/a	n/a	n/a	n/a	0.9406	2.308	7.693	61.052	n/a	n/a	n/a		Medium
Apo	15.00s	15sec_0_20200831_113900	CUT-PRESCISSION-SYK(6-269)	69	78	NGTYAIAGGR	H	2	3.91	3.77-3.96	45	n/a	n/a	0.021	0	46600000	492.244	n/a	n/a	n/a	n/a	492.283	n/a	n/a	n/a	n/a	0.7452	1.619	3.599	49.98	n/a	n/a	n/a		Medium
Apo	15.00s	15sec_0_20200831_113900	CUT-PRESCISSION-SYK(6-269)	69	81	NGTYAIAGGRTHA	H	2	3.64	3.51-3.71	46	n/a	n/a	0.03	-0.001	30700000	647.356	n/a	n/a	n/a	n/a	647.388	n/a	n/a	n/a	n/a	0.9381	2.213	4.918	49.677	n/a	n/a	n/a		High
Apo	15.00s	15sec_0_20200831_113900	CUT-PRESCISSION-SYK(6-269)	69	81	NGTYAIAGGRTHA	H	3	3.64	3.50-3.70	45	n/a	n/a	0.018	0	65600000	431.908	n/a	n/a	n/a	n/a	431.928	n/a	n/a	n/a	n/a	0.9126	1.459	4.862	49.11	n/a	n/a	n/a		High
Apo	15.00s	15sec_0_20200831_113900	CUT-PRESCISSION-SYK(6-269)	69	84	NGTYAIAGGRTHASPA	H	2	3.87	3.54-3.84	68	n/a	n/a	0.044	-0.001	471000000	775.122	n/a	n/a	n/a	n/a	775.14	n/a	n/a	n/a	n/a	0.9493	2.27	5.044	43.108	n/a	n/a	n/a		High
Apo	15.00s	15sec_0_20200831_113900	CUT-PRESCISSION-SYK(6-269)	69	84	NGTYAIAGGRTHASPA	H	3	3.87	3.52-3.87	80	n/a	n/a	0.025	0	1180000000	517.078	n/a	n/a	n/a	n/a	517.09	n/a	n/a	n/a	n/a	0.9285	1.503	5.011	42.829	n/a	n/a	n/a		High
Apo	15.00s	15sec_0_20200831_113900	CUT-PRESCISSION-SYK(6-269)	69	85	NGTYAIAGGRTHASPAD	H	2	2.73	3.69-3.88	45	n/a	n/a	0.047	-0.001	253000000	832.824	n/a	n/a	n/a	n/a	832.841	n/a	n/a	n/a	n/a	0.9625	2.466	5.48	43.491	n/a	n/a	n/a		High
Apo	15.00s	15sec_0_20200831_113900	CUT-PRESCISSION-SYK(6-269)	69	85	NGTYAIAGGRTHASPAD	H	3	2.73	3.68-3.88	46	n/a	n/a	0.026	0	695000000	555.557	n/a	n/a	n/a	n/a	555.573	n/a	n/a	n/a	n/a	0.9414	1.643	5.478	43.473	n/a	n/a	n/a		High
Apo	15.00s	15sec_0_20200831_113900	CUT-PRESCISSION-SYK(6-269)	69	86	NGTYAIAGGRTHASPADL	H	2	4.74	5.65-5.95	68	n/a	n/a	0.05	-0.001	258000000	889.063	n/a	n/a	n/a	n/a	889.085	n/a	n/a	n/a	n/a	0.9543	2.161	4.803	35.579	n/a	n/a	n/a		High
Apo	15.00s	15sec_0_20200831_113900	CUT-PRESCISSION-SYK(6-269)	69	86	NGTYAIAGGRTHASPADL	H	3	4.74	5.63-5.92	68	n/a	n/a	0.027	0	555000000	593.07	n/a	n/a	n/a	n/a	593.066	n/a	n/a	n/a	n/a	0.9554	1.43	4.767	35.309	n/a	n/a	n/a		High
Apo	15.00s	15sec_0_20200831_113900	CUT-PRESCISSION-SYK(6-269)	70	84	GTYAIAGGRTHASPA	H	2	3.63	3.45-3.76	69	n/a	n/a	0.039	-0.001	160000000	717.916	n/a	n/a	n/a	n/a	717.956	n/a	n/a	n/a	n/a	0.919	2.168	4.817	44.602	n/a	n/a	n/a		High
Apo	15.00s	15sec_0_20200831_113900	CUT-PRESCISSION-SYK(6-269)	70	84	GTYAIAGGRTHASPA	H	3	3.63	3.46-3.76	68	n/a	n/a	0.02	0	424000000	478.961	n/a	n/a	n/a	n/a	478.963	n/a	n/a	n/a	n/a	0.9593	1.45	4.832	44.745	n/a	n/a	n/a		High
Apo	15.00s	15sec_0_20200831_113900	CUT-PRESCISSION-SYK(6-269)	70	86	GTYAIAGGRTHASPADL	H	2	4.59	3.52-3.82	69	n/a	n/a	0.046	-0.025	272000000	832.856	n/a	n/a	n/a	n/a	832.882	n/a	n/a	n/a	n/a	0.9641	3.082	6.85	54.363	n/a	n/a	n/a		Medium
Apo	15.00s	15sec_0_20200831_113900	CUT-PRESCISSION-SYK(6-269)	72	81	YAIAGGRTHA	H	3	3.2	3.00-3.30	67	n/a	n/a	0.012	0	4040000	341.047	n/a	n/a	n/a	n/a	341.081	n/a	n/a	n/a	n/a	0.8218	1.335	4.45	61.806	n/a	n/a	n/a		Medium
Apo	15.00s	15sec_0_20200831_113900	CUT-PRESCISSION-SYK(6-269)	72	84	YAIAGGRTHASPA	H	2	3.25	3.20-3.39	45	n/a	n/a	0.033	0	31900000	639.534	n/a	n/a	n/a	n/a	638.715	n/a	n/a	n/a	n/a	0.6163	2.795	6.21	69.002	n/a	n/a	n/a		Medium
Apo	15.00s	15sec_0_20200831_113900	CUT-PRESCISSION-SYK(6-269)	72	84	YAIAGGRTHASPA	H	3	3.25	3.19-3.42	54	n/a	n/a	0.019	-0.013	91600000	428.24	n/a	n/a	n/a	n/a	428.042	n/a	n/a	n/a	n/a	0.5945	3.445	11.483	127.593	n/a	n/a	n/a		Low
Apo	15.00s	15sec_0_20200831_113900	CUT-PRESCISSION-SYK(6-269)	72	85	YAIAGGRTHASPAD	H	2	3.44	3.12-3.42	68	n/a	n/a	0.035	-0.001	76100000	696.561	n/a	n/a	n/a	n/a	696.598	n/a	n/a	n/a	n/a	0.9606	2.337	5.193	52.455	n/a	n/a	n/a		High
Apo	15.00s	15sec_0_20200831_113900	CUT-PRESCISSION-SYK(6-269)	72	85	YAIAGGRTHASPAD	H	3	3.44	3.15-3.45	68	n/a	n/a	0.019	-0.001	272000000	464.695	n/a	n/a	n/a	n/a	464.728	n/a	n/a	n/a	n/a	0.9596	1.535	5.118	51.696	n/a	n/a	n/a		High
Apo	15.00s	15sec_0_20200831_113900	CUT-PRESCISSION-SYK(6-269)	72	86	YAIAGGRTHASPADL	H	2	5.75	5.31-5.61	68	n/a	n/a	0.039	-0.001	145000000	752.727	n/a	n/a	n/a	n/a	752.761	n/a	n/a	n/a	n/a	0.9384	1.922	4.272	39.553	n/a	n/a	n/a		High
Apo	15.00s	15sec_0_20200831_113900	CUT-PRESCISSION-SYK(6-269)	72	86	YAIAGGRTHASPADL	H	3	5.75	5.22-5.52	68	n/a	n/a	0.021	0	159000000	502.146	n/a	n/a	n/a	n/a	502.184	n/a	n/a	n/a	n/a	0.932	1.273	4.244	39.298	n/a	n/a	n/a		Medium
Apo	15.00s	15sec_0_20200831_113900	CUT-PRESCISSION-SYK(6-269)	73	84	AIAGGRTHASPA	H	2	2.01	2.20-2.40	46	n/a	n/a	0.025	0	1030000	557.351	n/a	n/a	n/a	n/a	557.382	n/a	n/a	n/a	n/a	0.8793	2.274	5.053	62.378	n/a	n/a	n/a		Medium
Apo	15.00s	15sec_0_20200831_113900	CUT-PRESCISSION-SYK(6-269)	73	84	AIAGGRTHASPA	H	3	2.01	2.17-2.42	58	n/a	n/a	0.013	0	3890000	371.883	n/a	n/a	n/a	n/a	371.894	n/a	n/a	n/a	n/a	0.926	1.483	4.944	61.034	n/a	n/a	n/a		Low
Apo	15.00s	15sec_0_20200831_113900	CUT-PRESCISSION-SYK(6-269)	73	85	AIAGGRTHASPAD	H	2	2.22	2.20-2.50	69	n/a	n/a	0.029	-0.001	10400000	615.036	n/a	n/a	n/a	n/a	615.084	n/a	n/a	n/a	n/a	0.9527	2.393	5.318	59.088	n/a	n/a	n/a		High
Apo	15.00s	15sec_0_20200831_113900	CUT-PRESCISSION-SYK(6-269)	73	85	AIAGGRTHASPAD	H	3	2.22	2.14-2.42	64	n/a	n/a	0.016	0	49700000	410.346	n/a	n/a	n/a	n/a	410.383	n/a	n/a	n/a	n/a	0.956	1.574	5.248	58.309	n/a	n/a	n/a		High
Apo	15.00s	15sec_0_20200831_113900	CUT-PRESCISSION-SYK(6-269)	73	86	AIAGGRTHASPADL	H	2	4.42	4.28-4.48	46	n/a	n/a	0.033	0	125000000	671.094	n/a	n/a	n/a	n/a	671.162	n/a	n/a	n/a	n/a	0.9164	1.87	4.155	41.971	n/a	n/a	n/a		Medium
Apo	15.00s	15sec_0_20200831_113900	CUT-PRESCISSION-SYK(6-269)	73	86	AIAGGRTHASPADL	H	3	4.42	4.27-4.48	46	n/a	n/a	0.018	0	248000000	447.806	n/a	n/a	n/a	n/a	447.793	n/a	n/a	n/a	n/a	0.924	1.316	4.385	44.295	n/a	n/a	n/a		Medium
Apo	15.00s	15sec_0_20200831_113900	CUT-PRESCISSION-SYK(6-269)	73	88	AIAGGRTHASPADLCH	H	3	3.07	3.92-4.12	46	n/a	n/a	0.022	0	3790000	527.871	n/a	n/a	n/a	n/a	527.93	n/a	n/a	n/a	n/a	0.6837	1.372	4.574	39.098	n/a	n/a	n/a		Medium
Apo	15.00s	15sec_0_20200831_113900	CUT-PRESCISSION-SYK(6-269)	74	85	IAGGRTHASPAD	H	2	2.17	2.19-2.39	46	n/a	n/a	0.025	0	660000	579.133	n/a	n/a	n/a	n/a	579.159	n/a	n/a	n/a	n/a	0.9292	2.058	4.573	56.46	n/a	n/a	n/a		Medium
Apo	15.00s	15sec_0_20200831_113900	CUT-PRESCISSION-SYK(6-269)	74	85	IAGGRTHASPAD	H	3	2.17	2.13-2.40	63	n/a	n/a	0.014	0	2820000	386.384	n/a	n/a	n/a	n/a	386.415	n/a	n/a	n/a	n/a	0.9418	1.292	4.308	53.18	n/a	n/a	n/a		Medium
Apo	15.00s	15sec_0_20200831_113900	CUT-PRESCISSION-SYK(6-269)	74	86	IAGGRTHASPADL	H	2	4.06	4.07-4.27	45	n/a	n/a	0.033	0.001	20400000	634.763	n/a	n/a	n/a	n/a	634.748	n/a	n/a	n/a	n/a	0.7322	1.137	2.526	28.069	n/a	n/a	n/a		Medium
Apo	15.00s	15sec_0_20200831_113900	CUT-PRESCISSION-SYK(6-269)	74	86	IAGGRTHASPADL	H	3	4.06	3.84-4.15	69	n/a	n/a	0.016	0	67000000	423.813	n/a	n/a	n/a	n/a	423.85	n/a	n/a	n/a	n/a	0.9246	1.005	3.35	37.222	n/a	n/a	n/a		Medium
Apo	15.00s	15sec_0_20200831_113900	CUT-PRESCISSION-SYK(6-269)	74	92	IAGGRTHASPADLCHYHSQ	H	4	3.59	4.51-4.71	45	n/a	n/a	0.02	0	4480000	507.04	n/a	n/a	n/a	n/a	507.016	n/a	n/a	n/a	n/a	0.7967	0.809	3.594	24.956	n/a	n/a	n/a		Medium
Apo	15.00s	15sec_0_20200831_113900	CUT-PRESCISSION-SYK(6-269)	75	86	AGGRTHASPADL	H	3	1.95	2.12-2.40	64	n/a	n/a	0.014	0	2830000	386.384	n/a	n/a	n/a	n/a	386.416	n/a	n/a	n/a	n/a	0.9425	1.296	4.318	53.313	n/a	n/a	n/a		Medium
Apo	15.00s	15sec_0_20200831_113900	CUT-PRESCISSION-SYK(6-269)	76	86	GGRTHASPADL	H	2	3.56	3.33-3.63	67	n/a	n/a	0.024	0	33400000	542.532	n/a	n/a	n/a	n/a	542.534	n/a	n/a	n/a	n/a	0.8665	0.976	2.168	30.109	n/a	n/a	n/a		Medium
Apo	15.00s	15sec_0_20200831_113900	CUT-PRESCISSION-SYK(6-269)	76	86	GGRTHASPADL	H	3	3.56	3.30-3.60	68	n/a	n/a	0.013	0	37400000	362.002	n/a	n/a	n/a	n/a	361.996	n/a	n/a	n/a	n/a	0.9161	0.634	2.112	29.332	n/a	n/a	n/a		High
Apo	15.00s	15sec_0_20200831_113900	CUT-PRESCISSION-SYK(6-269)	85	90	DLCHYH	H	2	3.71	3.62-3.81	45	n/a	n/a	0.017	0	69500000	394.404	n/a	n/a	n/a	n/a	394.474	n/a	n/a	n/a	n/a	0.8031	0.042	0.093	2.578	n/a	n/a	n/a		Medium
Apo	15.00s	15sec_0_20200831_113900	CUT-PRESCISSION-SYK(6-269)	85	92	DLCHYHSQ	H	2	3.6	3.41-3.61	46	n/a	n/a	0.021	0	79700000	502.121	n/a	n/a	n/a	n/a	502.152	n/a	n/a	n/a	n/a	0.9259	0.131	0.292	5.406	n/a	n/a	n/a		Medium
Apo	15.00s	15sec_0_20200831_113900	CUT-PRESCISSION-SYK(6-269)	85	92	DLCHYHSQ	H	3	3.6	3.46-3.70	56	n/a	n/a	0.011	0	133000000	335.076	n/a	n/a	n/a	n/a	335.102	n/a	n/a	n/a	n/a	0.9264	0.081	0.271	5.019	n/a	n/a	n/a		Medium
Apo	15.00s	15sec_0_20200831_113900	CUT-PRESCISSION-SYK(6-269)	85	95	DLCHYHSQESD	H	2	2.98	3.82-4.02	46	n/a	n/a	0.032	-0.001	45600000	668.379	n/a	n/a	n/a	n/a	668.428	n/a	n/a	n/a	n/a	0.9201	0.813	1.806	22.299	n/a	n/a	n/a		Medium
Apo	15.00s	15sec_0_20200831_113900	CUT-PRESCISSION-SYK(6-269)	85	95	DLCHYHSQESD	H	3	2.98	3.72-3.92	46	n/a	n/a	0.019	0	45800000	445.934	n/a	n/a	n/a	n/a	445.958	n/a	n/a	n/a	n/a	0.9092	0.505	1.683	20.774	n/a	n/a	n/a		Medium
Apo	15.00s	15sec_0_20200831_113900	CUT-PRESCISSION-SYK(6-269)	85	96	DLCHYHSQESDG	H	3	3.97	3.74-4.03	68	n/a	n/a	0.018	-0.001	6780000	465.073	n/a	n/a	n/a	n/a	465.178	n/a	n/a	n/a	n/a	0.8246	0.694	2.313	25.704	n/a	n/a	n/a		Medium
Apo	15.00s	15sec_0_20200831_113900	CUT-PRESCISSION-SYK(6-269)	85	97	DLCHYHSQESDGL	H	2	6.37	6.05-6.35	68	n/a	n/a	0.039	-0.001	443000000	753.738	n/a	n/a	n/a	n/a	753.761	n/a	n/a	n/a	n/a	0.9594	0.988	2.195	22.167	n/a	n/a	n/a		High
Apo	15.00s	15sec_0_20200831_113900	CUT-PRESCISSION-SYK(6-269)	85	97	DLCHYHSQESDGL	H	3	6.37	6.15-6.44	65	n/a	n/a	0.022	-0.001	713000000	502.975	n/a	n/a	n/a	n/a	502.835	n/a	n/a	n/a	n/a	0.6977	0.79	2.634	26.601	n/a	n/a	n/a		Low
Apo	15.00s	15sec_0_20200831_113900	CUT-PRESCISSION-SYK(6-269)	85	99	DLCHYHSQESDGLVC	H	2	5.81	6.94-7.24	68	n/a	n/a	0.053	-0.001	7310000	854.952	n/a	n/a	n/a	n/a	854.965	n/a	n/a	n/a	n/a	0.6262	1.178	2.618	22.377	n/a	n/a	n/a		Medium
Apo	15.00s	15sec_0_20200831_113900	CUT-PRESCISSION-SYK(6-269)	85	99	DLCHYHSQESDGLVC	H	3	5.81	6.90-7.19	68	n/a	n/a	0.028	0.001	18700000	570.197	n/a	n/a	n/a	n/a	570.176	n/a	n/a	n/a	n/a	0.7157	0.658	2.194	18.748	n/a	n/a	n/a		Medium
Apo	15.00s	15sec_0_20200831_113900	CUT-PRESCISSION-SYK(6-269)	86	96	LCHYHSQESDG	H	2	2.42	3.49-3.80	69	n/a	n/a	0.031	-0.001	1080000000	639.776	n/a	n/a	n/a	n/a	639.794	n/a	n/a	n/a	n/a	0.9614	1.157	2.571	31.74	n/a	n/a	n/a		High
Apo	15.00s	15sec_0_20200831_113900	CUT-PRESCISSION-SYK(6-269)	86	96	LCHYHSQESDG	H	3	2.42	2.56-2.80	55	n/a	n/a	0.016	0	1210000	426.713	n/a	n/a	n/a	n/a	426.781	n/a	n/a	n/a	n/a	0.8464	0.625	2.085	25.737	n/a	n/a	n/a		Low
Apo	15.00s	15sec_0_20200831_113900	CUT-PRESCISSION-SYK(6-269)	86	97	LCHYHSQESDGL	H	2	4.71	4.44-4.74	69	n/a	n/a	0.037	-0.001	1170000000	696.249	n/a	n/a	n/a	n/a	696.269	n/a	n/a	n/a	n/a	0.9399	1.029	2.288	25.418	n/a	n/a	n/a		High
Apo	15.00s	15sec_0_20200831_113900	CUT-PRESCISSION-SYK(6-269)	86	97	LCHYHSQESDGL	H	3	4.71	4.40-4.69	68	n/a	n/a	0.019	0	1870000000	464.499	n/a	n/a	n/a	n/a	464.513	n/a	n/a	n/a	n/a	0.9682	0.681	2.271	25.235	n/a	n/a	n/a		High
Apo	15.00s	15sec_0_20200831_113900	CUT-PRESCISSION-SYK(6-269)	86	97	LCHYHSQESDGL	H	2	17.72	0.00-0.00	0	n/a	n/a														0	n/a	n/a	n/a	n/a	n/a	n/a		Low
Apo	15.00s	15sec_0_20200831_113900	CUT-PRESCISSION-SYK(6-269)	86	97	LCHYHSQESDGL	H	3	17.72	15.45-15.65	46	n/a	n/a	0.019	0	423000	464.128	n/a	n/a	n/a	n/a	464.15	n/a	n/a	n/a	n/a	0.9268	0.366	1.22	13.561	n/a	n/a	n/a		Medium
Apo	15.00s	15sec_0_20200831_113900	CUT-PRESCISSION-SYK(6-269)	86	99	LCHYHSQESDGLVC	H	2	5.78	5.50-5.70	46	n/a	n/a	0.044	-0.001	20600000	797.37	n/a	n/a	n/a	n/a	797.453	n/a	n/a	n/a	n/a	0.8215	1.161	2.58	23.89	n/a	n/a	n/a		Medium
Apo	15.00s	15sec_0_20200831_113900	CUT-PRESCISSION-SYK(6-269)	86	99	LCHYHSQESDGLVC	H	3	5.78	5.52-5.82	68	n/a	n/a	0.022	0	60300000	532.299	n/a	n/a	n/a	n/a	532.034	n/a	n/a	n/a	n/a	0.7181	1.016	3.387	31.359	n/a	n/a	n/a		Low
Apo	15.00s	15sec_0_20200831_113900	CUT-PRESCISSION-SYK(6-269)	87	97	CHYHSQESDGL	H	2	3.99	3.59-3.89	68	n/a	n/a	0.03	0	951000000	639.766	n/a	n/a	n/a	n/a	639.782	n/a	n/a	n/a	n/a	0.9603	1.133	2.518	31.086	n/a	n/a	n/a		High
Apo	15.00s	15sec_0_20200831_113900	CUT-PRESCISSION-SYK(6-269)	87	97	CHYHSQESDGL	H	3	3.99	3.44-3.74	68	n/a	n/a	0.017	0	1110000000	426.827	n/a	n/a	n/a	n/a	426.842	n/a	n/a	n/a	n/a	0.9562	0.734	2.446	30.196	n/a	n/a	n/a		High
Apo	15.00s	15sec_0_20200831_113900	CUT-PRESCISSION-SYK(6-269)	87	99	CHYHSQESDGLVC	H	2	5.43	4.78-5.08	68	n/a	n/a	0.036	-0.001	47900000	740.916	n/a	n/a	n/a	n/a	740.98	n/a	n/a	n/a	n/a	0.9004	1.222	2.717	27.441	n/a	n/a	n/a		Medium
Apo	15.00s	15sec_0_20200831_113900	CUT-PRESCISSION-SYK(6-269)	87	99	CHYHSQESDGLVC	H	3	5.43	4.83-5.05	51	n/a	n/a	0.02	0	54100000	494.287	n/a	n/a	n/a	n/a	494.324	n/a	n/a	n/a	n/a	0.9042	0.798	2.66	26.865	n/a	n/a	n/a		Medium
Apo	15.00s	15sec_0_20200831_113900	CUT-PRESCISSION-SYK(6-269)	88	97	HYHSQESDGL	H	2	3.54	3.22-3.45	52	n/a	n/a	0.029	-0.001	177000000	588.204	n/a	n/a	n/a	n/a	588.221	n/a	n/a	n/a	n/a	0.9333	1.138	2.529	35.129	n/a	n/a	n/a		High
Apo	15.00s	15sec_0_20200831_113900	CUT-PRESCISSION-SYK(6-269)	88	97	HYHSQESDGL	H	3	3.54	3.16-3.45	68	n/a	n/a	0.014	0	204000000	392.428	n/a	n/a	n/a	n/a	392.442	n/a	n/a	n/a	n/a	0.9534	0.713	2.375	32.992	n/a	n/a	n/a		Medium
Apo	15.00s	15sec_0_20200831_113900	CUT-PRESCISSION-SYK(6-269)	89	97	YHSQESDGL	H	2	4.16	3.85-4.05	45	n/a	n/a	0.022	0	152000000	519.665	n/a	n/a	n/a	n/a	519.679	n/a	n/a	n/a	n/a	0.952	1.04	2.311	36.683	n/a	n/a	n/a		Medium
Apo	15.00s	15sec_0_20200831_113900	CUT-PRESCISSION-SYK(6-269)	100	114	LLKKPFNRPQGVQPK	H	3	3.6	3.31-3.61	68	n/a	n/a	0.026	-0.001	39300000	585.691	n/a	n/a	n/a	n/a	585.72	n/a	n/a	n/a	n/a	0.9476	1.37	4.566	50.73	n/a	n/a	n/a		Medium
Apo	15.00s	15sec_0_20200831_113900	CUT-PRESCISSION-SYK(6-269)	100	114	LLKKPFNRPQGVQPK	H	4	3.6	3.33-3.63	68	n/a	n/a	0.018	0	191000000	439.524	n/a	n/a	n/a	n/a	439.549	n/a	n/a	n/a	n/a	0.9529	0.999	4.438	49.31	n/a	n/a	n/a		High
Apo	15.00s	15sec_0_20200831_113900	CUT-PRESCISSION-SYK(6-269)	101	107	LKKPFNR	H	2	2.52	2.47-2.67	46	n/a	n/a	0.02	-0.001	1560000	452.191	n/a	n/a	n/a	n/a	452.245	n/a	n/a	n/a	n/a	0.8384	0.236	0.525	14.591	n/a	n/a	n/a		Medium
Apo	15.00s	15sec_0_20200831_113900	CUT-PRESCISSION-SYK(6-269)	101	107	LKKPFNR	H	3	2.52	2.77-2.97	46	n/a	n/a	0.01	0	1870000	301.773	n/a	n/a	n/a	n/a	301.784	n/a	n/a	n/a	n/a	0.8721	0.084	0.279	7.74	n/a	n/a	n/a		Medium
Apo	15.00s	15sec_0_20200831_113900	CUT-PRESCISSION-SYK(6-269)	101	108	LKKPFNRP	H	2	3.23	3.28-3.47	45	n/a	n/a	0.023	0	2700000	500.605	n/a	n/a	n/a	n/a	500.677	n/a	n/a	n/a	n/a	0.7706	0.069	0.154	4.286	n/a	n/a	n/a		Medium
Apo	15.00s	15sec_0_20200831_113900	CUT-PRESCISSION-SYK(6-269)	101	108	LKKPFNRP	H	3	3.23	3.29-3.48	45	n/a	n/a	0.011	0	26800000	334.133	n/a	n/a	n/a	n/a	334.141	n/a	n/a	n/a	n/a	0.9274	0.078	0.259	7.181	n/a	n/a	n/a		Medium
Apo	15.00s	15sec_0_20200831_113900	CUT-PRESCISSION-SYK(6-269)	101	109	LKKPFNRPQ	H	2	2.78	2.53-2.73	46	n/a	n/a	0.025	0	11700000	565.181	n/a	n/a	n/a	n/a	565.208	n/a	n/a	n/a	n/a	0.9572	0.541	1.203	26.74	n/a	n/a	n/a		Medium
Apo	15.00s	15sec_0_20200831_113900	CUT-PRESCISSION-SYK(6-269)	101	109	LKKPFNRPQ	H	3	2.78	2.51-2.71	47	n/a	n/a	0.014	0	110000000	377.126	n/a	n/a	n/a	n/a	377.129	n/a	n/a	n/a	n/a	0.9569	0.35	1.165	25.899	n/a	n/a	n/a		High
Apo	15.00s	15sec_0_20200831_113900	CUT-PRESCISSION-SYK(6-269)	101	114	LKKPFNRPQGVQPK	H	2	2.95	2.76-3.06	68	n/a	n/a	0.045	-0.001	96500000	821.484	n/a	n/a	n/a	n/a	821.534	n/a	n/a	n/a	n/a	0.948	2.037	4.526	55.873	n/a	n/a	n/a		High
Apo	15.00s	15sec_0_20200831_113900	CUT-PRESCISSION-SYK(6-269)	101	114	LKKPFNRPQGVQPK	H	3	2.95	2.64-2.95	69	n/a	n/a	0.025	-0.001	698000000	547.991	n/a	n/a	n/a	n/a	548.019	n/a	n/a	n/a	n/a	0.9517	1.341	4.469	55.172	n/a	n/a	n/a		High
Apo	15.00s	15sec_0_20200831_113900	CUT-PRESCISSION-SYK(6-269)	101	114	LKKPFNRPQGVQPK	H	4	2.95	2.64-2.94	69	n/a	n/a	0.016	-0.001	3350000000	411.239	n/a	n/a	n/a	n/a	411.258	n/a	n/a	n/a	n/a	0.9474	0.997	4.433	54.728	n/a	n/a	n/a		High
Apo	15.00s	15sec_0_20200831_113900	CUT-PRESCISSION-SYK(6-269)	101	114	LKKPFNRPQGVQPK	H	5	2.95	2.76-3.06	68	n/a	n/a	0.012	-0.001	163000000	329.179	n/a	n/a	n/a	n/a	329.197	n/a	n/a	n/a	n/a	0.9469	0.786	4.368	53.929	n/a	n/a	n/a		High
Apo	15.00s	15sec_0_20200831_113900	CUT-PRESCISSION-SYK(6-269)	101	117	LKKPFNRPQGVQPKTGP	H	3	2.4	3.05-3.35	67	n/a	n/a	0.031	-0.001	1870000	633.627	n/a	n/a	n/a	n/a	633.688	n/a	n/a	n/a	n/a	0.7736	1.929	6.431	64.961	n/a	n/a	n/a		Low
Apo	15.00s	15sec_0_20200831_113900	CUT-PRESCISSION-SYK(6-269)	101	117	LKKPFNRPQGVQPKTGP	H	4	2.4	3.11-3.31	45	n/a	n/a	0.019	-0.001	6640000	475.402	n/a	n/a	n/a	n/a	475.415	n/a	n/a	n/a	n/a	0.9002	1.356	6.025	60.862	n/a	n/a	n/a		Medium
Apo	15.00s	15sec_0_20200831_113900	CUT-PRESCISSION-SYK(6-269)	102	114	KKPFNRPQGVQPK	H	3	2.92	2.70-2.90	46	n/a	n/a	0.022	-0.001	5900000	510.52	n/a	n/a	n/a	n/a	510.33	n/a	n/a	n/a	n/a	0.7656	1.43	4.766	66.191	n/a	n/a	n/a		Medium
Apo	15.00s	15sec_0_20200831_113900	CUT-PRESCISSION-SYK(6-269)	102	114	KKPFNRPQGVQPK	H	4	2.92	0.00-0.00	0	n/a	n/a														0	n/a	n/a	n/a	n/a	n/a	n/a		Low
Apo	15.00s	15sec_0_20200831_113900	CUT-PRESCISSION-SYK(6-269)	105	109	FNRPQ	H	2	2.69	2.49-2.69	46	n/a	n/a	0.01	0	10800000	331.776	n/a	n/a	n/a	n/a	331.841	n/a	n/a	n/a	n/a	0.8882	0.439	0.975	54.154	n/a	n/a	n/a		High
Apo	15.00s	15sec_0_20200831_113900	CUT-PRESCISSION-SYK(6-269)	105	114	FNRPQGVQPK	H	2	3.06	2.97-3.17	46	n/a	n/a	0.029	-0.001	88100000	588.172	n/a	n/a	n/a	n/a	588.273	n/a	n/a	n/a	n/a	0.7871	2.018	4.485	83.046	n/a	n/a	n/a		Medium
Apo	15.00s	15sec_0_20200831_113900	CUT-PRESCISSION-SYK(6-269)	105	114	FNRPQGVQPK	H	3	3.06	2.93-3.20	62	n/a	n/a	0.014	0	631000000	392.432	n/a	n/a	n/a	n/a	392.463	n/a	n/a	n/a	n/a	0.9329	1.32	4.401	81.498	n/a	n/a	n/a		High
Apo	15.00s	15sec_0_20200831_113900	CUT-PRESCISSION-SYK(6-269)	105	121	FNRPQGVQPKTGPFEDL	H	2	7.18	8.56-8.76	45	n/a	n/a	0.059	-0.002	22300000	969.762	n/a	n/a	n/a	n/a	969.742	n/a	n/a	n/a	n/a	0.8284	3.206	7.125	65.972	n/a	n/a	n/a		Medium
Apo	15.00s	15sec_0_20200831_113900	CUT-PRESCISSION-SYK(6-269)	105	121	FNRPQGVQPKTGPFEDL	H	3	7.18	8.54-8.74	46	n/a	n/a	0.033	0	276000000	646.822	n/a	n/a	n/a	n/a	646.781	n/a	n/a	n/a	n/a	0.8868	2.333	7.776	72	n/a	n/a	n/a		Medium
Apo	15.00s	15sec_0_20200831_113900	CUT-PRESCISSION-SYK(6-269)	109	117	QGVQPKTGP	H	2	2.45	2.20-2.47	61	n/a	n/a	0.018	0	8320000	458.61	n/a	n/a	n/a	n/a	458.537	n/a	n/a	n/a	n/a	0.875	2.084	4.631	102.903	n/a	n/a	n/a		High
Apo	15.00s	15sec_0_20200831_113900	CUT-PRESCISSION-SYK(6-269)	109	124	QGVQPKTGPFEDLKEN	H	3	5.17	4.95-5.25	69	n/a	n/a	0.028	-0.001	274000000	598.058	n/a	n/a	n/a	n/a	598.08	n/a	n/a	n/a	n/a	0.9627	1.299	4.33	40.092	n/a	n/a	n/a		Medium
Apo	15.00s	15sec_0_20200831_113900	CUT-PRESCISSION-SYK(6-269)	114	121	KTGPFEDL	H	2	8.53	8.35-8.55	46	n/a	n/a	0.019	0	24600000	455.391	n/a	n/a	n/a	n/a	455.421	n/a	n/a	n/a	n/a	0.8583	1.421	3.158	70.167	n/a	n/a	n/a		Medium
Apo	15.00s	15sec_0_20200831_113900	CUT-PRESCISSION-SYK(6-269)	115	121	TGPFEDL	H	1	8.77	9.59-9.89	69	n/a	n/a	0.041	-0.001	1150000000	781.108	n/a	n/a	n/a	n/a	781.158	n/a	n/a	n/a	n/a	0.9586	2.306	2.563	71.184	n/a	n/a	n/a		High
Apo	15.00s	15sec_0_20200831_113900	CUT-PRESCISSION-SYK(6-269)	115	124	TGPFEDLKEN	H	2	6.95	6.86-7.08	52	n/a	n/a	0.026	0	259000000	577.794	n/a	n/a	n/a	n/a	577.821	n/a	n/a	n/a	n/a	0.9406	2.203	4.895	77.694	n/a	n/a	n/a		Medium
Apo	15.00s	15sec_0_20200831_113900	CUT-PRESCISSION-SYK(6-269)	118	127	FEDLKENLIR	H	2	8.11	7.90-8.20	68	n/a	n/a	0.028	-0.006	15300000	640.801	n/a	n/a	n/a	n/a	640.623	n/a	n/a	n/a	n/a	0.6377	1.276	2.836	39.387	n/a	n/a	n/a		Medium
Apo	15.00s	15sec_0_20200831_113900	CUT-PRESCISSION-SYK(6-269)	124	128	NLIRE	H	2	3.84	3.73-4.03	69	n/a	n/a	0.012	-0.001	4700000	324.757	n/a	n/a	n/a	n/a	324.11	n/a	n/a	n/a	n/a	0.4331	1.909	4.243	157.139	n/a	n/a	n/a		Low
Apo	15.00s	15sec_0_20200831_113900	CUT-PRESCISSION-SYK(6-269)	124	129	NLIREY	H	2	5.96	5.64-5.84	46	n/a	n/a	0.015	0	124000000	406.01	n/a	n/a	n/a	n/a	406.046	n/a	n/a	n/a	n/a	0.926	1.571	3.492	96.992	n/a	n/a	n/a		Medium
Apo	15.00s	15sec_0_20200831_113900	CUT-PRESCISSION-SYK(6-269)	125	129	LIREY	H	1	4.35	4.37-4.57	45	n/a	n/a	0.036	-0.001	157000000	696.004	n/a	n/a	n/a	n/a	696.116	n/a	n/a	n/a	n/a	0.818	2.224	2.471	91.511	n/a	n/a	n/a		Medium
Apo	15.00s	15sec_0_20200831_113900	CUT-PRESCISSION-SYK(6-269)	125	129	LIREY	H	2	4.35	4.18-4.61	97	n/a	n/a	0.014	0	5630000000	348.524	n/a	n/a	n/a	n/a	348.534	n/a	n/a	n/a	n/a	0.8645	1.124	2.499	92.54	n/a	n/a	n/a		High
Apo	15.00s	15sec_0_20200831_113900	CUT-PRESCISSION-SYK(6-269)	125	131	LIREYVK	H	2	3.72	3.66-3.86	46	n/a	n/a	0.018	0	46200000	462.875	n/a	n/a	n/a	n/a	462.935	n/a	n/a	n/a	n/a	0.9031	1.869	4.153	92.292	n/a	n/a	n/a		Medium
Apo	15.00s	15sec_0_20200831_113900	CUT-PRESCISSION-SYK(6-269)	125	131	LIREYVK	H	3	3.72	3.82-4.02	45	n/a	n/a	0.01	0	26200000	308.911	n/a	n/a	n/a	n/a	308.919	n/a	n/a	n/a	n/a	0.9025	1.215	4.049	89.987	n/a	n/a	n/a		High
Apo	15.00s	15sec_0_20200831_113900	CUT-PRESCISSION-SYK(6-269)	128	140	EYVKQTWNLQGQA	H	2	5.84	5.70-5.90	45	n/a	n/a	0.042	0	19700000	785.407	n/a	n/a	n/a	n/a	785.248	n/a	n/a	n/a	n/a	0.7598	2.199	4.888	49.371	n/a	n/a	n/a		Medium
Apo	15.00s	15sec_0_20200831_113900	CUT-PRESCISSION-SYK(6-269)	128	142	EYVKQTWNLQGQALE	H	2	6.83	7.52-7.72	46	n/a	n/a	0.052	0.01	347000000	908.765	n/a	n/a	n/a	n/a	908.802	n/a	n/a	n/a	n/a	0.9556	4.346	9.658	82.547	n/a	n/a	n/a		Medium
Apo	15.00s	15sec_0_20200831_113900	CUT-PRESCISSION-SYK(6-269)	129	134	YVKQTW	H	2	5.47	4.99-5.29	68	n/a	n/a	0.018	0	28600000	414.491	n/a	n/a	n/a	n/a	414.548	n/a	n/a	n/a	n/a	0.8059	1.465	3.256	90.443	n/a	n/a	n/a		Medium
Apo	15.00s	15sec_0_20200831_113900	CUT-PRESCISSION-SYK(6-269)	129	136	YVKQTWNL	H	1	8.61	8.03-8.42	90	n/a	n/a	0.065	0	34800000	1056.54	n/a	n/a	n/a	n/a	1056.72	n/a	n/a	n/a	n/a	0.8706	4.464	4.96	91.858	n/a	n/a	n/a		Medium
Apo	15.00s	15sec_0_20200831_113900	CUT-PRESCISSION-SYK(6-269)	129	136	YVKQTWNL	H	2	8.61	8.11-8.30	45	n/a	n/a	0.022	0	282000000	528.734	n/a	n/a	n/a	n/a	528.798	n/a	n/a	n/a	n/a	0.9129	2.15	4.777	88.468	n/a	n/a	n/a		Medium
Apo	15.00s	15sec_0_20200831_113900	CUT-PRESCISSION-SYK(6-269)	129	137	YVKQTWNLQ	H	2	6.95	6.74-6.99	59	n/a	n/a	0.031	0	18600000	593.998	n/a	n/a	n/a	n/a	593.22	n/a	n/a	n/a	n/a	0.3931	3.356	7.458	118.381	n/a	n/a	n/a		Low
Apo	15.00s	15sec_0_20200831_113900	CUT-PRESCISSION-SYK(6-269)	129	139	YVKQTWNLQGQ	H	2	5.56	6.41-6.63	50	n/a	n/a	0.033	-0.001	104000000	686.58	n/a	n/a	n/a	n/a	686.623	n/a	n/a	n/a	n/a	0.8953	3.388	7.53	92.962	n/a	n/a	n/a		Medium
Apo	15.00s	15sec_0_20200831_113900	CUT-PRESCISSION-SYK(6-269)	129	140	YVKQTWNLQGQA	H	2	6.95	6.88-7.10	51	n/a	n/a	0.039	0.002	59000000	722.8	n/a	n/a	n/a	n/a	722.586	n/a	n/a	n/a	n/a	0.6751	3.567	7.927	88.078	n/a	n/a	n/a		Low
Apo	15.00s	15sec_0_20200831_113900	CUT-PRESCISSION-SYK(6-269)	129	141	YVKQTWNLQGQAL	H	2	6.92	5.55-5.85	69	n/a	n/a	0.041	-0.018	320000000	778.234	n/a	n/a	n/a	n/a	778.245	n/a	n/a	n/a	n/a	0.957	2.861	6.359	64.229	n/a	n/a	n/a		Medium
Apo	15.00s	15sec_0_20200831_113900	CUT-PRESCISSION-SYK(6-269)	129	141	YVKQTWNLQGQAL	H	3	6.92	5.50-5.80	70	n/a	n/a	0.023	-0.011	636000000	519.153	n/a	n/a	n/a	n/a	519.168	n/a	n/a	n/a	n/a	0.9646	1.9	6.332	63.963	n/a	n/a	n/a		Medium
Apo	15.00s	15sec_0_20200831_113900	CUT-PRESCISSION-SYK(6-269)	129	142	YVKQTWNLQGQALE	H	2	8.37	7.96-8.21	58	n/a	n/a	0.046	-0.001	270000000	844.247	n/a	n/a	n/a	n/a	844.277	n/a	n/a	n/a	n/a	0.9557	4.315	9.588	88.777	n/a	n/a	n/a		High
Apo	15.00s	15sec_0_20200831_113900	CUT-PRESCISSION-SYK(6-269)	129	142	YVKQTWNLQGQALE	H	3	8.37	8.07-8.27	46	n/a	n/a	0.028	0	11900000	562.871	n/a	n/a	n/a	n/a	562.953	n/a	n/a	n/a	n/a	0.6638	2.573	8.576	79.41	n/a	n/a	n/a		Low
Apo	15.00s	15sec_0_20200831_113900	CUT-PRESCISSION-SYK(6-269)	129	143	YVKQTWNLQGQALEQ	H	2	8.1	7.60-7.90	68	n/a	n/a	0.055	-0.001	1260000000	908.748	n/a	n/a	n/a	n/a	908.784	n/a	n/a	n/a	n/a	0.9525	4.753	10.561	90.269	n/a	n/a	n/a		High
Apo	15.00s	15sec_0_20200831_113900	CUT-PRESCISSION-SYK(6-269)	129	143	YVKQTWNLQGQALEQ	H	3	8.1	7.68-7.97	66	n/a	n/a	0.031	0	305000000	606.135	n/a	n/a	n/a	n/a	606.173	n/a	n/a	n/a	n/a	0.8975	3.131	10.438	89.215	n/a	n/a	n/a		Medium
Apo	15.00s	15sec_0_20200831_113900	CUT-PRESCISSION-SYK(6-269)	129	144	YVKQTWNLQGQALEQA	H	2	8.38	8.05-8.36	69	n/a	n/a	0.055	0	136000000	944.619	n/a	n/a	n/a	n/a	944.67	n/a	n/a	n/a	n/a	0.9213	5.052	11.226	89.095	n/a	n/a	n/a		High
Apo	15.00s	15sec_0_20200831_113900	CUT-PRESCISSION-SYK(6-269)	129	144	YVKQTWNLQGQALEQA	H	3	8.38	6.59-6.89	69	n/a	n/a	0.031	-0.004	533000000	628.513	n/a	n/a	n/a	n/a	628.559	n/a	n/a	n/a	n/a	0.8822	1.753	5.842	46.364	n/a	n/a	n/a		Low
Apo	15.00s	15sec_0_20200831_113900	CUT-PRESCISSION-SYK(6-269)	130	136	VKQTWNL	H	2	7.93	7.36-7.56	46	n/a	n/a	0.018	0	128000000	446.787	n/a	n/a	n/a	n/a	446.821	n/a	n/a	n/a	n/a	0.9517	1.577	3.505	77.883	n/a	n/a	n/a		High
Apo	15.00s	15sec_0_20200831_113900	CUT-PRESCISSION-SYK(6-269)	130	139	VKQTWNLQGQ	H	2	6.07	5.78-5.98	46	n/a	n/a	0.028	0	126000000	604.617	n/a	n/a	n/a	n/a	604.647	n/a	n/a	n/a	n/a	0.9283	2.983	6.629	92.07	n/a	n/a	n/a		Medium
Apo	15.00s	15sec_0_20200831_113900	CUT-PRESCISSION-SYK(6-269)	130	140	VKQTWNLQGQA	H	2	6.3	6.18-6.49	69	n/a	n/a	0.03	0	156000000	640.518	n/a	n/a	n/a	n/a	640.536	n/a	n/a	n/a	n/a	0.9242	3.088	6.862	84.71	n/a	n/a	n/a		High
Apo	15.00s	15sec_0_20200831_113900	CUT-PRESCISSION-SYK(6-269)	130	141	VKQTWNLQGQAL	H	2	8.7	8.47-8.66	45	n/a	n/a	0.035	0	193000000	697.372	n/a	n/a	n/a	n/a	697.415	n/a	n/a	n/a	n/a	0.9429	3.556	7.901	87.793	n/a	n/a	n/a		Medium
Apo	15.00s	15sec_0_20200831_113900	CUT-PRESCISSION-SYK(6-269)	130	141	VKQTWNLQGQAL	H	3	8.7	9.39-9.69	69	n/a	n/a	0.019	0.001	1670000000	462.981	n/a	n/a	n/a	n/a	462.974	n/a	n/a	n/a	n/a	0.7328	0.173	0.576	6.402	n/a	n/a	n/a		Medium
Apo	15.00s	15sec_0_20200831_113900	CUT-PRESCISSION-SYK(6-269)	130	142	VKQTWNLQGQALE	H	2	8.01	7.48-7.78	68	n/a	n/a	0.041	0	711000000	762.265	n/a	n/a	n/a	n/a	762.304	n/a	n/a	n/a	n/a	0.9544	3.912	8.693	87.811	n/a	n/a	n/a		High
Apo	15.00s	15sec_0_20200831_113900	CUT-PRESCISSION-SYK(6-269)	130	142	VKQTWNLQGQALE	H	3	8.01	8.90-9.20	69	n/a	n/a	0.024	0.021	1010000000	506.546	n/a	n/a	n/a	n/a	506.577	n/a	n/a	n/a	n/a	0.3615	0.626	2.088	21.087	n/a	n/a	n/a		Low
Apo	15.00s	15sec_0_20200831_113900	CUT-PRESCISSION-SYK(6-269)	130	143	VKQTWNLQGQALEQ	H	2	7.83	7.09-7.39	69	n/a	n/a	0.048	0	1870000000	826.785	n/a	n/a	n/a	n/a	826.815	n/a	n/a	n/a	n/a	0.936	4.376	9.724	90.034	n/a	n/a	n/a		High
Apo	15.00s	15sec_0_20200831_113900	CUT-PRESCISSION-SYK(6-269)	130	143	VKQTWNLQGQALEQ	H	3	7.83	7.18-7.40	50	n/a	n/a	0.028	0	148000000	551.501	n/a	n/a	n/a	n/a	551.501	n/a	n/a	n/a	n/a	0.8581	2.835	9.451	87.512	n/a	n/a	n/a		Medium
Apo	15.00s	15sec_0_20200831_113900	CUT-PRESCISSION-SYK(6-269)	130	144	VKQTWNLQGQALEQA	H	2	7.92	7.68-7.98	69	n/a	n/a	0.048	-0.001	340000000	862.627	n/a	n/a	n/a	n/a	862.655	n/a	n/a	n/a	n/a	0.9517	4.685	10.411	88.986	n/a	n/a	n/a		High
Apo	15.00s	15sec_0_20200831_113900	CUT-PRESCISSION-SYK(6-269)	130	144	VKQTWNLQGQALEQA	H	3	7.92	7.68-7.88	46	n/a	n/a	0.027	0	27600000	575.489	n/a	n/a	n/a	n/a	575.406	n/a	n/a	n/a	n/a	0.7378	3.147	10.49	89.662	n/a	n/a	n/a		Medium
Apo	15.00s	15sec_0_20200831_113900	CUT-PRESCISSION-SYK(6-269)	136	141	LQGQAL	H	2	3.33	4.14-4.43	66	n/a	n/a	0.011	0.007	117000000	316.971	n/a	n/a	n/a	n/a	317.019	n/a	n/a	n/a	n/a	0.8108	1.612	3.582	99.492	n/a	n/a	n/a		Medium
Apo	15.00s	15sec_0_20200831_113900	CUT-PRESCISSION-SYK(6-269)	136	143	LQGQALEQ	H	2	3.62	3.54-3.76	50	n/a	n/a	0.018	0	136000000	446.285	n/a	n/a	n/a	n/a	446.288	n/a	n/a	n/a	n/a	0.937	2.292	5.093	94.313	n/a	n/a	n/a		Medium
Apo	15.00s	15sec_0_20200831_113900	CUT-PRESCISSION-SYK(6-269)	136	155	LQGQALEQAIISQKPQLEKL	H	3	8.19	8.45-8.75	69	n/a	n/a	0.041	-0.035	15200000	749.193	n/a	n/a	n/a	n/a	748.755	n/a	n/a	n/a	n/a	0.1421	2.99	9.967	65.144	n/a	n/a	n/a		Low
Apo	15.00s	15sec_0_20200831_113900	CUT-PRESCISSION-SYK(6-269)	138	152	GQALEQAIISQKPQL	H	2	7.25	6.73-6.92	45	n/a	n/a	0.037	0.007	23300000	817.591	n/a	n/a	n/a	n/a	817.653	n/a	n/a	n/a	n/a	0.8063	4.704	10.453	96.789	n/a	n/a	n/a		Medium
Apo	15.00s	15sec_0_20200831_113900	CUT-PRESCISSION-SYK(6-269)	138	152	GQALEQAIISQKPQL	H	3	7.25	6.84-7.15	69	n/a	n/a	0.024	0.004	311000000	545.376	n/a	n/a	n/a	n/a	545.385	n/a	n/a	n/a	n/a	0.9184	3.057	10.192	94.367	n/a	n/a	n/a		Medium
Apo	15.00s	15sec_0_20200831_113900	CUT-PRESCISSION-SYK(6-269)	140	155	ALEQAIISQKPQLEKL	H	2	8.45	8.39-8.58	45	n/a	n/a	0.051	-0.001	49700000	910.638	n/a	n/a	n/a	n/a	910.707	n/a	n/a	n/a	n/a	0.8421	4.839	10.754	91.914	n/a	n/a	n/a		Medium
Apo	15.00s	15sec_0_20200831_113900	CUT-PRESCISSION-SYK(6-269)	140	155	ALEQAIISQKPQLEKL	H	3	8.45	8.32-8.60	64	n/a	n/a	0.03	0	394000000	607.435	n/a	n/a	n/a	n/a	607.431	n/a	n/a	n/a	n/a	0.9285	3.393	11.309	96.661	n/a	n/a	n/a		High
Apo	15.00s	15sec_0_20200831_113900	CUT-PRESCISSION-SYK(6-269)	141	155	LEQAIISQKPQLEKL	H	2	7.72	7.50-7.69	45	n/a	n/a	0.045	-0.001	15100000	874.44	n/a	n/a	n/a	n/a	874.558	n/a	n/a	n/a	n/a	0.8279	4.568	10.152	93.997	n/a	n/a	n/a		Medium
Apo	15.00s	15sec_0_20200831_113900	CUT-PRESCISSION-SYK(6-269)	141	155	LEQAIISQKPQLEKL	H	3	7.72	7.47-7.66	45	n/a	n/a	0.026	0	96000000	583.319	n/a	n/a	n/a	n/a	583.321	n/a	n/a	n/a	n/a	0.9058	2.96	9.866	91.352	n/a	n/a	n/a		Medium
Apo	15.00s	15sec_0_20200831_113900	CUT-PRESCISSION-SYK(6-269)	142	150	EQAIISQKP	H	2	3.15	2.96-3.25	68	n/a	n/a	0.02	0.01	33700000	509.55	n/a	n/a	n/a	n/a	509.62	n/a	n/a	n/a	n/a	0.8399	1.638	3.64	67.413	n/a	n/a	n/a		Medium
Apo	15.00s	15sec_0_20200831_113900	CUT-PRESCISSION-SYK(6-269)	142	152	EQAIISQKPQL	H	2	6.48	6.25-6.53	63	n/a	n/a	0.03	0	369000000	631.282	n/a	n/a	n/a	n/a	631.312	n/a	n/a	n/a	n/a	0.9576	3.073	6.828	94.835	n/a	n/a	n/a		High
Apo	15.00s	15sec_0_20200831_113900	CUT-PRESCISSION-SYK(6-269)	142	152	EQAIISQKPQL	H	3	6.48	0.00-0.00	0	n/a	n/a														0	n/a	n/a	n/a	n/a	n/a	n/a		Low
Apo	15.00s	15sec_0_20200831_113900	CUT-PRESCISSION-SYK(6-269)	142	155	EQAIISQKPQLEKL	H	2	7.09	6.93-7.13	46	n/a	n/a	0.043	-0.001	90700000	817.513	n/a	n/a	n/a	n/a	817.571	n/a	n/a	n/a	n/a	0.915	4.135	9.189	92.821	n/a	n/a	n/a		High
Apo	15.00s	15sec_0_20200831_113900	CUT-PRESCISSION-SYK(6-269)	142	155	EQAIISQKPQLEKL	H	3	7.09	6.89-7.09	47	n/a	n/a	0.025	0	240000000	545.382	n/a	n/a	n/a	n/a	545.395	n/a	n/a	n/a	n/a	0.9046	2.763	9.209	93.016	n/a	n/a	n/a		High
Apo	15.00s	15sec_0_20200831_113900	CUT-PRESCISSION-SYK(6-269)	143	150	QAIISQKP	H	2	3.79	3.70-3.90	46	n/a	n/a	0.016	0	161000000	445.015	n/a	n/a	n/a	n/a	445.084	n/a	n/a	n/a	n/a	0.8681	1.947	4.326	96.14	n/a	n/a	n/a		Medium
Apo	15.00s	15sec_0_20200831_113900	CUT-PRESCISSION-SYK(6-269)	143	152	QAIISQKPQL	H	2	6.45	5.67-5.97	68	n/a	n/a	0.025	0	815000000	566.425	n/a	n/a	n/a	n/a	566.453	n/a	n/a	n/a	n/a	0.9594	2.772	6.161	97.789	n/a	n/a	n/a		High
Apo	15.00s	15sec_0_20200831_113900	CUT-PRESCISSION-SYK(6-269)	143	154	QAIISQKPQLEK	H	3	4.33	4.18-4.37	45	n/a	n/a	0.02	0	93700000	464.227	n/a	n/a	n/a	n/a	464.248	n/a	n/a	n/a	n/a	0.9566	2.368	7.893	97.446	n/a	n/a	n/a		Medium
Apo	15.00s	15sec_0_20200831_113900	CUT-PRESCISSION-SYK(6-269)	143	157	QAIISQKPQLEKLIA	H	3	8.32	8.13-8.34	46	n/a	n/a	0.024	0	17500000	563.927	n/a	n/a	n/a	n/a	563.929	n/a	n/a	n/a	n/a	0.9092	2.968	9.894	91.616	n/a	n/a	n/a		Medium
Apo	15.00s	15sec_0_20200831_113900	CUT-PRESCISSION-SYK(6-269)	144	150	AIISQKP	H	2	3.53	3.27-3.57	69	n/a	n/a	0.013	0	1390000000	380.514	n/a	n/a	n/a	n/a	380.538	n/a	n/a	n/a	n/a	0.9497	1.564	3.476	96.566	n/a	n/a	n/a		High
Apo	15.00s	15sec_0_20200831_113900	CUT-PRESCISSION-SYK(6-269)	144	151	AIISQKPQ	H	2	2.79	2.71-3.00	68	n/a	n/a	0.017	-0.001	76800000	444.964	n/a	n/a	n/a	n/a	445.006	n/a	n/a	n/a	n/a	0.9267	1.92	4.267	94.831	n/a	n/a	n/a		High
Apo	15.00s	15sec_0_20200831_113900	CUT-PRESCISSION-SYK(6-269)	144	152	AIISQKPQL	H	2	6.34	5.58-5.85	62	n/a	n/a	0.022	0	5770000000	501.908	n/a	n/a	n/a	n/a	501.924	n/a	n/a	n/a	n/a	0.9449	2.31	5.134	95.076	n/a	n/a	n/a		High
Apo	15.00s	15sec_0_20200831_113900	CUT-PRESCISSION-SYK(6-269)	144	153	AIISQKPQLE	H	2	5.29	5.17-5.36	45	n/a	n/a	0.026	-0.001	33500000	566.759	n/a	n/a	n/a	n/a	566.876	n/a	n/a	n/a	n/a	0.8545	2.597	5.771	91.596	n/a	n/a	n/a		Medium
Apo	15.00s	15sec_0_20200831_113900	CUT-PRESCISSION-SYK(6-269)	144	154	AIISQKPQLEK	H	2	4.13	4.09-4.29	45	n/a	n/a	0.029	0	104000000	631.97	n/a	n/a	n/a	n/a	631.36	n/a	n/a	n/a	n/a	0.468	3.646	8.103	112.537	n/a	n/a	n/a		Low
Apo	15.00s	15sec_0_20200831_113900	CUT-PRESCISSION-SYK(6-269)	144	154	AIISQKPQLEK	H	3	4.13	4.09-4.28	45	n/a	n/a	0.015	0	370000000	421.205	n/a	n/a	n/a	n/a	421.23	n/a	n/a	n/a	n/a	0.93	2.033	6.777	94.122	n/a	n/a	n/a		Medium
Apo	15.00s	15sec_0_20200831_113900	CUT-PRESCISSION-SYK(6-269)	144	155	AIISQKPQLEKL	H	2	6.9	6.32-6.62	69	n/a	n/a	0.035	-0.001	1090000000	688.138	n/a	n/a	n/a	n/a	688.171	n/a	n/a	n/a	n/a	0.9552	3.319	7.377	91.069	n/a	n/a	n/a		High
Apo	15.00s	15sec_0_20200831_113900	CUT-PRESCISSION-SYK(6-269)	144	155	AIISQKPQLEKL	H	3	6.9	6.28-6.58	69	n/a	n/a	0.018	0	2810000000	459.084	n/a	n/a	n/a	n/a	459.105	n/a	n/a	n/a	n/a	0.951	2.202	7.339	90.605	n/a	n/a	n/a		High
Apo	15.00s	15sec_0_20200831_113900	CUT-PRESCISSION-SYK(6-269)	144	157	AIISQKPQLEKLIA	H	2	8.22	7.99-8.19	46	n/a	n/a	0.042	-0.001	26200000	780.885	n/a	n/a	n/a	n/a	780.934	n/a	n/a	n/a	n/a	0.838	4.044	8.986	90.767	n/a	n/a	n/a		Medium
Apo	15.00s	15sec_0_20200831_113900	CUT-PRESCISSION-SYK(6-269)	144	157	AIISQKPQLEKLIA	H	3	8.22	8.10-8.30	46	n/a	n/a	0.022	0	72600000	520.887	n/a	n/a	n/a	n/a	520.917	n/a	n/a	n/a	n/a	0.9142	2.61	8.699	87.87	n/a	n/a	n/a		High
Apo	15.00s	15sec_0_20200831_113900	CUT-PRESCISSION-SYK(6-269)	145	150	IISQKP	H	2	2.92	2.36-2.67	69	n/a	n/a	0.012	0	154000000	344.556	n/a	n/a	n/a	n/a	344.574	n/a	n/a	n/a	n/a	0.9307	1.152	2.56	94.8	n/a	n/a	n/a		High
Apo	15.00s	15sec_0_20200831_113900	CUT-PRESCISSION-SYK(6-269)	145	152	IISQKPQL	H	2	5.28	4.76-5.06	69	n/a	n/a	0.018	0	1950000000	465.937	n/a	n/a	n/a	n/a	465.966	n/a	n/a	n/a	n/a	0.9507	1.885	4.188	93.072	n/a	n/a	n/a		Medium
Apo	15.00s	15sec_0_20200831_113900	CUT-PRESCISSION-SYK(6-269)	145	154	IISQKPQLEK	H	2	3.24	3.14-3.45	69	n/a	n/a	0.027	-0.001	30600000	595.382	n/a	n/a	n/a	n/a	595.422	n/a	n/a	n/a	n/a	0.9267	2.73	6.068	96.31	n/a	n/a	n/a		Medium
Apo	15.00s	15sec_0_20200831_113900	CUT-PRESCISSION-SYK(6-269)	145	154	IISQKPQLEK	H	3	3.24	3.24-3.44	45	n/a	n/a	0.014	0	96100000	397.237	n/a	n/a	n/a	n/a	397.255	n/a	n/a	n/a	n/a	0.9364	1.78	5.933	94.171	n/a	n/a	n/a		High
Apo	15.00s	15sec_0_20200831_113900	CUT-PRESCISSION-SYK(6-269)	145	155	IISQKPQLEKL	H	2	5.94	5.57-5.82	57	n/a	n/a	0.031	-0.001	245000000	652.141	n/a	n/a	n/a	n/a	652.189	n/a	n/a	n/a	n/a	0.9505	2.899	6.442	89.474	n/a	n/a	n/a		High
Apo	15.00s	15sec_0_20200831_113900	CUT-PRESCISSION-SYK(6-269)	145	155	IISQKPQLEKL	H	3	5.94	5.50-5.79	68	n/a	n/a	0.017	0	1190000000	435.1	n/a	n/a	n/a	n/a	435.126	n/a	n/a	n/a	n/a	0.9483	1.915	6.382	88.645	n/a	n/a	n/a		High
Apo	15.00s	15sec_0_20200831_113900	CUT-PRESCISSION-SYK(6-269)	146	152	ISQKPQL	H	2	3.03	3.83-4.03	46	n/a	n/a	0.014	-0.001	15100000	409.084	n/a	n/a	n/a	n/a	409.093	n/a	n/a	n/a	n/a	0.7598	1.617	3.593	99.796	n/a	n/a	n/a		Medium
Apo	15.00s	15sec_0_20200831_113900	CUT-PRESCISSION-SYK(6-269)	146	155	ISQKPQLEKL	H	2	6.81	6.66-6.86	46	n/a	n/a	0.027	0	50700000	595.678	n/a	n/a	n/a	n/a	595.664	n/a	n/a	n/a	n/a	0.8144	2.997	6.659	105.697	n/a	n/a	n/a		Medium
Apo	15.00s	15sec_0_20200831_113900	CUT-PRESCISSION-SYK(6-269)	146	155	ISQKPQLEKL	H	3	6.81	5.13-5.43	69	n/a	n/a	0.017	0	18500000	397.167	n/a	n/a	n/a	n/a	397.196	n/a	n/a	n/a	n/a	0.8071	1.775	5.916	93.904	n/a	n/a	n/a		Medium
Apo	15.00s	15sec_0_20200831_113900	CUT-PRESCISSION-SYK(6-269)	147	155	SQKPQLEKL	H	2	5.27	5.50-5.70	46	n/a	n/a	0.023	0	19100000	538.776	n/a	n/a	n/a	n/a	538.789	n/a	n/a	n/a	n/a	0.7385	2.693	5.985	110.83	n/a	n/a	n/a		Medium
Apo	15.00s	15sec_0_20200831_113900	CUT-PRESCISSION-SYK(6-269)	156	168	IATTAHEKMPWFH	H	3	7.84	7.61-7.81	46	n/a	n/a	0.021	0	18600000	525.158	n/a	n/a	n/a	n/a	525.082	n/a	n/a	n/a	n/a	0.8401	1.145	3.815	42.39	n/a	n/a	n/a		Medium
Apo	15.00s	15sec_0_20200831_113900	CUT-PRESCISSION-SYK(6-269)	156	168	IATTAHEKMPWFH	H	4	7.84	7.76-7.97	46	n/a	n/a	0.014	0	17000000	394.045	n/a	n/a	n/a	n/a	394.046	n/a	n/a	n/a	n/a	0.8999	0.865	3.845	42.717	n/a	n/a	n/a		High
Apo	15.00s	15sec_0_20200831_113900	CUT-PRESCISSION-SYK(6-269)	156	170	IATTAHEKMPWFHGK	H	2	6.22	5.83-6.13	68	n/a	n/a	0.051	-0.001	81700000	879.803	n/a	n/a	n/a	n/a	879.832	n/a	n/a	n/a	n/a	0.8861	1.868	4.15	38.428	n/a	n/a	n/a		High
Apo	15.00s	15sec_0_20200831_113900	CUT-PRESCISSION-SYK(6-269)	156	170	IATTAHEKMPWFHGK	H	3	6.22	5.77-6.08	69	n/a	n/a	0.03	0	394000000	586.897	n/a	n/a	n/a	n/a	586.93	n/a	n/a	n/a	n/a	0.8855	1.239	4.13	38.24	n/a	n/a	n/a		Medium
Apo	15.00s	15sec_0_20200831_113900	CUT-PRESCISSION-SYK(6-269)	156	170	IATTAHEKMPWFHGK	H	4	6.22	5.66-5.96	69	n/a	n/a	0.019	0	847000000	440.433	n/a	n/a	n/a	n/a	440.447	n/a	n/a	n/a	n/a	0.9102	0.929	4.129	38.233	n/a	n/a	n/a		High
Apo	15.00s	15sec_0_20200831_113900	CUT-PRESCISSION-SYK(6-269)	156	170	IATTAHEKMPWFHGK	H	5	6.22	5.88-6.08	45	n/a	n/a	0.013	0	714000000	352.556	n/a	n/a	n/a	n/a	352.551	n/a	n/a	n/a	n/a	0.9334	0.751	4.173	38.636	n/a	n/a	n/a		Medium
Apo	15.00s	15sec_0_20200831_113900	CUT-PRESCISSION-SYK(6-269)	156	173	IATTAHEKMPWFHGKISR	H	3	4.81	5.71-5.91	46	n/a	n/a	0.033	-0.001	42100000	705.876	n/a	n/a	n/a	n/a	706.012	n/a	n/a	n/a	n/a	0.7591	1.453	4.845	35.889	n/a	n/a	n/a		Medium
Apo	15.00s	15sec_0_20200831_113900	CUT-PRESCISSION-SYK(6-269)	156	173	IATTAHEKMPWFHGKISR	H	4	4.81	5.77-6.07	69	n/a	n/a	0.023	0	268000000	529.715	n/a	n/a	n/a	n/a	529.723	n/a	n/a	n/a	n/a	0.9414	1.114	4.951	36.676	n/a	n/a	n/a		High
Apo	15.00s	15sec_0_20200831_113900	CUT-PRESCISSION-SYK(6-269)	156	173	IATTAHEKMPWFHGKISR	H	5	4.81	5.69-6.00	69	n/a	n/a	0.017	0	496000000	423.98	n/a	n/a	n/a	n/a	423.989	n/a	n/a	n/a	n/a	0.9524	0.894	4.965	36.78	n/a	n/a	n/a		High
Apo	15.00s	15sec_0_20200831_113900	CUT-PRESCISSION-SYK(6-269)	156	173	IATTAHEKMPWFHGKISR	H	6	4.81	5.60-5.80	46	n/a	n/a	0.013	0	70700000	353.477	n/a	n/a	n/a	n/a	353.492	n/a	n/a	n/a	n/a	0.8949	0.735	4.898	36.285	n/a	n/a	n/a		Medium
Apo	15.00s	15sec_0_20200831_113900	CUT-PRESCISSION-SYK(6-269)	156	174	IATTAHEKMPWFHGKISRE	H	4	4.79	5.79-5.99	46	n/a	n/a	0.025	-0.001	77300000	562.037	n/a	n/a	n/a	n/a	562.047	n/a	n/a	n/a	n/a	0.8986	1.169	5.194	36.068	n/a	n/a	n/a		Medium
Apo	15.00s	15sec_0_20200831_113900	CUT-PRESCISSION-SYK(6-269)	156	174	IATTAHEKMPWFHGKISRE	H	5	4.79	5.96-6.15	45	n/a	n/a	0.018	0	101000000	449.824	n/a	n/a	n/a	n/a	449.825	n/a	n/a	n/a	n/a	0.9369	0.91	5.055	35.104	n/a	n/a	n/a		High
Apo	15.00s	15sec_0_20200831_113900	CUT-PRESCISSION-SYK(6-269)	156	174	IATTAHEKMPWFHGKISRE	H	6	4.79	5.75-5.94	45	n/a	n/a	0.013	0	41800000	375.012	n/a	n/a	n/a	n/a	375.004	n/a	n/a	n/a	n/a	0.8968	0.756	5.038	34.987	n/a	n/a	n/a		High
Apo	15.00s	15sec_0_20200831_113900	CUT-PRESCISSION-SYK(6-269)	156	175	IATTAHEKMPWFHGKISREE	H	3	4.88	6.07-6.31	56	n/a	n/a	0.041	-0.001	57300000	791.98	n/a	n/a	n/a	n/a	792.015	n/a	n/a	n/a	n/a	0.8826	1.485	4.949	32.347	n/a	n/a	n/a		Medium
Apo	15.00s	15sec_0_20200831_113900	CUT-PRESCISSION-SYK(6-269)	156	175	IATTAHEKMPWFHGKISREE	H	4	4.88	5.96-6.27	69	n/a	n/a	0.029	-0.001	231000000	594.153	n/a	n/a	n/a	n/a	594.262	n/a	n/a	n/a	n/a	0.6981	1.002	4.451	29.093	n/a	n/a	n/a		Low
Apo	15.00s	15sec_0_20200831_113900	CUT-PRESCISSION-SYK(6-269)	156	175	IATTAHEKMPWFHGKISREE	H	5	4.88	5.97-6.19	50	n/a	n/a	0.02	0	258000000	475.621	n/a	n/a	n/a	n/a	475.631	n/a	n/a	n/a	n/a	0.9435	0.881	4.896	32.002	n/a	n/a	n/a		High
Apo	15.00s	15sec_0_20200831_113900	CUT-PRESCISSION-SYK(6-269)	156	175	IATTAHEKMPWFHGKISREE	H	6	4.88	5.98-6.23	58	n/a	n/a	0.013	0	117000000	396.56	n/a	n/a	n/a	n/a	396.444	n/a	n/a	n/a	n/a	0.6477	0.765	5.102	33.346	n/a	n/a	n/a		Medium
Apo	15.00s	15sec_0_20200831_113900	CUT-PRESCISSION-SYK(6-269)	156	178	IATTAHEKMPWFHGKISREESEQ	H	3	4.74	5.67-5.97	69	n/a	n/a	0.052	-0.001	450000000	906.766	n/a	n/a	n/a	n/a	906.769	n/a	n/a	n/a	n/a	0.9588	1.459	4.865	27.028	n/a	n/a	n/a		High
Apo	15.00s	15sec_0_20200831_113900	CUT-PRESCISSION-SYK(6-269)	156	178	IATTAHEKMPWFHGKISREESEQ	H	4	4.74	5.65-5.85	46	n/a	n/a	0.034	-0.001	622000000	680.367	n/a	n/a	n/a	n/a	680.369	n/a	n/a	n/a	n/a	0.9688	1.12	4.977	27.651	n/a	n/a	n/a		High
Apo	15.00s	15sec_0_20200831_113900	CUT-PRESCISSION-SYK(6-269)	159	168	TAHEKMPWFH	H	3	7.48	7.29-7.69	91	n/a	n/a	0.018	0	3830000	429.424	n/a	n/a	n/a	n/a	429.467	n/a	n/a	n/a	n/a	0.7363	0.647	2.156	34.229	n/a	n/a	n/a		Medium
Apo	15.00s	15sec_0_20200831_113900	CUT-PRESCISSION-SYK(6-269)	159	168	TAHEKMPWFH	H	4	7.48	7.41-7.60	43	n/a	n/a	0.011	-0.001	1380000	322.368	n/a	n/a	n/a	n/a	322.512	n/a	n/a	n/a	n/a	0.704	0.542	2.407	38.206	n/a	n/a	n/a		Medium
Apo	15.00s	15sec_0_20200831_113900	CUT-PRESCISSION-SYK(6-269)	159	170	TAHEKMPWFHGK	H	2	5.59	5.32-5.62	68	n/a	n/a	0.037	-0.001	130000000	736.516	n/a	n/a	n/a	n/a	736.552	n/a	n/a	n/a	n/a	0.9021	1.203	2.673	32.999	n/a	n/a	n/a		Medium
Apo	15.00s	15sec_0_20200831_113900	CUT-PRESCISSION-SYK(6-269)	159	170	TAHEKMPWFHGK	H	3	5.59	5.30-5.59	68	n/a	n/a	0.022	0	382000000	491.365	n/a	n/a	n/a	n/a	491.376	n/a	n/a	n/a	n/a	0.9209	0.813	2.71	33.452	n/a	n/a	n/a		Medium
Apo	15.00s	15sec_0_20200831_113900	CUT-PRESCISSION-SYK(6-269)	159	170	TAHEKMPWFHGK	H	4	5.59	5.48-5.68	46	n/a	n/a	0.013	0	823000000	368.748	n/a	n/a	n/a	n/a	368.758	n/a	n/a	n/a	n/a	0.9596	0.583	2.592	32.003	n/a	n/a	n/a		High
Apo	15.00s	15sec_0_20200831_113900	CUT-PRESCISSION-SYK(6-269)	159	173	TAHEKMPWFHGKISR	H	4	5.72	5.56-5.78	50	n/a	n/a	0.016	-0.001	80500000	458.238	n/a	n/a	n/a	n/a	458.082	n/a	n/a	n/a	n/a	0.6886	0.827	3.675	34.025	n/a	n/a	n/a		Medium
Apo	15.00s	15sec_0_20200831_113900	CUT-PRESCISSION-SYK(6-269)	159	174	TAHEKMPWFHGKISRE	H	5	5.91	5.46-5.76	68	n/a	n/a	0.014	0	30500000	392.644	n/a	n/a	n/a	n/a	392.512	n/a	n/a	n/a	n/a	0.7752	0.757	4.207	35.953	n/a	n/a	n/a		Medium
Apo	15.00s	15sec_0_20200831_113900	CUT-PRESCISSION-SYK(6-269)	160	170	AHEKMPWFHGK	H	4	5.75	5.54-5.75	46	n/a	n/a	0.011	0	34500000	343.399	n/a	n/a	n/a	n/a	343.422	n/a	n/a	n/a	n/a	0.8803	0.524	2.331	32.376	n/a	n/a	n/a		Medium
Apo	15.00s	15sec_0_20200831_113900	CUT-PRESCISSION-SYK(6-269)	161	170	HEKMPWFHGK	H	3	4.39	5.42-5.62	46	n/a	n/a	0.015	0	78700000	433.799	n/a	n/a	n/a	n/a	433.797	n/a	n/a	n/a	n/a	0.8714	0.531	1.768	28.071	n/a	n/a	n/a		Medium
Apo	15.00s	15sec_0_20200831_113900	CUT-PRESCISSION-SYK(6-269)	161	170	HEKMPWFHGK	H	4	4.39	5.42-5.63	46	n/a	n/a	0.011	0	124000000	325.591	n/a	n/a	n/a	n/a	325.6	n/a	n/a	n/a	n/a	0.9258	0.485	2.157	34.245	n/a	n/a	n/a		High
Apo	15.00s	15sec_0_20200831_113900	CUT-PRESCISSION-SYK(6-269)	162	170	EKMPWFHGK	H	2	6.5	6.36-6.66	68	n/a	n/a	0.028	0	84000000	581.484	n/a	n/a	n/a	n/a	581.533	n/a	n/a	n/a	n/a	0.8668	0.853	1.895	35.094	n/a	n/a	n/a		Medium
Apo	15.00s	15sec_0_20200831_113900	CUT-PRESCISSION-SYK(6-269)	162	170	EKMPWFHGK	H	3	6.5	6.37-6.57	46	n/a	n/a	0.017	0	205000000	387.998	n/a	n/a	n/a	n/a	388.044	n/a	n/a	n/a	n/a	0.8305	0.563	1.877	34.767	n/a	n/a	n/a		Medium
Apo	15.00s	15sec_0_20200831_113900	CUT-PRESCISSION-SYK(6-269)	162	178	EKMPWFHGKISREESEQ	H	3	5.17	6.22-6.41	45	n/a	n/a	0.037	-0.001	41000000	707.993	n/a	n/a	n/a	n/a	708.008	n/a	n/a	n/a	n/a	0.8579	0.948	3.16	25.081	n/a	n/a	n/a		High
Apo	15.00s	15sec_0_20200831_113900	CUT-PRESCISSION-SYK(6-269)	162	178	EKMPWFHGKISREESEQ	H	4	5.17	6.16-6.46	69	n/a	n/a	0.023	0	111000000	531.276	n/a	n/a	n/a	n/a	531.272	n/a	n/a	n/a	n/a	0.9261	0.603	2.68	21.271	n/a	n/a	n/a		Low
Apo	15.00s	15sec_0_20200831_113900	CUT-PRESCISSION-SYK(6-269)	164	168	MPWFH	H	2	9.34	8.99-9.19	46	n/a	n/a	0.013	0	11100000	359.767	n/a	n/a	n/a	n/a	359.879	n/a	n/a	n/a	n/a	0.8062	0.428	0.951	35.211	n/a	n/a	n/a		Medium
Apo	15.00s	15sec_0_20200831_113900	CUT-PRESCISSION-SYK(6-269)	164	169	MPWFHG	H	2	9.25	8.98-9.18	46	n/a	n/a	0.016	0	10600000	388.32	n/a	n/a	n/a	n/a	388.399	n/a	n/a	n/a	n/a	0.8129	0.477	1.06	29.435	n/a	n/a	n/a		Medium
Apo	15.00s	15sec_0_20200831_113900	CUT-PRESCISSION-SYK(6-269)	164	170	MPWFHGK	H	2	7.02	6.92-7.12	45	n/a	n/a	0.02	0	839000000	452.663	n/a	n/a	n/a	n/a	452.698	n/a	n/a	n/a	n/a	0.8973	0.646	1.436	31.9	n/a	n/a	n/a		High
Apo	15.00s	15sec_0_20200831_113900	CUT-PRESCISSION-SYK(6-269)	164	170	MPWFHGK	H	3	7.02	6.80-7.10	68	n/a	n/a	0.01	0	1930000000	302.117	n/a	n/a	n/a	n/a	302.149	n/a	n/a	n/a	n/a	0.9159	0.442	1.473	32.726	n/a	n/a	n/a		High
Apo	15.00s	15sec_0_20200831_113900	CUT-PRESCISSION-SYK(6-269)	164	173	MPWFHGKISR	H	3	7.04	6.75-6.95	46	n/a	n/a	0.015	0	15400000	421.325	n/a	n/a	n/a	n/a	421.337	n/a	n/a	n/a	n/a	0.8302	0.834	2.78	38.611	n/a	n/a	n/a		Medium
Apo	15.00s	15sec_0_20200831_113900	CUT-PRESCISSION-SYK(6-269)	164	173	MPWFHGKISR	H	4	7.04	6.80-7.10	68	n/a	n/a	0.011	0	21000000	316.253	n/a	n/a	n/a	n/a	316.264	n/a	n/a	n/a	n/a	0.8587	0.651	2.892	40.16	n/a	n/a	n/a		High
Apo	15.00s	15sec_0_20200831_113900	CUT-PRESCISSION-SYK(6-269)	165	170	PWFHGK	H	2	7.41	6.81-7.10	68	n/a	n/a	0.014	0	963000000	387.081	n/a	n/a	n/a	n/a	387.101	n/a	n/a	n/a	n/a	0.9504	0.648	1.441	40.019	n/a	n/a	n/a		High
Apo	15.00s	15sec_0_20200831_113900	CUT-PRESCISSION-SYK(6-269)	165	173	PWFHGKISR	H	3	5.62	5.44-5.64	46	n/a	n/a	0.015	0	1760000	377.711	n/a	n/a	n/a	n/a	377.692	n/a	n/a	n/a	n/a	0.7606	0.93	3.1	49.212	n/a	n/a	n/a		Medium
Apo	15.00s	15sec_0_20200831_113900	CUT-PRESCISSION-SYK(6-269)	171	183	ISREESEQIVLIG	H	2	3.43	3.23-3.43	46	n/a	n/a	0.037	-0.005	5350000	741.595	n/a	n/a	n/a	n/a	741.661	n/a	n/a	n/a	n/a	0.8758	4.343	9.651	97.486	n/a	n/a	n/a		High
Apo	15.00s	15sec_0_20200831_113900	CUT-PRESCISSION-SYK(6-269)	177	189	EQIVLIGSKTNGK	H	2	5.46	0.00-0.00	0	n/a	n/a														0	n/a	n/a	n/a	n/a	n/a	n/a		Low
Apo	15.00s	15sec_0_20200831_113900	CUT-PRESCISSION-SYK(6-269)	177	189	EQIVLIGSKTNGK	H	3	5.46	5.35-5.54	45	n/a	n/a	0.02	0	125000000	464.276	n/a	n/a	n/a	n/a	464.283	n/a	n/a	n/a	n/a	0.8444	1.058	3.527	35.622	n/a	n/a	n/a		Medium
Apo	15.00s	15sec_0_20200831_113900	CUT-PRESCISSION-SYK(6-269)	179	187	IVLIGSKTN	H	2	4.17	5.14-5.34	46	n/a	n/a	0.019	0	25900000	474.785	n/a	n/a	n/a	n/a	474.853	n/a	n/a	n/a	n/a	0.9044	1.777	3.948	62.667	n/a	n/a	n/a		Medium
Apo	15.00s	15sec_0_20200831_113900	CUT-PRESCISSION-SYK(6-269)	179	189	IVLIGSKTNGK	H	2	4.35	4.12-4.36	54	n/a	n/a	0.025	0	373000000	567.298	n/a	n/a	n/a	n/a	567.318	n/a	n/a	n/a	n/a	0.958	1.631	3.625	44.759	n/a	n/a	n/a		Medium
Apo	15.00s	15sec_0_20200831_113900	CUT-PRESCISSION-SYK(6-269)	179	189	IVLIGSKTNGK	H	3	4.35	4.03-4.33	69	n/a	n/a	0.014	0	1460000000	378.536	n/a	n/a	n/a	n/a	378.546	n/a	n/a	n/a	n/a	0.9662	1.083	3.609	44.553	n/a	n/a	n/a		High
Apo	15.00s	15sec_0_20200831_113900	CUT-PRESCISSION-SYK(6-269)	179	190	IVLIGSKTNGKF	H	2	7.02	6.67-6.97	68	n/a	n/a	0.03	0	144000000	640.512	n/a	n/a	n/a	n/a	640.542	n/a	n/a	n/a	n/a	0.9072	1.275	2.834	31.488	n/a	n/a	n/a		Medium
Apo	15.00s	15sec_0_20200831_113900	CUT-PRESCISSION-SYK(6-269)	179	190	IVLIGSKTNGKF	H	3	7.02	6.61-6.82	46	n/a	n/a	0.016	0	354000000	427.36	n/a	n/a	n/a	n/a	427.358	n/a	n/a	n/a	n/a	0.9587	0.853	2.842	31.583	n/a	n/a	n/a		Medium
Apo	15.00s	15sec_0_20200831_113900	CUT-PRESCISSION-SYK(6-269)	179	191	IVLIGSKTNGKFL	H	3	8.58	8.34-8.64	68	n/a	n/a	0.018	0	35400000	464.931	n/a	n/a	n/a	n/a	464.947	n/a	n/a	n/a	n/a	0.9149	0.711	2.371	23.954	n/a	n/a	n/a		Medium
Apo	15.00s	15sec_0_20200831_113900	CUT-PRESCISSION-SYK(6-269)	179	193	IVLIGSKTNGKFLIR	H	3	7.72	7.59-7.82	53	n/a	n/a	0.026	0	90800000	554.706	n/a	n/a	n/a	n/a	554.7	n/a	n/a	n/a	n/a	0.9037	0.722	2.407	20.571	n/a	n/a	n/a		High
Apo	15.00s	15sec_0_20200831_113900	CUT-PRESCISSION-SYK(6-269)	179	193	IVLIGSKTNGKFLIR	H	4	7.72	7.56-7.76	45	n/a	n/a	0.016	0	180000000	416.292	n/a	n/a	n/a	n/a	416.292	n/a	n/a	n/a	n/a	0.9701	0.538	2.391	20.439	n/a	n/a	n/a		High
Apo	15.00s	15sec_0_20200831_113900	CUT-PRESCISSION-SYK(6-269)	180	189	VLIGSKTNGK	H	2	3.29	4.17-4.57	90	n/a	n/a	0.022	0	53400000	510.912	n/a	n/a	n/a	n/a	510.716	n/a	n/a	n/a	n/a	0.7681	1.848	4.106	57.03	n/a	n/a	n/a		Medium
Apo	15.00s	15sec_0_20200831_113900	CUT-PRESCISSION-SYK(6-269)	182	189	IGSKTNGK	H	2	2.08	2.01-2.21	46	n/a	n/a	0.016	0	296000	403.782	n/a	n/a	n/a	n/a	403.752	n/a	n/a	n/a	n/a	0.8404	0.846	1.879	34.804	n/a	n/a	n/a		Medium
Apo	15.00s	15sec_0_20200831_113900	CUT-PRESCISSION-SYK(6-269)	182	190	IGSKTNGKF	H	2	3.15	2.79-3.08	68	n/a	n/a	0.02	0	98200000	477.591	n/a	n/a	n/a	n/a	477.601	n/a	n/a	n/a	n/a	0.9586	1.033	2.296	36.45	n/a	n/a	n/a		High
Apo	15.00s	15sec_0_20200831_113900	CUT-PRESCISSION-SYK(6-269)	182	190	IGSKTNGKF	H	3	3.15	2.67-2.97	69	n/a	n/a	0.011	0	204000000	318.731	n/a	n/a	n/a	n/a	318.741	n/a	n/a	n/a	n/a	0.9583	0.705	2.351	37.31	n/a	n/a	n/a		High
Apo	15.00s	15sec_0_20200831_113900	CUT-PRESCISSION-SYK(6-269)	182	191	IGSKTNGKFL	H	2	5	4.84-5.13	68	n/a	n/a	0.024	0	307000000	533.831	n/a	n/a	n/a	n/a	533.839	n/a	n/a	n/a	n/a	0.9309	0.725	1.612	22.385	n/a	n/a	n/a		High
Apo	15.00s	15sec_0_20200831_113900	CUT-PRESCISSION-SYK(6-269)	182	191	IGSKTNGKFL	H	3	5	4.83-5.13	68	n/a	n/a	0.012	0	466000000	356.225	n/a	n/a	n/a	n/a	356.226	n/a	n/a	n/a	n/a	0.9593	0.48	1.6	22.223	n/a	n/a	n/a		High
Apo	15.00s	15sec_0_20200831_113900	CUT-PRESCISSION-SYK(6-269)	182	193	IGSKTNGKFLIR	H	2	4.73	4.57-4.87	68	n/a	n/a	0.033	-0.001	379000000	668.436	n/a	n/a	n/a	n/a	668.443	n/a	n/a	n/a	n/a	0.9709	0.657	1.46	16.222	n/a	n/a	n/a		High
Apo	15.00s	15sec_0_20200831_113900	CUT-PRESCISSION-SYK(6-269)	182	193	IGSKTNGKFLIR	H	3	4.73	4.58-4.88	69	n/a	n/a	0.018	0	1880000000	445.971	n/a	n/a	n/a	n/a	445.965	n/a	n/a	n/a	n/a	0.9508	0.441	1.469	16.318	n/a	n/a	n/a		High
Apo	15.00s	15sec_0_20200831_113900	CUT-PRESCISSION-SYK(6-269)	182	193	IGSKTNGKFLIR	H	4	4.73	4.58-4.88	69	n/a	n/a	0.012	0	2090000000	334.727	n/a	n/a	n/a	n/a	334.726	n/a	n/a	n/a	n/a	0.9637	0.329	1.461	16.236	n/a	n/a	n/a		High
Apo	15.00s	15sec_0_20200831_113900	CUT-PRESCISSION-SYK(6-269)	182	195	IGSKTNGKFLIRAR	H	3	4.09	4.03-4.24	49	n/a	n/a	0.023	0	111000000	521.821	n/a	n/a	n/a	n/a	521.831	n/a	n/a	n/a	n/a	0.9462	0.532	1.772	16.409	n/a	n/a	n/a		Medium
Apo	15.00s	15sec_0_20200831_113900	CUT-PRESCISSION-SYK(6-269)	182	195	IGSKTNGKFLIRAR	H	4	4.09	3.83-4.13	68	n/a	n/a	0.015	0	285000000	391.636	n/a	n/a	n/a	n/a	391.63	n/a	n/a	n/a	n/a	0.9524	0.422	1.876	17.372	n/a	n/a	n/a		High
Apo	15.00s	15sec_0_20200831_113900	CUT-PRESCISSION-SYK(6-269)	182	195	IGSKTNGKFLIRAR	H	5	4.09	3.96-4.15	45	n/a	n/a	0.01	0	121000000	313.511	n/a	n/a	n/a	n/a	313.51	n/a	n/a	n/a	n/a	0.9593	0.341	1.894	17.538	n/a	n/a	n/a		High
Apo	15.00s	15sec_0_20200831_113900	CUT-PRESCISSION-SYK(6-269)	183	191	GSKTNGKFL	H	2	5.16	5.05-5.24	45	n/a	n/a	0.02	0	26200000	477.138	n/a	n/a	n/a	n/a	477.118	n/a	n/a	n/a	n/a	0.8658	0.648	1.44	22.859	n/a	n/a	n/a		Medium
Apo	15.00s	15sec_0_20200831_113900	CUT-PRESCISSION-SYK(6-269)	183	191	GSKTNGKFL	H	3	5.16	5.05-5.24	45	n/a	n/a	0.013	-0.009	22800000	319.976	n/a	n/a	n/a	n/a	319.981	n/a	n/a	n/a	n/a	0.8117	2.02	6.732	106.854	n/a	n/a	n/a		Low
Apo	15.00s	15sec_0_20200831_113900	CUT-PRESCISSION-SYK(6-269)	183	192	GSKTNGKFLI	H	3	4.96	4.83-5.13	68	n/a	n/a	0.013	0	467000000	356.225	n/a	n/a	n/a	n/a	356.226	n/a	n/a	n/a	n/a	0.9593	0.48	1.601	22.233	n/a	n/a	n/a		High
Apo	15.00s	15sec_0_20200831_113900	CUT-PRESCISSION-SYK(6-269)	183	193	GSKTNGKFLIR	H	3	4.69	4.48-4.77	68	n/a	n/a	0.015	0	270000000	408.211	n/a	n/a	n/a	n/a	408.215	n/a	n/a	n/a	n/a	0.9639	0.401	1.335	16.482	n/a	n/a	n/a		High
Apo	15.00s	15sec_0_20200831_113900	CUT-PRESCISSION-SYK(6-269)	183	195	GSKTNGKFLIRAR	H	4	4.3	3.88-4.18	68	n/a	n/a	0.013	0	44600000	363.314	n/a	n/a	n/a	n/a	363.308	n/a	n/a	n/a	n/a	0.9091	0.403	1.79	18.079	n/a	n/a	n/a		High
Apo	15.00s	15sec_0_20200831_113900	CUT-PRESCISSION-SYK(6-269)	185	193	KTNGKFLIR	H	3	4.14	3.98-4.19	46	n/a	n/a	0.013	0	5320000	359.822	n/a	n/a	n/a	n/a	359.881	n/a	n/a	n/a	n/a	0.8363	0.134	0.446	7.087	n/a	n/a	n/a		Medium
Apo	15.00s	15sec_0_20200831_113900	CUT-PRESCISSION-SYK(6-269)	190	194	FLIRA	H	2	5.5	6.40-6.80	90	n/a	n/a	0.011	0	30100000	310.314	n/a	n/a	n/a	n/a	310.392	n/a	n/a	n/a	n/a	0.8101	0.003	0.008	0.286	n/a	n/a	n/a		Medium
Apo	15.00s	15sec_0_20200831_113900	CUT-PRESCISSION-SYK(6-269)	190	195	FLIRAR	H	2	4.45	4.31-4.61	68	n/a	n/a	0.016	0	996000000	388.775	n/a	n/a	n/a	n/a	388.788	n/a	n/a	n/a	n/a	0.9069	0.305	0.677	18.799	n/a	n/a	n/a		High
Apo	15.00s	15sec_0_20200831_113900	CUT-PRESCISSION-SYK(6-269)	190	201	FLIRARDNNGSY	H	3	5.67	5.46-5.66	46	n/a	n/a	0.02	0	51800000	477.061	n/a	n/a	n/a	n/a	477.059	n/a	n/a	n/a	n/a	0.9075	0.895	2.984	33.156	n/a	n/a	n/a		High
Apo	15.00s	15sec_0_20200831_113900	CUT-PRESCISSION-SYK(6-269)	190	203	FLIRARDNNGSYAL	H	2	7.96	7.68-7.99	69	n/a	n/a	0.044	-0.001	698000000	807.051	n/a	n/a	n/a	n/a	807.051	n/a	n/a	n/a	n/a	0.9681	1.157	2.571	23.81	n/a	n/a	n/a		High
Apo	15.00s	15sec_0_20200831_113900	CUT-PRESCISSION-SYK(6-269)	190	203	FLIRARDNNGSYAL	H	3	7.96	7.58-7.88	68	n/a	n/a	0.024	0	2260000000	538.373	n/a	n/a	n/a	n/a	538.373	n/a	n/a	n/a	n/a	0.9729	0.77	2.566	23.759	n/a	n/a	n/a		High
Apo	15.00s	15sec_0_20200831_113900	CUT-PRESCISSION-SYK(6-269)	191	195	LIRAR	H	2	3.58	4.31-4.51	46	n/a	n/a	0.011	0	436000000	315.179	n/a	n/a	n/a	n/a	315.213	n/a	n/a	n/a	n/a	0.928	0.29	0.644	23.859	n/a	n/a	n/a		Medium
Apo	15.00s	15sec_0_20200831_113900	CUT-PRESCISSION-SYK(6-269)	191	201	LIRARDNNGSY	H	2	3.33	2.93-3.13	46	n/a	n/a	0.03	-0.001	39600000	641.766	n/a	n/a	n/a	n/a	641.797	n/a	n/a	n/a	n/a	0.9441	1.582	3.515	43.392	n/a	n/a	n/a		High
Apo	15.00s	15sec_0_20200831_113900	CUT-PRESCISSION-SYK(6-269)	191	201	LIRARDNNGSY	H	3	3.33	2.96-3.16	46	n/a	n/a	0.017	0	153000000	428.169	n/a	n/a	n/a	n/a	428.191	n/a	n/a	n/a	n/a	0.9315	1.04	3.468	42.819	n/a	n/a	n/a		Medium
Apo	15.00s	15sec_0_20200831_113900	CUT-PRESCISSION-SYK(6-269)	191	202	LIRARDNNGSYA	H	2	3.1	2.93-3.22	68	n/a	n/a	0.035	-0.001	38500000	677.391	n/a	n/a	n/a	n/a	677.448	n/a	n/a	n/a	n/a	0.9177	1.676	3.724	41.376	n/a	n/a	n/a		High
Apo	15.00s	15sec_0_20200831_113900	CUT-PRESCISSION-SYK(6-269)	191	202	LIRARDNNGSYA	H	3	3.1	2.93-3.13	46	n/a	n/a	0.018	0	108000000	451.927	n/a	n/a	n/a	n/a	451.949	n/a	n/a	n/a	n/a	0.9594	1.106	3.687	40.968	n/a	n/a	n/a		High
Apo	15.00s	15sec_0_20200831_113900	CUT-PRESCISSION-SYK(6-269)	191	203	LIRARDNNGSYAL	H	2	5.65	5.26-5.46	46	n/a	n/a	0.039	-0.001	445000000	733.719	n/a	n/a	n/a	n/a	733.729	n/a	n/a	n/a	n/a	0.9561	1.409	3.132	31.638	n/a	n/a	n/a		High
Apo	15.00s	15sec_0_20200831_113900	CUT-PRESCISSION-SYK(6-269)	191	203	LIRARDNNGSYAL	H	3	5.65	5.26-5.46	46	n/a	n/a	0.021	0	1280000000	489.476	n/a	n/a	n/a	n/a	489.482	n/a	n/a	n/a	n/a	0.9693	0.934	3.114	31.451	n/a	n/a	n/a		High
Apo	15.00s	15sec_0_20200831_113900	CUT-PRESCISSION-SYK(6-269)	192	203	IRARDNNGSYAL	H	2	4.93	4.78-5.09	69	n/a	n/a	0.033	-0.001	73700000	677.193	n/a	n/a	n/a	n/a	677.2	n/a	n/a	n/a	n/a	0.944	1.494	3.321	36.901	n/a	n/a	n/a		High
Apo	15.00s	15sec_0_20200831_113900	CUT-PRESCISSION-SYK(6-269)	192	203	IRARDNNGSYAL	H	3	4.93	4.53-4.83	68	n/a	n/a	0.019	-0.001	191000000	451.818	n/a	n/a	n/a	n/a	451.831	n/a	n/a	n/a	n/a	0.9207	1.003	3.344	37.158	n/a	n/a	n/a		High
Apo	15.00s	15sec_0_20200831_113900	CUT-PRESCISSION-SYK(6-269)	194	203	ARDNNGSYAL	H	2	5.56	4.85-5.15	69	n/a	n/a	0.024	0	1200000000	542.372	n/a	n/a	n/a	n/a	542.39	n/a	n/a	n/a	n/a	0.9676	1.319	2.932	40.718	n/a	n/a	n/a		High
Apo	15.00s	15sec_0_20200831_113900	CUT-PRESCISSION-SYK(6-269)	194	204	ARDNNGSYALC	H	2	5.41	5.25-5.45	46	n/a	n/a	0.027	-0.001	29900000	593.839	n/a	n/a	n/a	n/a	593.855	n/a	n/a	n/a	n/a	0.9069	1.245	2.766	34.154	n/a	n/a	n/a		Medium
Apo	15.00s	15sec_0_20200831_113900	CUT-PRESCISSION-SYK(6-269)	195	203	RDNNGSYAL	H	2	5.26	4.86-5.26	90	n/a	n/a	0.02	0	10900000	506.545	n/a	n/a	n/a	n/a	506.619	n/a	n/a	n/a	n/a	0.8573	1.097	2.437	38.685	n/a	n/a	n/a		Medium
Apo	15.00s	15sec_0_20200831_113900	CUT-PRESCISSION-SYK(6-269)	196	203	DNNGSYAL	H	2	5.23	6.09-6.49	91	n/a	n/a	0.017	0	28600000	428.26	n/a	n/a	n/a	n/a	428.241	n/a	n/a	n/a	n/a	0.8087	0.947	2.104	38.956	n/a	n/a	n/a		Medium
Apo	15.00s	15sec_0_20200831_113900	CUT-PRESCISSION-SYK(6-269)	204	210	CLLHEGK	H	2	3.49	3.01-3.31	68	n/a	n/a	0.015	0	110000000	400.938	n/a	n/a	n/a	n/a	400.982	n/a	n/a	n/a	n/a	0.9039	0.41	0.912	20.27	n/a	n/a	n/a		High
Apo	15.00s	15sec_0_20200831_113900	CUT-PRESCISSION-SYK(6-269)	204	213	CLLHEGKVLH	H	3	3.38	4.29-4.59	68	n/a	n/a	0.015	0	43200000	384.077	n/a	n/a	n/a	n/a	384.063	n/a	n/a	n/a	n/a	0.8433	0.323	1.076	14.941	n/a	n/a	n/a		Medium
Apo	15.00s	15sec_0_20200831_113900	CUT-PRESCISSION-SYK(6-269)	204	217	CLLHEGKVLHYRID	H	2	6.53	6.39-6.65	59	n/a	n/a	0.047	-0.001	223000000	849.542	n/a	n/a	n/a	n/a	849.556	n/a	n/a	n/a	n/a	0.9536	0.583	1.296	11.999	n/a	n/a	n/a		Medium
Apo	15.00s	15sec_0_20200831_113900	CUT-PRESCISSION-SYK(6-269)	204	217	CLLHEGKVLHYRID	H	3	6.53	6.37-6.57	46	n/a	n/a	0.026	0	600000000	566.718	n/a	n/a	n/a	n/a	566.712	n/a	n/a	n/a	n/a	0.9549	0.394	1.314	12.169	n/a	n/a	n/a		High
Apo	15.00s	15sec_0_20200831_113900	CUT-PRESCISSION-SYK(6-269)	204	217	CLLHEGKVLHYRID	H	4	6.53	6.29-6.59	68	n/a	n/a	0.017	0	1140000000	425.28	n/a	n/a	n/a	n/a	425.287	n/a	n/a	n/a	n/a	0.962	0.286	1.27	11.755	n/a	n/a	n/a		High
Apo	15.00s	15sec_0_20200831_113900	CUT-PRESCISSION-SYK(6-269)	204	217	CLLHEGKVLHYRID	H	5	6.53	6.21-6.51	68	n/a	n/a	0.013	0	101000000	340.427	n/a	n/a	n/a	n/a	340.438	n/a	n/a	n/a	n/a	0.8879	0.229	1.274	11.795	n/a	n/a	n/a		High
Apo	15.00s	15sec_0_20200831_113900	CUT-PRESCISSION-SYK(6-269)	205	217	LLHEGKVLHYRID	H	4	5.6	5.31-5.51	46	n/a	n/a	0.015	0	62800000	399.502	n/a	n/a	n/a	n/a	399.519	n/a	n/a	n/a	n/a	0.9407	0.297	1.319	13.328	n/a	n/a	n/a		Medium
Apo	15.00s	15sec_0_20200831_113900	CUT-PRESCISSION-SYK(6-269)	206	217	LHEGKVLHYRID	H	2	4.81	4.54-4.74	46	n/a	n/a	0.04	-0.001	168000000	741.446	n/a	n/a	n/a	n/a	741.452	n/a	n/a	n/a	n/a	0.9513	0.618	1.372	15.249	n/a	n/a	n/a		High
Apo	15.00s	15sec_0_20200831_113900	CUT-PRESCISSION-SYK(6-269)	206	217	LHEGKVLHYRID	H	3	4.81	4.59-4.89	69	n/a	n/a	0.021	0	1020000000	494.63	n/a	n/a	n/a	n/a	494.629	n/a	n/a	n/a	n/a	0.9631	0.401	1.337	14.852	n/a	n/a	n/a		High
Apo	15.00s	15sec_0_20200831_113900	CUT-PRESCISSION-SYK(6-269)	206	217	LHEGKVLHYRID	H	4	4.81	4.46-4.76	69	n/a	n/a	0.014	0	741000000	371.227	n/a	n/a	n/a	n/a	371.228	n/a	n/a	n/a	n/a	0.9677	0.305	1.356	15.072	n/a	n/a	n/a		High
Apo	15.00s	15sec_0_20200831_113900	CUT-PRESCISSION-SYK(6-269)	207	217	HEGKVLHYRID	H	4	4	3.83-4.03	46	n/a	n/a	0.012	0	67800000	342.903	n/a	n/a	n/a	n/a	342.91	n/a	n/a	n/a	n/a	0.9556	0.28	1.244	15.363	n/a	n/a	n/a		High
Apo	15.00s	15sec_0_20200831_113900	CUT-PRESCISSION-SYK(6-269)	209	217	GKVLHYRID	H	2	4.32	4.16-4.46	68	n/a	n/a	0.025	0	276000000	551.652	n/a	n/a	n/a	n/a	551.663	n/a	n/a	n/a	n/a	0.9588	0.526	1.168	18.543	n/a	n/a	n/a		High
Apo	15.00s	15sec_0_20200831_113900	CUT-PRESCISSION-SYK(6-269)	209	217	GKVLHYRID	H	3	4.32	4.15-4.45	68	n/a	n/a	0.013	0	673000000	368.104	n/a	n/a	n/a	n/a	368.109	n/a	n/a	n/a	n/a	0.9646	0.345	1.152	18.28	n/a	n/a	n/a		High
Apo	15.00s	15sec_0_20200831_113900	CUT-PRESCISSION-SYK(6-269)	209	224	GKVLHYRIDKDKTGKL	H	4	3.95	3.72-3.93	48	n/a	n/a	0.019	-0.001	24800000	469.499	n/a	n/a	n/a	n/a	469.511	n/a	n/a	n/a	n/a	0.8839	0.72	3.201	25.403	n/a	n/a	n/a		Medium
Apo	15.00s	15sec_0_20200831_113900	CUT-PRESCISSION-SYK(6-269)	209	224	GKVLHYRIDKDKTGKL	H	5	3.95	3.78-3.98	45	n/a	n/a	0.014	-0.001	22000000	375.827	n/a	n/a	n/a	n/a	375.826	n/a	n/a	n/a	n/a	0.8404	0.58	3.222	25.57	n/a	n/a	n/a		Medium
Apo	15.00s	15sec_0_20200831_113900	CUT-PRESCISSION-SYK(6-269)	211	217	VLHYRID	H	2	5.31	4.82-5.12	68	n/a	n/a	0.02	0	4970000000	458.964	n/a	n/a	n/a	n/a	458.971	n/a	n/a	n/a	n/a	0.931	0.441	0.98	21.771	n/a	n/a	n/a		High
Apo	15.00s	15sec_0_20200831_113900	CUT-PRESCISSION-SYK(6-269)	211	217	VLHYRID	H	3	5.31	4.78-5.08	68	n/a	n/a	0.011	0	5420000000	306.312	n/a	n/a	n/a	n/a	306.318	n/a	n/a	n/a	n/a	0.9132	0.294	0.979	21.766	n/a	n/a	n/a		High
Apo	15.00s	15sec_0_20200831_113900	CUT-PRESCISSION-SYK(6-269)	211	224	VLHYRIDKDKTGKL	H	2	4.4	4.20-4.40	46	n/a	n/a	0.046	-0.001	11400000	845.369	n/a	n/a	n/a	n/a	845.385	n/a	n/a	n/a	n/a	0.9138	1.477	3.281	30.383	n/a	n/a	n/a		High
Apo	15.00s	15sec_0_20200831_113900	CUT-PRESCISSION-SYK(6-269)	211	224	VLHYRIDKDKTGKL	H	3	4.4	4.19-4.50	69	n/a	n/a	0.027	0	110000000	564.232	n/a	n/a	n/a	n/a	563.94	n/a	n/a	n/a	n/a	0.6828	1.139	3.798	35.165	n/a	n/a	n/a		Low
Apo	15.00s	15sec_0_20200831_113900	CUT-PRESCISSION-SYK(6-269)	211	224	VLHYRIDKDKTGKL	H	4	4.4	4.24-4.49	57	n/a	n/a	0.016	0	243000000	423.183	n/a	n/a	n/a	n/a	423.192	n/a	n/a	n/a	n/a	0.9609	0.689	3.064	28.371	n/a	n/a	n/a		Medium
Apo	15.00s	15sec_0_20200831_113900	CUT-PRESCISSION-SYK(6-269)	211	224	VLHYRIDKDKTGKL	H	5	4.4	4.19-4.39	46	n/a	n/a	0.012	0	84800000	338.745	n/a	n/a	n/a	n/a	338.749	n/a	n/a	n/a	n/a	0.9467	0.55	3.054	28.273	n/a	n/a	n/a		High
Apo	15.00s	15sec_0_20200831_113900	CUT-PRESCISSION-SYK(6-269)	212	217	LHYRID	H	2	4.95	4.82-5.12	68	n/a	n/a	0.017	0	2260000000	409.367	n/a	n/a	n/a	n/a	409.374	n/a	n/a	n/a	n/a	0.9032	0.413	0.917	25.478	n/a	n/a	n/a		High
Apo	15.00s	15sec_0_20200831_113900	CUT-PRESCISSION-SYK(6-269)	214	224	YRIDKDKTGKL	H	4	3.46	3.35-3.61	60	n/a	n/a	0.012	0	21900000	335.758	n/a	n/a	n/a	n/a	335.717	n/a	n/a	n/a	n/a	0.8947	0.638	2.837	35.028	n/a	n/a	n/a		Medium
Apo	15.00s	15sec_0_20200831_113900	CUT-PRESCISSION-SYK(6-269)	216	235	IDKDKTGKLSIPEGKKFDTL	H	3	5.18	6.11-6.56	101	n/a	n/a	0.038	0	13600000	746.855	n/a	n/a	n/a	n/a	746.95	n/a	n/a	n/a	n/a	0.7923	1.382	4.607	30.108	n/a	n/a	n/a		Medium
Apo	15.00s	15sec_0_20200831_113900	CUT-PRESCISSION-SYK(6-269)	216	235	IDKDKTGKLSIPEGKKFDTL	H	5	5.18	6.30-6.50	46	n/a	n/a	0.017	0	26500000	448.577	n/a	n/a	n/a	n/a	448.622	n/a	n/a	n/a	n/a	0.7986	0.86	4.778	31.229	n/a	n/a	n/a		Medium
Apo	15.00s	15sec_0_20200831_113900	CUT-PRESCISSION-SYK(6-269)	218	231	KDKTGKLSIPEGKK	H	3	2.75	2.51-2.70	45	n/a	n/a	0.022	-0.001	8260000	511.718	n/a	n/a	n/a	n/a	511.723	n/a	n/a	n/a	n/a	0.936	1.138	3.794	38.327	n/a	n/a	n/a		Medium
Apo	15.00s	15sec_0_20200831_113900	CUT-PRESCISSION-SYK(6-269)	218	231	KDKTGKLSIPEGKK	H	4	2.75	2.49-2.78	67	n/a	n/a	0.014	-0.001	45900000	384.002	n/a	n/a	n/a	n/a	384.014	n/a	n/a	n/a	n/a	0.9506	0.803	3.567	36.033	n/a	n/a	n/a		High
Apo	15.00s	15sec_0_20200831_113900	CUT-PRESCISSION-SYK(6-269)	218	231	KDKTGKLSIPEGKK	H	5	2.75	2.47-2.77	69	n/a	n/a	0.01	0	36200000	307.436	n/a	n/a	n/a	n/a	307.442	n/a	n/a	n/a	n/a	0.9557	0.675	3.749	37.866	n/a	n/a	n/a		High
Apo	15.00s	15sec_0_20200831_113900	CUT-PRESCISSION-SYK(6-269)	218	232	KDKTGKLSIPEGKKF	H	2	4.49	4.44-4.68	55	n/a	n/a	0.045	-0.001	37400000	840.399	n/a	n/a	n/a	n/a	840.426	n/a	n/a	n/a	n/a	0.9352	1.478	3.283	30.403	n/a	n/a	n/a		High
Apo	15.00s	15sec_0_20200831_113900	CUT-PRESCISSION-SYK(6-269)	218	232	KDKTGKLSIPEGKKF	H	3	4.49	4.34-4.74	91	n/a	n/a	0.026	0	326000000	560.64	n/a	n/a	n/a	n/a	560.632	n/a	n/a	n/a	n/a	0.9518	0.986	3.287	30.431	n/a	n/a	n/a		Medium
Apo	15.00s	15sec_0_20200831_113900	CUT-PRESCISSION-SYK(6-269)	218	232	KDKTGKLSIPEGKKF	H	4	4.49	4.44-4.63	45	n/a	n/a	0.016	0	563000000	420.707	n/a	n/a	n/a	n/a	420.704	n/a	n/a	n/a	n/a	0.9646	0.707	3.142	29.093	n/a	n/a	n/a		Medium
Apo	15.00s	15sec_0_20200831_113900	CUT-PRESCISSION-SYK(6-269)	218	232	KDKTGKLSIPEGKKF	H	5	4.49	4.43-4.63	45	n/a	n/a	0.009	0	429000000	336.783	n/a	n/a	n/a	n/a	336.773	n/a	n/a	n/a	n/a	0.8451	0.584	3.247	30.063	n/a	n/a	n/a		Medium
Apo	15.00s	15sec_0_20200831_113900	CUT-PRESCISSION-SYK(6-269)	221	232	TGKLSIPEGKKF	H	4	4.25	5.26-5.50	56	n/a	n/a	0.011	0	6640000	327.59	n/a	n/a	n/a	n/a	327.61	n/a	n/a	n/a	n/a	0.854	0.465	2.068	25.532	n/a	n/a	n/a		Medium
Apo	15.00s	15sec_0_20200831_113900	CUT-PRESCISSION-SYK(6-269)	224	235	LSIPEGKKFDTL	H	3	6.45	7.51-7.91	91	n/a	n/a	0.016	-0.001	7950000	451.111	n/a	n/a	n/a	n/a	451.097	n/a	n/a	n/a	n/a	0.6893	0.875	2.916	36.006	n/a	n/a	n/a		Medium
Apo	15.00s	15sec_0_20200831_113900	CUT-PRESCISSION-SYK(6-269)	225	232	SIPEGKKF	H	2	3.58	3.44-3.69	56	n/a	n/a	0.019	0	457000000	454.455	n/a	n/a	n/a	n/a	454.472	n/a	n/a	n/a	n/a	0.9572	0.932	2.07	46.003	n/a	n/a	n/a		High
Apo	15.00s	15sec_0_20200831_113900	CUT-PRESCISSION-SYK(6-269)	225	232	SIPEGKKF	H	3	3.58	3.45-3.76	69	n/a	n/a	0.01	0	675000000	303.308	n/a	n/a	n/a	n/a	303.319	n/a	n/a	n/a	n/a	0.9582	0.626	2.086	46.366	n/a	n/a	n/a		High
Apo	15.00s	15sec_0_20200831_113900	CUT-PRESCISSION-SYK(6-269)	225	235	SIPEGKKFDTL	H	2	6.15	5.70-6.00	68	n/a	n/a	0.029	0	535000000	619.64	n/a	n/a	n/a	n/a	619.651	n/a	n/a	n/a	n/a	0.9573	1.447	3.217	44.674	n/a	n/a	n/a		High
Apo	15.00s	15sec_0_20200831_113900	CUT-PRESCISSION-SYK(6-269)	225	235	SIPEGKKFDTL	H	3	6.15	5.72-6.02	68	n/a	n/a	0.016	0	841000000	413.424	n/a	n/a	n/a	n/a	413.432	n/a	n/a	n/a	n/a	0.9679	0.962	3.205	44.515	n/a	n/a	n/a		High
Apo	15.00s	15sec_0_20200831_113900	CUT-PRESCISSION-SYK(6-269)	225	238	SIPEGKKFDTLWQL	H	2	11.27	11.03-11.22	45	n/a	n/a	0.045	-0.001	114000000	833.345	n/a	n/a	n/a	n/a	833.406	n/a	n/a	n/a	n/a	0.8796	1.426	3.17	32.016	n/a	n/a	n/a		Medium
Apo	15.00s	15sec_0_20200831_113900	CUT-PRESCISSION-SYK(6-269)	225	238	SIPEGKKFDTLWQL	H	3	11.27	10.95-11.34	90	n/a	n/a	0.025	0	601000000	555.931	n/a	n/a	n/a	n/a	555.934	n/a	n/a	n/a	n/a	0.9722	0.966	3.22	32.52	n/a	n/a	n/a		Medium
Apo	15.00s	15sec_0_20200831_113900	CUT-PRESCISSION-SYK(6-269)	227	232	PEGKKF	H	2	2.85	3.36-3.56	46	n/a	n/a	0.013	0	106000000	354.138	n/a	n/a	n/a	n/a	354.157	n/a	n/a	n/a	n/a	0.9307	0.692	1.538	42.712	n/a	n/a	n/a		Medium
Apo	15.00s	15sec_0_20200831_113900	CUT-PRESCISSION-SYK(6-269)	228	235	EGKKFDTL	H	2	4.88	4.58-4.82	55	n/a	n/a	0.02	0	132000000	470.371	n/a	n/a	n/a	n/a	470.395	n/a	n/a	n/a	n/a	0.9015	0.853	1.895	35.09	n/a	n/a	n/a		High
Apo	15.00s	15sec_0_20200831_113900	CUT-PRESCISSION-SYK(6-269)	228	235	EGKKFDTL	H	3	4.88	4.47-4.76	68	n/a	n/a	0.01	0	81700000	313.92	n/a	n/a	n/a	n/a	313.927	n/a	n/a	n/a	n/a	0.9373	0.56	1.865	34.541	n/a	n/a	n/a		Medium
Apo	15.00s	15sec_0_20200831_113900	CUT-PRESCISSION-SYK(6-269)	228	238	EGKKFDTLWQL	H	2	10.77	10.53-10.93	91	n/a	n/a	0.032	-0.001	28300000	684.391	n/a	n/a	n/a	n/a	684.184	n/a	n/a	n/a	n/a	0.8046	0.9	2	24.687	n/a	n/a	n/a		Medium
Apo	15.00s	15sec_0_20200831_113900	CUT-PRESCISSION-SYK(6-269)	228	238	EGKKFDTLWQL	H	3	10.77	10.54-10.94	91	n/a	n/a	0.018	0	46700000	456.443	n/a	n/a	n/a	n/a	456.454	n/a	n/a	n/a	n/a	0.9266	0.624	2.079	25.669	n/a	n/a	n/a		High
Apo	15.00s	15sec_0_20200831_113900	CUT-PRESCISSION-SYK(6-269)	233	238	DTLWQL	H	2	11.77	11.57-11.77	45	n/a	n/a	0.015	0	365000000	389.024	n/a	n/a	n/a	n/a	389.049	n/a	n/a	n/a	n/a	0.9347	0.596	1.324	36.77	n/a	n/a	n/a		High
Apo	15.00s	15sec_0_20200831_113900	CUT-PRESCISSION-SYK(6-269)	236	244	WQLVEHYSY	H	2	7.63	6.64-6.94	69	n/a	n/a	0.029	0.003	22900000	615.115	n/a	n/a	n/a	n/a	614.678	n/a	n/a	n/a	n/a	0.4843	1.885	4.188	66.48	n/a	n/a	n/a		Low
[truncated: 22,796 more rows]
