# Supplementary material for: Differences in the dynamics of the tandem‐SH2 modules of the Syk and ZAP‐70 tyrosine kinases
Source: Protein Sci. 2021 Oct 23;30(12):2373–84. doi: 10.1002/pro.4199 (PMC8605373; doi:10.1002/pro.4199)
Supplement: Supplementary file 5 — DATA 2. [file PRO-30-2373-s004.xlsm]

## Sheet: ZAP70_HDX_data
Protein State	Deut Time	Experiment	Protein	Start	End	Sequence	Adduct	Charge	Search RT	Actual RT	# Spectra	Search IMS	IMS Range	Peak Width	m/z Shift	Max Inty	Exp Cent	Exp Cent 2	L/R Ratio	Left %	Right %	Theor Cent	Theor Cent 2	Theor L/R	Theor Left %	Theor Right %	Score	Cent Diff	# Deut	Deut %	Cent Diff 2	# Deut 2	Deut % 2	Mark	Confidence
apo	0s	H2O_0_20200918_162411	CUT-PRESCISSION-ZAP-70(1-259)	1	7	GPHMPDP	H	2	4.78	4.56-4.86	68	n/a	n/a	0.014	0	1330000000	375.884	n/a	n/a	n/a	n/a	375.926	n/a	n/a	n/a	n/a	0.9332	n/a	n/a		n/a	n/a	n/a		High
apo	0s	H2O_0_20200918_162411	CUT-PRESCISSION-ZAP-70(1-259)	1	10	GPHMPDPAAH	H	2	3.9	3.75-3.98	54	n/a	n/a	0.021	0	93200000	515.6	n/a	n/a	n/a	n/a	515.574	n/a	n/a	n/a	n/a	0.8688	n/a	n/a		n/a	n/a	n/a		Medium
apo	0s	H2O_0_20200918_162411	CUT-PRESCISSION-ZAP-70(1-259)	1	10	GPHMPDPAAH	H	3	3.9	3.76-4.06	69	n/a	n/a	0.012	0	232000000	344.021	n/a	n/a	n/a	n/a	344.052	n/a	n/a	n/a	n/a	0.9373	n/a	n/a		n/a	n/a	n/a		Medium
apo	0s	H2O_0_20200918_162411	CUT-PRESCISSION-ZAP-70(1-259)	1	11	GPHMPDPAAHL	H	2	6.64	6.41-6.61	47	n/a	n/a	0.025	0	33400000	572.175	n/a	n/a	n/a	n/a	572.153	n/a	n/a	n/a	n/a	0.6895	n/a	n/a		n/a	n/a	n/a		Medium
apo	0s	H2O_0_20200918_162411	CUT-PRESCISSION-ZAP-70(1-259)	1	11	GPHMPDPAAHL	H	3	6.64	6.46-6.76	68	n/a	n/a	0.014	0	75800000	381.731	n/a	n/a	n/a	n/a	381.771	n/a	n/a	n/a	n/a	0.901	n/a	n/a		n/a	n/a	n/a		High
apo	0s	H2O_0_20200918_162411	CUT-PRESCISSION-ZAP-70(1-259)	1	12	GPHMPDPAAHLP	H	3	7.11	6.74-7.18	99	n/a	n/a	0.015	0	99500000	414.086	n/a	n/a	n/a	n/a	414.143	n/a	n/a	n/a	n/a	0.8765	n/a	n/a		n/a	n/a	n/a		High
apo	0s	H2O_0_20200918_162411	CUT-PRESCISSION-ZAP-70(1-259)	1	14	GPHMPDPAAHLPFF	H	2	11.4	11.24-11.54	69	n/a	n/a	0.041	-0.001	611000000	767.873	n/a	n/a	n/a	n/a	767.885	n/a	n/a	n/a	n/a	0.9666	n/a	n/a		n/a	n/a	n/a		High
apo	0s	H2O_0_20200918_162411	CUT-PRESCISSION-ZAP-70(1-259)	1	14	GPHMPDPAAHLPFF	H	3	11.4	11.25-11.55	69	n/a	n/a	0.022	0	3840000000	512.253	n/a	n/a	n/a	n/a	512.259	n/a	n/a	n/a	n/a	0.96	n/a	n/a		n/a	n/a	n/a		High
apo	0s	H2O_0_20200918_162411	CUT-PRESCISSION-ZAP-70(1-259)	1	14	GPHMPDPAAHLPFF	H	3	14.38	14.32-14.53	47	n/a	n/a	0.021	0	1600000	512.165	n/a	n/a	n/a	n/a	512.259	n/a	n/a	n/a	n/a	0.8324	n/a	n/a		n/a	n/a	n/a		Medium
apo	0s	H2O_0_20200918_162411	CUT-PRESCISSION-ZAP-70(1-259)	1	14	GPHMPDPAAHLPFF	H	3	17.72	15.81-16.01	24	n/a	n/a	0.021	0	308000	512.215	n/a	n/a	n/a	n/a	512.259	n/a	n/a	n/a	n/a	0.8025	n/a	n/a		n/a	n/a	n/a		Medium
apo	0s	H2O_0_20200918_162411	CUT-PRESCISSION-ZAP-70(1-259)	1	15	GPHMPDPAAHLPFFY	H	2	11.63	11.44-11.74	68	n/a	n/a	0.048	-0.001	119000000	849.46	n/a	n/a	n/a	n/a	849.472	n/a	n/a	n/a	n/a	0.9482	n/a	n/a		n/a	n/a	n/a		High
apo	0s	H2O_0_20200918_162411	CUT-PRESCISSION-ZAP-70(1-259)	1	15	GPHMPDPAAHLPFFY	H	3	11.63	11.48-11.78	68	n/a	n/a	0.026	0	1160000000	566.641	n/a	n/a	n/a	n/a	566.65	n/a	n/a	n/a	n/a	0.9662	n/a	n/a		n/a	n/a	n/a		High
apo	0s	H2O_0_20200918_162411	CUT-PRESCISSION-ZAP-70(1-259)	1	16	GPHMPDPAAHLPFFYG	H	2	11.26	11.07-11.37	69	n/a	n/a	0.05	0	43500000	877.987	n/a	n/a	n/a	n/a	877.997	n/a	n/a	n/a	n/a	0.9313	n/a	n/a		n/a	n/a	n/a		High
apo	0s	H2O_0_20200918_162411	CUT-PRESCISSION-ZAP-70(1-259)	1	16	GPHMPDPAAHLPFFYG	H	3	11.26	11.12-11.42	68	n/a	n/a	0.027	0	319000000	585.653	n/a	n/a	n/a	n/a	585.667	n/a	n/a	n/a	n/a	0.9624	n/a	n/a		n/a	n/a	n/a		High
apo	0s	H2O_0_20200918_162411	CUT-PRESCISSION-ZAP-70(1-259)	4	14	MPDPAAHLPFF	H	2	12.22	12.02-12.22	47	n/a	n/a	0.029	0	28300000	622.254	n/a	n/a	n/a	n/a	622.231	n/a	n/a	n/a	n/a	0.9069	n/a	n/a		n/a	n/a	n/a		Medium
apo	0s	H2O_0_20200918_162411	CUT-PRESCISSION-ZAP-70(1-259)	6	14	DPAAHLPFF	H	2	11.45	11.39-11.69	68	n/a	n/a	0.022	0	682000000	508.073	n/a	n/a	n/a	n/a	508.075	n/a	n/a	n/a	n/a	0.9629	n/a	n/a		n/a	n/a	n/a		Medium
apo	0s	H2O_0_20200918_162411	CUT-PRESCISSION-ZAP-70(1-259)	6	15	DPAAHLPFFY	H	2	11.87	11.72-12.02	68	n/a	n/a	0.028	0	212000000	589.677	n/a	n/a	n/a	n/a	589.662	n/a	n/a	n/a	n/a	0.9435	n/a	n/a		n/a	n/a	n/a		High
apo	0s	H2O_0_20200918_162411	CUT-PRESCISSION-ZAP-70(1-259)	6	20	DPAAHLPFFYGSISR	H	2	10.42	10.19-10.49	68	n/a	n/a	0.047	0	84600000	839.945	n/a	n/a	n/a	n/a	839.937	n/a	n/a	n/a	n/a	0.9195	n/a	n/a		n/a	n/a	n/a		High
apo	0s	H2O_0_20200918_162411	CUT-PRESCISSION-ZAP-70(1-259)	6	21	DPAAHLPFFYGSISRA	H	3	10.57	10.42-10.72	69	n/a	n/a	0.027	0	254000000	583.982	n/a	n/a	n/a	n/a	583.987	n/a	n/a	n/a	n/a	0.9627	n/a	n/a		n/a	n/a	n/a		High
apo	0s	H2O_0_20200918_162411	CUT-PRESCISSION-ZAP-70(1-259)	8	14	AAHLPFF	H	1	11.07	10.91-11.11	46	n/a	n/a	0.043	0	33700000	803.211	n/a	n/a	n/a	n/a	802.94	n/a	n/a	n/a	n/a	0.7374	n/a	n/a		n/a	n/a	n/a		Medium
apo	0s	H2O_0_20200918_162411	CUT-PRESCISSION-ZAP-70(1-259)	8	14	AAHLPFF	H	2	11.07	10.92-11.22	69	n/a	n/a	0.016	0	754000000	401.96	n/a	n/a	n/a	n/a	401.974	n/a	n/a	n/a	n/a	0.9688	n/a	n/a		n/a	n/a	n/a		High
apo	0s	H2O_0_20200918_162411	CUT-PRESCISSION-ZAP-70(1-259)	8	15	AAHLPFFY	H	2	11.45	11.29-11.59	68	n/a	n/a	0.021	0	296000000	483.548	n/a	n/a	n/a	n/a	483.56	n/a	n/a	n/a	n/a	0.9669	n/a	n/a		n/a	n/a	n/a		High
apo	0s	H2O_0_20200918_162411	CUT-PRESCISSION-ZAP-70(1-259)	8	20	AAHLPFFYGSISR	H	2	9.87	9.70-10.00	68	n/a	n/a	0.039	0	179000000	733.895	n/a	n/a	n/a	n/a	733.836	n/a	n/a	n/a	n/a	0.9152	n/a	n/a		n/a	n/a	n/a		High
apo	0s	H2O_0_20200918_162411	CUT-PRESCISSION-ZAP-70(1-259)	8	20	AAHLPFFYGSISR	H	3	9.87	9.72-10.02	68	n/a	n/a	0.021	0	696000000	489.553	n/a	n/a	n/a	n/a	489.56	n/a	n/a	n/a	n/a	0.969	n/a	n/a		n/a	n/a	n/a		High
apo	0s	H2O_0_20200918_162411	CUT-PRESCISSION-ZAP-70(1-259)	8	21	AAHLPFFYGSISRA	H	2	9.92	9.85-10.15	69	n/a	n/a	0.041	0	31900000	769.604	n/a	n/a	n/a	n/a	769.375	n/a	n/a	n/a	n/a	0.8159	n/a	n/a		n/a	n/a	n/a		Medium
apo	0s	H2O_0_20200918_162411	CUT-PRESCISSION-ZAP-70(1-259)	8	21	AAHLPFFYGSISRA	H	3	9.92	9.78-9.98	46	n/a	n/a	0.022	0	108000000	513.26	n/a	n/a	n/a	n/a	513.252	n/a	n/a	n/a	n/a	0.9502	n/a	n/a		n/a	n/a	n/a		High
apo	0s	H2O_0_20200918_162411	CUT-PRESCISSION-ZAP-70(1-259)	8	22	AAHLPFFYGSISRAE	H	3	9.94	9.85-10.06	47	n/a	n/a	0.022	0.001	4320000	556.349	n/a	n/a	n/a	n/a	556.29	n/a	n/a	n/a	n/a	0.7316	n/a	n/a		n/a	n/a	n/a		Medium
apo	0s	H2O_0_20200918_162411	CUT-PRESCISSION-ZAP-70(1-259)	9	14	AHLPFF	H	2	10.55	10.46-10.76	68	n/a	n/a	0.013	0	1530000000	366.425	n/a	n/a	n/a	n/a	366.435	n/a	n/a	n/a	n/a	0.971	n/a	n/a		n/a	n/a	n/a		High
apo	0s	H2O_0_20200918_162411	CUT-PRESCISSION-ZAP-70(1-259)	9	14	AHLPFF	H	2	12.37	11.21-11.50	68	n/a	n/a	0.013	0	127000000	366.405	n/a	n/a	n/a	n/a	366.435	n/a	n/a	n/a	n/a	0.9514	n/a	n/a		n/a	n/a	n/a		High
apo	0s	H2O_0_20200918_162411	CUT-PRESCISSION-ZAP-70(1-259)	9	15	AHLPFFY	H	2	11.49	11.32-11.62	68	n/a	n/a	0.018	0	428000000	448.014	n/a	n/a	n/a	n/a	448.021	n/a	n/a	n/a	n/a	0.9637	n/a	n/a		n/a	n/a	n/a		High
apo	0s	H2O_0_20200918_162411	CUT-PRESCISSION-ZAP-70(1-259)	9	16	AHLPFFYG	H	2	10.66	10.55-10.85	69	n/a	n/a	0.02	0	186000000	476.527	n/a	n/a	n/a	n/a	476.547	n/a	n/a	n/a	n/a	0.964	n/a	n/a		n/a	n/a	n/a		High
apo	0s	H2O_0_20200918_162411	CUT-PRESCISSION-ZAP-70(1-259)	9	17	AHLPFFYGS	H	2	10.68	10.55-10.76	47	n/a	n/a	0.022	0	13700000	520.049	n/a	n/a	n/a	n/a	520.086	n/a	n/a	n/a	n/a	0.7203	n/a	n/a		n/a	n/a	n/a		Medium
apo	0s	H2O_0_20200918_162411	CUT-PRESCISSION-ZAP-70(1-259)	9	19	AHLPFFYGSIS	H	2	11.02	10.84-11.05	46	n/a	n/a	0.03	0	93900000	620.19	n/a	n/a	n/a	n/a	620.203	n/a	n/a	n/a	n/a	0.9613	n/a	n/a		n/a	n/a	n/a		High
apo	0s	H2O_0_20200918_162411	CUT-PRESCISSION-ZAP-70(1-259)	9	20	AHLPFFYGSISR	H	2	9.9	9.67-9.97	69	n/a	n/a	0.036	0	159000000	698.354	n/a	n/a	n/a	n/a	698.297	n/a	n/a	n/a	n/a	0.9234	n/a	n/a		n/a	n/a	n/a		High
apo	0s	H2O_0_20200918_162411	CUT-PRESCISSION-ZAP-70(1-259)	9	20	AHLPFFYGSISR	H	3	9.9	9.69-9.99	68	n/a	n/a	0.019	0	463000000	465.892	n/a	n/a	n/a	n/a	465.867	n/a	n/a	n/a	n/a	0.9522	n/a	n/a		n/a	n/a	n/a		High
apo	0s	H2O_0_20200918_162411	CUT-PRESCISSION-ZAP-70(1-259)	9	21	AHLPFFYGSISRA	H	3	10.1	9.86-10.16	68	n/a	n/a	0.021	0	334000000	489.55	n/a	n/a	n/a	n/a	489.56	n/a	n/a	n/a	n/a	0.9674	n/a	n/a		n/a	n/a	n/a		High
apo	0s	H2O_0_20200918_162411	CUT-PRESCISSION-ZAP-70(1-259)	10	20	HLPFFYGSISR	H	2	9.38	9.23-9.44	47	n/a	n/a	0.033	0.002	12400000	662.665	n/a	n/a	n/a	n/a	662.758	n/a	n/a	n/a	n/a	0.8239	n/a	n/a		n/a	n/a	n/a		Medium
apo	0s	H2O_0_20200918_162411	CUT-PRESCISSION-ZAP-70(1-259)	10	20	HLPFFYGSISR	H	3	9.38	9.27-9.47	46	n/a	n/a	0.015	0	10000000	442.197	n/a	n/a	n/a	n/a	442.174	n/a	n/a	n/a	n/a	0.6476	n/a	n/a		n/a	n/a	n/a		Medium
apo	0s	H2O_0_20200918_162411	CUT-PRESCISSION-ZAP-70(1-259)	11	15	LPFFY	H	1	12.52	12.36-12.56	47	n/a	n/a	0.035	0	20500000	686.806	n/a	n/a	n/a	n/a	686.818	n/a	n/a	n/a	n/a	0.9571	n/a	n/a		n/a	n/a	n/a		Medium
apo	0s	H2O_0_20200918_162411	CUT-PRESCISSION-ZAP-70(1-259)	11	21	LPFFYGSISRA	H	2	10.4	10.36-10.66	68	n/a	n/a	0.03	0	98800000	629.727	n/a	n/a	n/a	n/a	629.727	n/a	n/a	n/a	n/a	0.9667	n/a	n/a		n/a	n/a	n/a		Medium
apo	0s	H2O_0_20200918_162411	CUT-PRESCISSION-ZAP-70(1-259)	15	28	YGSISRAEAEEHLK	H	3	5.09	4.86-5.16	68	n/a	n/a	0.022	0	60800000	530.872	n/a	n/a	n/a	n/a	530.91	n/a	n/a	n/a	n/a	0.9062	n/a	n/a		n/a	n/a	n/a		Medium
apo	0s	H2O_0_20200918_162411	CUT-PRESCISSION-ZAP-70(1-259)	15	28	YGSISRAEAEEHLK	H	4	5.09	4.91-5.13	51	n/a	n/a	0.015	0	58900000	398.41	n/a	n/a	n/a	n/a	398.434	n/a	n/a	n/a	n/a	0.9215	n/a	n/a		n/a	n/a	n/a		Medium
apo	0s	H2O_0_20200918_162411	CUT-PRESCISSION-ZAP-70(1-259)	15	29	YGSISRAEAEEHLKL	H	4	7.14	7.00-7.20	46	n/a	n/a	0.016	0	30500000	426.702	n/a	n/a	n/a	n/a	426.724	n/a	n/a	n/a	n/a	0.8513	n/a	n/a		n/a	n/a	n/a		Medium
apo	0s	H2O_0_20200918_162411	CUT-PRESCISSION-ZAP-70(1-259)	16	28	GSISRAEAEEHLK	H	3	4.28	3.89-4.09	47	n/a	n/a	0.019	0	7240000	476.651	n/a	n/a	n/a	n/a	476.519	n/a	n/a	n/a	n/a	0.6759	n/a	n/a		n/a	n/a	n/a		Medium
apo	0s	H2O_0_20200918_162411	CUT-PRESCISSION-ZAP-70(1-259)	16	28	GSISRAEAEEHLK	H	4	4.28	4.18-4.38	46	n/a	n/a	0.012	0	5640000	357.659	n/a	n/a	n/a	n/a	357.641	n/a	n/a	n/a	n/a	0.7481	n/a	n/a		n/a	n/a	n/a		Medium
apo	0s	H2O_0_20200918_162411	CUT-PRESCISSION-ZAP-70(1-259)	17	25	SISRAEAEE	H	2	2.65	2.55-2.75	47	n/a	n/a	0.02	0	2400000	496.411	n/a	n/a	n/a	n/a	496.514	n/a	n/a	n/a	n/a	0.815	n/a	n/a		n/a	n/a	n/a		Medium
apo	0s	H2O_0_20200918_162411	CUT-PRESCISSION-ZAP-70(1-259)	18	29	ISRAEAEEHLKL	H	2	6.08	5.97-6.17	46	n/a	n/a	0.033	0	32100000	698.624	n/a	n/a	n/a	n/a	698.789	n/a	n/a	n/a	n/a	0.7823	n/a	n/a		n/a	n/a	n/a		Medium
apo	0s	H2O_0_20200918_162411	CUT-PRESCISSION-ZAP-70(1-259)	18	29	ISRAEAEEHLKL	H	3	6.08	5.91-6.11	46	n/a	n/a	0.019	0	105000000	466.18	n/a	n/a	n/a	n/a	466.195	n/a	n/a	n/a	n/a	0.9291	n/a	n/a		n/a	n/a	n/a		Medium
apo	0s	H2O_0_20200918_162411	CUT-PRESCISSION-ZAP-70(1-259)	18	29	ISRAEAEEHLKL	H	4	6.08	5.84-6.11	62	n/a	n/a	0.012	0	100000000	349.885	n/a	n/a	n/a	n/a	349.898	n/a	n/a	n/a	n/a	0.9234	n/a	n/a		n/a	n/a	n/a		Medium
apo	0s	H2O_0_20200918_162411	CUT-PRESCISSION-ZAP-70(1-259)	21	29	AEAEEHLKL	H	2	5.78	5.63-5.83	47	n/a	n/a	0.022	0	10400000	520.911	n/a	n/a	n/a	n/a	520.578	n/a	n/a	n/a	n/a	0.7118	n/a	n/a		n/a	n/a	n/a		Medium
apo	0s	H2O_0_20200918_162411	CUT-PRESCISSION-ZAP-70(1-259)	21	29	AEAEEHLKL	H	3	5.78	5.62-5.83	47	n/a	n/a	0.012	0	19300000	347.36	n/a	n/a	n/a	n/a	347.388	n/a	n/a	n/a	n/a	0.9047	n/a	n/a		n/a	n/a	n/a		Medium
apo	0s	H2O_0_20200918_162411	CUT-PRESCISSION-ZAP-70(1-259)	22	29	EAEEHLKL	H	2	5.49	5.50-5.71	47	n/a	n/a	0.018	0.012	19800000	485.033	n/a	n/a	n/a	n/a	485.039	n/a	n/a	n/a	n/a	0.6731	n/a	n/a		n/a	n/a	n/a		Medium
apo	0s	H2O_0_20200918_162411	CUT-PRESCISSION-ZAP-70(1-259)	22	29	EAEEHLKL	H	3	5.49	5.31-5.61	68	n/a	n/a	0.011	0	11700000	323.673	n/a	n/a	n/a	n/a	323.695	n/a	n/a	n/a	n/a	0.9084	n/a	n/a		n/a	n/a	n/a		Medium
apo	0s	H2O_0_20200918_162411	CUT-PRESCISSION-ZAP-70(1-259)	24	36	EEHLKLAGMADGL	H	2	8.67	8.41-8.61	47	n/a	n/a	0.034	0	38300000	692.91	n/a	n/a	n/a	n/a	692.794	n/a	n/a	n/a	n/a	0.7882	n/a	n/a		n/a	n/a	n/a		Medium
apo	0s	H2O_0_20200918_162411	CUT-PRESCISSION-ZAP-70(1-259)	24	36	EEHLKLAGMADGL	H	3	8.67	8.52-8.72	46	n/a	n/a	0.019	0	43400000	462.168	n/a	n/a	n/a	n/a	462.198	n/a	n/a	n/a	n/a	0.9017	n/a	n/a		n/a	n/a	n/a		High
apo	0s	H2O_0_20200918_162411	CUT-PRESCISSION-ZAP-70(1-259)	24	38	EEHLKLAGMADGLFL	H	2	11.73	11.54-11.74	47	n/a	n/a	0.044	0.001	4840000	823.182	n/a	n/a	n/a	n/a	822.96	n/a	n/a	n/a	n/a	0.6891	n/a	n/a		n/a	n/a	n/a		Medium
apo	0s	H2O_0_20200918_162411	CUT-PRESCISSION-ZAP-70(1-259)	24	38	EEHLKLAGMADGLFL	H	3	11.73	11.51-11.81	69	n/a	n/a	0.025	0	36300000	548.946	n/a	n/a	n/a	n/a	548.976	n/a	n/a	n/a	n/a	0.9414	n/a	n/a		n/a	n/a	n/a		High
apo	0s	H2O_0_20200918_162411	CUT-PRESCISSION-ZAP-70(1-259)	24	39	EEHLKLAGMADGLFLL	H	3	13.05	12.93-13.14	47	n/a	n/a	0.026	0	1170000	586.736	n/a	n/a	n/a	n/a	586.695	n/a	n/a	n/a	n/a	0.8013	n/a	n/a		n/a	n/a	n/a		Medium
apo	0s	H2O_0_20200918_162411	CUT-PRESCISSION-ZAP-70(1-259)	25	36	EHLKLAGMADGL	H	2	8.31	8.21-8.42	47	n/a	n/a	0.03	0	77000000	628.212	n/a	n/a	n/a	n/a	628.237	n/a	n/a	n/a	n/a	0.8779	n/a	n/a		n/a	n/a	n/a		Medium
apo	0s	H2O_0_20200918_162411	CUT-PRESCISSION-ZAP-70(1-259)	25	36	EHLKLAGMADGL	H	3	8.31	8.12-8.42	68	n/a	n/a	0.016	0	130000000	419.154	n/a	n/a	n/a	n/a	419.16	n/a	n/a	n/a	n/a	0.938	n/a	n/a		n/a	n/a	n/a		Medium
apo	0s	H2O_0_20200918_162411	CUT-PRESCISSION-ZAP-70(1-259)	25	37	EHLKLAGMADGLF	H	2	10.32	10.26-10.56	68	n/a	n/a	0.036	0	157000000	701.79	n/a	n/a	n/a	n/a	701.824	n/a	n/a	n/a	n/a	0.9451	n/a	n/a		n/a	n/a	n/a		High
apo	0s	H2O_0_20200918_162411	CUT-PRESCISSION-ZAP-70(1-259)	25	37	EHLKLAGMADGLF	H	3	10.32	10.26-10.56	68	n/a	n/a	0.019	0	355000000	468.201	n/a	n/a	n/a	n/a	468.218	n/a	n/a	n/a	n/a	0.96	n/a	n/a		n/a	n/a	n/a		High
apo	0s	H2O_0_20200918_162411	CUT-PRESCISSION-ZAP-70(1-259)	25	38	EHLKLAGMADGLFL	H	2	11.43	11.38-11.68	68	n/a	n/a	0.04	0	20400000	758.349	n/a	n/a	n/a	n/a	758.403	n/a	n/a	n/a	n/a	0.8054	n/a	n/a		n/a	n/a	n/a		Medium
apo	0s	H2O_0_20200918_162411	CUT-PRESCISSION-ZAP-70(1-259)	26	36	HLKLAGMADGL	H	2	7.91	7.81-8.01	46	n/a	n/a	0.026	0	144000000	563.641	n/a	n/a	n/a	n/a	563.68	n/a	n/a	n/a	n/a	0.9041	n/a	n/a		n/a	n/a	n/a		Medium
apo	0s	H2O_0_20200918_162411	CUT-PRESCISSION-ZAP-70(1-259)	26	36	HLKLAGMADGL	H	3	7.91	7.72-7.92	47	n/a	n/a	0.013	0	81200000	376.103	n/a	n/a	n/a	n/a	376.122	n/a	n/a	n/a	n/a	0.8437	n/a	n/a		n/a	n/a	n/a		Medium
apo	0s	H2O_0_20200918_162411	CUT-PRESCISSION-ZAP-70(1-259)	26	37	HLKLAGMADGLF	H	2	10.37	10.16-10.36	46	n/a	n/a	0.031	0	198000000	637.237	n/a	n/a	n/a	n/a	637.267	n/a	n/a	n/a	n/a	0.9542	n/a	n/a		n/a	n/a	n/a		High
apo	0s	H2O_0_20200918_162411	CUT-PRESCISSION-ZAP-70(1-259)	26	37	HLKLAGMADGLF	H	3	10.37	10.22-10.52	68	n/a	n/a	0.017	0	266000000	425.159	n/a	n/a	n/a	n/a	425.18	n/a	n/a	n/a	n/a	0.9538	n/a	n/a		n/a	n/a	n/a		High
apo	0s	H2O_0_20200918_162411	CUT-PRESCISSION-ZAP-70(1-259)	26	38	HLKLAGMADGLFL	H	2	11.35	11.19-11.39	47	n/a	n/a	0.033	-0.001	19900000	693.737	n/a	n/a	n/a	n/a	693.846	n/a	n/a	n/a	n/a	0.842	n/a	n/a		n/a	n/a	n/a		Medium
apo	0s	H2O_0_20200918_162411	CUT-PRESCISSION-ZAP-70(1-259)	26	38	HLKLAGMADGLFL	H	3	11.35	11.14-11.44	69	n/a	n/a	0.019	0	49400000	462.855	n/a	n/a	n/a	n/a	462.9	n/a	n/a	n/a	n/a	0.9305	n/a	n/a		n/a	n/a	n/a		High
apo	0s	H2O_0_20200918_162411	CUT-PRESCISSION-ZAP-70(1-259)	27	36	LKLAGMADGL	H	2	8.87	8.77-8.97	47	n/a	n/a	0.021	0	36000000	495.039	n/a	n/a	n/a	n/a	495.11	n/a	n/a	n/a	n/a	0.8788	n/a	n/a		n/a	n/a	n/a		Medium
apo	0s	H2O_0_20200918_162411	CUT-PRESCISSION-ZAP-70(1-259)	27	38	LKLAGMADGLFL	H	2	12.41	12.27-12.57	68	n/a	n/a	0.029	0	10200000	625.566	n/a	n/a	n/a	n/a	625.276	n/a	n/a	n/a	n/a	0.7671	n/a	n/a		n/a	n/a	n/a		Medium
apo	0s	H2O_0_20200918_162411	CUT-PRESCISSION-ZAP-70(1-259)	28	39	KLAGMADGLFLL	H	2	12.8	12.36-12.66	68	n/a	n/a	0.029	0	7880000	625.591	n/a	n/a	n/a	n/a	625.276	n/a	n/a	n/a	n/a	0.758	n/a	n/a		n/a	n/a	n/a		Medium
apo	0s	H2O_0_20200918_162411	CUT-PRESCISSION-ZAP-70(1-259)	29	38	LAGMADGLFL	H	1	12.61	12.51-12.80	65	n/a	n/a	0.061	0	42300000	1008.15	n/a	n/a	n/a	n/a	1008.21	n/a	n/a	n/a	n/a	0.9488	n/a	n/a		n/a	n/a	n/a		High
apo	0s	H2O_0_20200918_162411	CUT-PRESCISSION-ZAP-70(1-259)	29	38	LAGMADGLFL	H	2	12.61	12.53-12.83	68	n/a	n/a	0.022	0	26900000	504.574	n/a	n/a	n/a	n/a	504.611	n/a	n/a	n/a	n/a	0.9241	n/a	n/a		n/a	n/a	n/a		High
apo	0s	H2O_0_20200918_162411	CUT-PRESCISSION-ZAP-70(1-259)	30	38	AGMADGLFL	H	2	12.08	11.31-11.61	68	n/a	n/a	0.019	0.006	460000000	448.012	n/a	n/a	n/a	n/a	448.032	n/a	n/a	n/a	n/a	0.9112	n/a	n/a		n/a	n/a	n/a		High
apo	0s	H2O_0_20200918_162411	CUT-PRESCISSION-ZAP-70(1-259)	37	41	FLLRQ	H	2	6.21	5.64-5.94	68	n/a	n/a	0.012	0	431000000	338.893	n/a	n/a	n/a	n/a	338.918	n/a	n/a	n/a	n/a	0.9474	n/a	n/a		n/a	n/a	n/a		High
apo	0s	H2O_0_20200918_162411	CUT-PRESCISSION-ZAP-70(1-259)	38	42	LLRQC	H	2	3.01	2.88-3.08	46	n/a	n/a	0.011	0	10600000	317.39	n/a	n/a	n/a	n/a	316.902	n/a	n/a	n/a	n/a	0.5924	n/a	n/a		n/a	n/a	n/a		Medium
apo	0s	H2O_0_20200918_162411	CUT-PRESCISSION-ZAP-70(1-259)	38	43	LLRQCL	H	2	6.56	6.02-6.32	68	n/a	n/a	0.014	0	1160000000	373.431	n/a	n/a	n/a	n/a	373.481	n/a	n/a	n/a	n/a	0.927	n/a	n/a		n/a	n/a	n/a		High
apo	0s	H2O_0_20200918_162411	CUT-PRESCISSION-ZAP-70(1-259)	39	43	LRQCL	H	2	4.61	4.29-4.49	47	n/a	n/a	0.011	0	184000000	316.837	n/a	n/a	n/a	n/a	316.902	n/a	n/a	n/a	n/a	0.9049	n/a	n/a		n/a	n/a	n/a		Medium
apo	0s	H2O_0_20200918_162411	CUT-PRESCISSION-ZAP-70(1-259)	39	51	LRQCLRSLGGYVL	H	3	9.37	8.91-9.21	68	n/a	n/a	0.019	0.006	20300000	493.732	n/a	n/a	n/a	n/a	493.6	n/a	n/a	n/a	n/a	0.5316	n/a	n/a		n/a	n/a	n/a		Medium
apo	0s	H2O_0_20200918_162411	CUT-PRESCISSION-ZAP-70(1-259)	42	48	CLRSLGG	H	2	3.95	3.85-4.06	47	n/a	n/a	0.012	0	15700000	353.635	n/a	n/a	n/a	n/a	353.428	n/a	n/a	n/a	n/a	0.6839	n/a	n/a		n/a	n/a	n/a		Medium
apo	0s	H2O_0_20200918_162411	CUT-PRESCISSION-ZAP-70(1-259)	42	51	CLRSLGGYVL	H	2	9.46	9.42-9.72	69	n/a	n/a	0.024	0	404000000	541.132	n/a	n/a	n/a	n/a	541.159	n/a	n/a	n/a	n/a	0.9534	n/a	n/a		n/a	n/a	n/a		High
apo	0s	H2O_0_20200918_162411	CUT-PRESCISSION-ZAP-70(1-259)	43	51	LRSLGGYVL	H	2	8.95	8.92-9.22	69	n/a	n/a	0.021	0	319000000	489.573	n/a	n/a	n/a	n/a	489.587	n/a	n/a	n/a	n/a	0.9701	n/a	n/a		n/a	n/a	n/a		High
apo	0s	H2O_0_20200918_162411	CUT-PRESCISSION-ZAP-70(1-259)	44	51	RSLGGYVL	H	2	8.41	7.93-8.13	46	n/a	n/a	0.015	0	3940000	433.052	n/a	n/a	n/a	n/a	433.008	n/a	n/a	n/a	n/a	0.7151	n/a	n/a		n/a	n/a	n/a		Medium
apo	0s	H2O_0_20200918_162411	CUT-PRESCISSION-ZAP-70(1-259)	52	61	SLVHDVRFHH	H	2	4.7	4.42-4.62	47	n/a	n/a	0.027	0	18000000	624.28	n/a	n/a	n/a	n/a	624.197	n/a	n/a	n/a	n/a	0.7651	n/a	n/a		n/a	n/a	n/a		Medium
apo	0s	H2O_0_20200918_162411	CUT-PRESCISSION-ZAP-70(1-259)	52	61	SLVHDVRFHH	H	3	4.7	4.46-4.66	47	n/a	n/a	0.017	0	68100000	416.518	n/a	n/a	n/a	n/a	416.467	n/a	n/a	n/a	n/a	0.8338	n/a	n/a		n/a	n/a	n/a		Medium
apo	0s	H2O_0_20200918_162411	CUT-PRESCISSION-ZAP-70(1-259)	52	61	SLVHDVRFHH	H	4	4.7	4.36-4.57	47	n/a	n/a	0.01	0	64800000	312.581	n/a	n/a	n/a	n/a	312.602	n/a	n/a	n/a	n/a	0.8874	n/a	n/a		n/a	n/a	n/a		High
apo	0s	H2O_0_20200918_162411	CUT-PRESCISSION-ZAP-70(1-259)	52	63	SLVHDVRFHHFP	H	2	7.07	6.77-7.07	68	n/a	n/a	0.039	0	427000000	746.37	n/a	n/a	n/a	n/a	746.342	n/a	n/a	n/a	n/a	0.9085	n/a	n/a		n/a	n/a	n/a		Medium
apo	0s	H2O_0_20200918_162411	CUT-PRESCISSION-ZAP-70(1-259)	52	63	SLVHDVRFHHFP	H	3	7.07	6.90-7.20	68	n/a	n/a	0.021	0	615000000	497.88	n/a	n/a	n/a	n/a	497.897	n/a	n/a	n/a	n/a	0.9318	n/a	n/a		n/a	n/a	n/a		Medium
apo	0s	H2O_0_20200918_162411	CUT-PRESCISSION-ZAP-70(1-259)	52	63	SLVHDVRFHHFP	H	4	7.07	6.90-7.20	68	n/a	n/a	0.014	0	629000000	373.668	n/a	n/a	n/a	n/a	373.675	n/a	n/a	n/a	n/a	0.9701	n/a	n/a		n/a	n/a	n/a		High
apo	0s	H2O_0_20200918_162411	CUT-PRESCISSION-ZAP-70(1-259)	52	65	SLVHDVRFHHFPIE	H	2	7.75	7.66-7.96	68	n/a	n/a	0.049	0	296000000	867.445	n/a	n/a	n/a	n/a	867.478	n/a	n/a	n/a	n/a	0.96	n/a	n/a		n/a	n/a	n/a		High
apo	0s	H2O_0_20200918_162411	CUT-PRESCISSION-ZAP-70(1-259)	52	65	SLVHDVRFHHFPIE	H	3	7.75	7.65-7.95	69	n/a	n/a	0.027	0	1680000000	578.65	n/a	n/a	n/a	n/a	578.655	n/a	n/a	n/a	n/a	0.9727	n/a	n/a		n/a	n/a	n/a		High
apo	0s	H2O_0_20200918_162411	CUT-PRESCISSION-ZAP-70(1-259)	52	65	SLVHDVRFHHFPIE	H	4	7.75	7.65-7.95	68	n/a	n/a	0.018	0	2000000000	434.253	n/a	n/a	n/a	n/a	434.243	n/a	n/a	n/a	n/a	0.9593	n/a	n/a		n/a	n/a	n/a		High
apo	0s	H2O_0_20200918_162411	CUT-PRESCISSION-ZAP-70(1-259)	52	65	SLVHDVRFHHFPIE	H	5	7.75	7.61-7.90	67	n/a	n/a	0.012	0	89100000	347.587	n/a	n/a	n/a	n/a	347.596	n/a	n/a	n/a	n/a	0.9557	n/a	n/a		n/a	n/a	n/a		High
apo	0s	H2O_0_20200918_162411	CUT-PRESCISSION-ZAP-70(1-259)	52	65	SLVHDVRFHHFPIE	H	4	17.74	15.81-15.91	23	n/a	n/a	0.017	0	116000	434.151	n/a	n/a	n/a	n/a	434.243	n/a	n/a	n/a	n/a	0.7197	n/a	n/a		n/a	n/a	n/a		Medium
apo	0s	H2O_0_20200918_162411	CUT-PRESCISSION-ZAP-70(1-259)	52	66	SLVHDVRFHHFPIER	H	2	6.83	6.74-6.94	47	n/a	n/a	0.051	0	7770000	945.506	n/a	n/a	n/a	n/a	945.571	n/a	n/a	n/a	n/a	0.8306	n/a	n/a		n/a	n/a	n/a		Medium
apo	0s	H2O_0_20200918_162411	CUT-PRESCISSION-ZAP-70(1-259)	52	66	SLVHDVRFHHFPIER	H	3	6.83	6.69-6.98	68	n/a	n/a	0.03	0	332000000	630.702	n/a	n/a	n/a	n/a	630.717	n/a	n/a	n/a	n/a	0.9628	n/a	n/a		n/a	n/a	n/a		High
apo	0s	H2O_0_20200918_162411	CUT-PRESCISSION-ZAP-70(1-259)	52	66	SLVHDVRFHHFPIER	H	4	6.83	6.68-6.98	68	n/a	n/a	0.02	0	697000000	473.286	n/a	n/a	n/a	n/a	473.289	n/a	n/a	n/a	n/a	0.9578	n/a	n/a		n/a	n/a	n/a		High
apo	0s	H2O_0_20200918_162411	CUT-PRESCISSION-ZAP-70(1-259)	52	66	SLVHDVRFHHFPIER	H	5	6.83	6.69-6.99	68	n/a	n/a	0.014	0	588000000	378.829	n/a	n/a	n/a	n/a	378.833	n/a	n/a	n/a	n/a	0.9744	n/a	n/a		n/a	n/a	n/a		High
apo	0s	H2O_0_20200918_162411	CUT-PRESCISSION-ZAP-70(1-259)	52	66	SLVHDVRFHHFPIER	H	6	6.83	6.75-6.96	47	n/a	n/a	0.01	0	22000000	315.85	n/a	n/a	n/a	n/a	315.862	n/a	n/a	n/a	n/a	0.9023	n/a	n/a		n/a	n/a	n/a		High
apo	0s	H2O_0_20200918_162411	CUT-PRESCISSION-ZAP-70(1-259)	53	63	LVHDVRFHHFP	H	3	5.75	5.61-5.82	47	n/a	n/a	0.019	0	43700000	468.906	n/a	n/a	n/a	n/a	468.871	n/a	n/a	n/a	n/a	0.8872	n/a	n/a		n/a	n/a	n/a		Medium
apo	0s	H2O_0_20200918_162411	CUT-PRESCISSION-ZAP-70(1-259)	54	58	VHDVR	H	2	3.11	3.05-3.31	60	n/a	n/a	0.01	0	12300000	313.402	n/a	n/a	n/a	n/a	313.353	n/a	n/a	n/a	n/a	0.7999	n/a	n/a		n/a	n/a	n/a		Medium
apo	0s	H2O_0_20200918_162411	CUT-PRESCISSION-ZAP-70(1-259)	56	63	DVRFHHFP	H	2	5.81	5.69-5.99	68	n/a	n/a	0.023	0	361000000	528.067	n/a	n/a	n/a	n/a	528.089	n/a	n/a	n/a	n/a	0.9547	n/a	n/a		n/a	n/a	n/a		Medium
apo	0s	H2O_0_20200918_162411	CUT-PRESCISSION-ZAP-70(1-259)	56	63	DVRFHHFP	H	3	5.81	5.67-5.96	68	n/a	n/a	0.013	0	1050000000	352.385	n/a	n/a	n/a	n/a	352.395	n/a	n/a	n/a	n/a	0.9598	n/a	n/a		n/a	n/a	n/a		High
apo	0s	H2O_0_20200918_162411	CUT-PRESCISSION-ZAP-70(1-259)	56	65	DVRFHHFPIE	H	3	7.18	7.03-7.33	69	n/a	n/a	0.017	0	581000000	433.144	n/a	n/a	n/a	n/a	433.152	n/a	n/a	n/a	n/a	0.9692	n/a	n/a		n/a	n/a	n/a		High
apo	0s	H2O_0_20200918_162411	CUT-PRESCISSION-ZAP-70(1-259)	56	66	DVRFHHFPIER	H	3	5.99	5.72-5.92	46	n/a	n/a	0.019	0	86300000	485.384	n/a	n/a	n/a	n/a	485.214	n/a	n/a	n/a	n/a	0.7797	n/a	n/a		n/a	n/a	n/a		Medium
apo	0s	H2O_0_20200918_162411	CUT-PRESCISSION-ZAP-70(1-259)	56	66	DVRFHHFPIER	H	4	5.99	5.84-6.14	68	n/a	n/a	0.013	0	334000000	364.155	n/a	n/a	n/a	n/a	364.163	n/a	n/a	n/a	n/a	0.9699	n/a	n/a		n/a	n/a	n/a		High
apo	0s	H2O_0_20200918_162411	CUT-PRESCISSION-ZAP-70(1-259)	56	68	DVRFHHFPIERQL	H	3	7.13	7.28-7.49	47	n/a	n/a	0.025	-0.001	79000000	565.585	n/a	n/a	n/a	n/a	565.644	n/a	n/a	n/a	n/a	0.6722	n/a	n/a		n/a	n/a	n/a		Medium
apo	0s	H2O_0_20200918_162411	CUT-PRESCISSION-ZAP-70(1-259)	56	68	DVRFHHFPIERQL	H	4	7.13	6.89-7.09	46	n/a	n/a	0.015	0	58700000	424.453	n/a	n/a	n/a	n/a	424.485	n/a	n/a	n/a	n/a	0.8496	n/a	n/a		n/a	n/a	n/a		Medium
apo	0s	H2O_0_20200918_162411	CUT-PRESCISSION-ZAP-70(1-259)	56	69	DVRFHHFPIERQLN	H	4	6.8	6.59-6.79	47	n/a	n/a	0.017	0	3590000	453.027	n/a	n/a	n/a	n/a	453.01	n/a	n/a	n/a	n/a	0.7029	n/a	n/a		n/a	n/a	n/a		Medium
apo	0s	H2O_0_20200918_162411	CUT-PRESCISSION-ZAP-70(1-259)	57	63	VRFHHFP	H	2	4.89	4.75-4.95	46	n/a	n/a	0.019	0	279000000	470.541	n/a	n/a	n/a	n/a	470.545	n/a	n/a	n/a	n/a	0.866	n/a	n/a		n/a	n/a	n/a		Medium
apo	0s	H2O_0_20200918_162411	CUT-PRESCISSION-ZAP-70(1-259)	57	63	VRFHHFP	H	3	4.89	4.74-5.04	68	n/a	n/a	0.011	0	921000000	314.022	n/a	n/a	n/a	n/a	314.032	n/a	n/a	n/a	n/a	0.966	n/a	n/a		n/a	n/a	n/a		High
apo	0s	H2O_0_20200918_162411	CUT-PRESCISSION-ZAP-70(1-259)	57	65	VRFHHFPIE	H	2	6.22	6.10-6.40	68	n/a	n/a	0.028	0	345000000	591.65	n/a	n/a	n/a	n/a	591.681	n/a	n/a	n/a	n/a	0.9448	n/a	n/a		n/a	n/a	n/a		Medium
apo	0s	H2O_0_20200918_162411	CUT-PRESCISSION-ZAP-70(1-259)	57	65	VRFHHFPIE	H	3	6.22	6.08-6.38	68	n/a	n/a	0.015	0	792000000	394.786	n/a	n/a	n/a	n/a	394.79	n/a	n/a	n/a	n/a	0.9627	n/a	n/a		n/a	n/a	n/a		Medium
apo	0s	H2O_0_20200918_162411	CUT-PRESCISSION-ZAP-70(1-259)	57	66	VRFHHFPIER	H	2	5.29	4.92-5.12	46	n/a	n/a	0.03	0	11900000	669.713	n/a	n/a	n/a	n/a	669.774	n/a	n/a	n/a	n/a	0.8155	n/a	n/a		n/a	n/a	n/a		Medium
apo	0s	H2O_0_20200918_162411	CUT-PRESCISSION-ZAP-70(1-259)	57	66	VRFHHFPIER	H	3	5.29	4.98-5.18	47	n/a	n/a	0.018	0	184000000	446.858	n/a	n/a	n/a	n/a	446.852	n/a	n/a	n/a	n/a	0.9232	n/a	n/a		n/a	n/a	n/a		Medium
apo	0s	H2O_0_20200918_162411	CUT-PRESCISSION-ZAP-70(1-259)	57	66	VRFHHFPIER	H	4	5.29	5.14-5.44	69	n/a	n/a	0.012	0	438000000	335.381	n/a	n/a	n/a	n/a	335.391	n/a	n/a	n/a	n/a	0.9629	n/a	n/a		n/a	n/a	n/a		High
apo	0s	H2O_0_20200918_162411	CUT-PRESCISSION-ZAP-70(1-259)	57	68	VRFHHFPIERQL	H	3	6.86	6.61-6.91	69	n/a	n/a	0.023	0	269000000	527.348	n/a	n/a	n/a	n/a	527.281	n/a	n/a	n/a	n/a	0.839	n/a	n/a		n/a	n/a	n/a		Medium
apo	0s	H2O_0_20200918_162411	CUT-PRESCISSION-ZAP-70(1-259)	59	65	FHHFPIE	H	2	6.22	6.11-6.32	47	n/a	n/a	0.018	0	43400000	463.973	n/a	n/a	n/a	n/a	464.022	n/a	n/a	n/a	n/a	0.8905	n/a	n/a		n/a	n/a	n/a		Medium
apo	0s	H2O_0_20200918_162411	CUT-PRESCISSION-ZAP-70(1-259)	59	66	FHHFPIER	H	3	5.11	5.00-5.21	47	n/a	n/a	0.012	0	13600000	361.748	n/a	n/a	n/a	n/a	361.746	n/a	n/a	n/a	n/a	0.8038	n/a	n/a		n/a	n/a	n/a		Medium
apo	0s	H2O_0_20200918_162411	CUT-PRESCISSION-ZAP-70(1-259)	61	66	HFPIER	H	2	4.14	4.04-4.34	69	n/a	n/a	0.014	0	40800000	399.994	n/a	n/a	n/a	n/a	399.959	n/a	n/a	n/a	n/a	0.863	n/a	n/a		n/a	n/a	n/a		Medium
apo	0s	H2O_0_20200918_162411	CUT-PRESCISSION-ZAP-70(1-259)	62	66	FPIER	H	2	4.34	4.23-4.43	46	n/a	n/a	0.011	0	92900000	331.366	n/a	n/a	n/a	n/a	331.389	n/a	n/a	n/a	n/a	0.9312	n/a	n/a		n/a	n/a	n/a		Medium
apo	0s	H2O_0_20200918_162411	CUT-PRESCISSION-ZAP-70(1-259)	64	68	IERQL	H	2	3.36	3.15-3.35	46	n/a	n/a	0.011	0	71500000	329.857	n/a	n/a	n/a	n/a	329.888	n/a	n/a	n/a	n/a	0.9183	n/a	n/a		n/a	n/a	n/a		Medium
apo	0s	H2O_0_20200918_162411	CUT-PRESCISSION-ZAP-70(1-259)	64	71	IERQLNGT	H	2	3	2.70-2.97	63	n/a	n/a	0.019	0	178000000	466.003	n/a	n/a	n/a	n/a	466.017	n/a	n/a	n/a	n/a	0.9671	n/a	n/a		n/a	n/a	n/a		High
apo	0s	H2O_0_20200918_162411	CUT-PRESCISSION-ZAP-70(1-259)	64	72	IERQLNGTY	H	2	4.62	4.45-4.75	69	n/a	n/a	0.024	0	326000000	547.592	n/a	n/a	n/a	n/a	547.604	n/a	n/a	n/a	n/a	0.9229	n/a	n/a		n/a	n/a	n/a		High
apo	0s	H2O_0_20200918_162411	CUT-PRESCISSION-ZAP-70(1-259)	66	72	RQLNGTY	H	2	3.69	3.35-3.56	47	n/a	n/a	0.017	0	63600000	426.822	n/a	n/a	n/a	n/a	426.468	n/a	n/a	n/a	n/a	0.7485	n/a	n/a		n/a	n/a	n/a		Medium
apo	0s	H2O_0_20200918_162411	CUT-PRESCISSION-ZAP-70(1-259)	66	81	RQLNGTYAIAGGKAHC	H	3	4.55	4.42-4.62	46	n/a	n/a	0.024	0	11700000	554.249	n/a	n/a	n/a	n/a	554.298	n/a	n/a	n/a	n/a	0.8907	n/a	n/a		n/a	n/a	n/a		Medium
apo	0s	H2O_0_20200918_162411	CUT-PRESCISSION-ZAP-70(1-259)	69	81	NGTYAIAGGKAHC	H	2	4.08	3.81-4.11	68	n/a	n/a	0.03	0	196000000	632.182	n/a	n/a	n/a	n/a	632.206	n/a	n/a	n/a	n/a	0.9529	n/a	n/a		n/a	n/a	n/a		High
apo	0s	H2O_0_20200918_162411	CUT-PRESCISSION-ZAP-70(1-259)	69	81	NGTYAIAGGKAHC	H	3	4.08	3.88-4.18	68	n/a	n/a	0.017	0	444000000	421.787	n/a	n/a	n/a	n/a	421.807	n/a	n/a	n/a	n/a	0.9542	n/a	n/a		n/a	n/a	n/a		Medium
apo	0s	H2O_0_20200918_162411	CUT-PRESCISSION-ZAP-70(1-259)	69	84	NGTYAIAGGKAHCGPA	H	2	4.49	4.34-4.64	68	n/a	n/a	0.039	0	106000000	744.804	n/a	n/a	n/a	n/a	744.829	n/a	n/a	n/a	n/a	0.9528	n/a	n/a		n/a	n/a	n/a		High
apo	0s	H2O_0_20200918_162411	CUT-PRESCISSION-ZAP-70(1-259)	69	84	NGTYAIAGGKAHCGPA	H	3	4.49	4.26-4.56	68	n/a	n/a	0.021	0	412000000	496.874	n/a	n/a	n/a	n/a	496.888	n/a	n/a	n/a	n/a	0.9585	n/a	n/a		n/a	n/a	n/a		High
apo	0s	H2O_0_20200918_162411	CUT-PRESCISSION-ZAP-70(1-259)	70	84	GTYAIAGGKAHCGPA	H	2	4.28	4.14-4.36	51	n/a	n/a	0.033	0	13500000	687.679	n/a	n/a	n/a	n/a	687.777	n/a	n/a	n/a	n/a	0.8454	n/a	n/a		n/a	n/a	n/a		Medium
apo	0s	H2O_0_20200918_162411	CUT-PRESCISSION-ZAP-70(1-259)	72	81	YAIAGGKAHC	H	2	3.46	3.33-3.63	68	n/a	n/a	0.021	0	328000000	496.045	n/a	n/a	n/a	n/a	496.077	n/a	n/a	n/a	n/a	0.9464	n/a	n/a		n/a	n/a	n/a		High
apo	0s	H2O_0_20200918_162411	CUT-PRESCISSION-ZAP-70(1-259)	72	81	YAIAGGKAHC	H	3	3.46	3.35-3.65	69	n/a	n/a	0.011	0	752000000	331.032	n/a	n/a	n/a	n/a	331.054	n/a	n/a	n/a	n/a	0.9444	n/a	n/a		n/a	n/a	n/a		High
apo	0s	H2O_0_20200918_162411	CUT-PRESCISSION-ZAP-70(1-259)	72	84	YAIAGGKAHCGPA	H	2	4.1	3.81-4.11	68	n/a	n/a	0.029	0	516000000	608.673	n/a	n/a	n/a	n/a	608.7	n/a	n/a	n/a	n/a	0.9538	n/a	n/a		n/a	n/a	n/a		High
apo	0s	H2O_0_20200918_162411	CUT-PRESCISSION-ZAP-70(1-259)	72	84	YAIAGGKAHCGPA	H	3	4.1	3.84-4.14	68	n/a	n/a	0.016	0	1190000000	406.138	n/a	n/a	n/a	n/a	406.136	n/a	n/a	n/a	n/a	0.9343	n/a	n/a		n/a	n/a	n/a		High
apo	0s	H2O_0_20200918_162411	CUT-PRESCISSION-ZAP-70(1-259)	72	85	YAIAGGKAHCGPAE	H	2	3.98	3.83-4.13	68	n/a	n/a	0.034	0	227000000	673.226	n/a	n/a	n/a	n/a	673.257	n/a	n/a	n/a	n/a	0.9553	n/a	n/a		n/a	n/a	n/a		High
apo	0s	H2O_0_20200918_162411	CUT-PRESCISSION-ZAP-70(1-259)	72	85	YAIAGGKAHCGPAE	H	3	3.98	3.75-4.02	62	n/a	n/a	0.019	0	684000000	449.193	n/a	n/a	n/a	n/a	449.174	n/a	n/a	n/a	n/a	0.9323	n/a	n/a		n/a	n/a	n/a		High
apo	0s	H2O_0_20200918_162411	CUT-PRESCISSION-ZAP-70(1-259)	72	86	YAIAGGKAHCGPAEL	H	2	6.35	6.07-6.37	68	n/a	n/a	0.038	0	1070000000	729.854	n/a	n/a	n/a	n/a	729.836	n/a	n/a	n/a	n/a	0.9361	n/a	n/a		n/a	n/a	n/a		High
apo	0s	H2O_0_20200918_162411	CUT-PRESCISSION-ZAP-70(1-259)	72	86	YAIAGGKAHCGPAEL	H	3	6.35	6.17-6.47	68	n/a	n/a	0.021	0	1140000000	486.88	n/a	n/a	n/a	n/a	486.893	n/a	n/a	n/a	n/a	0.9529	n/a	n/a		n/a	n/a	n/a		High
apo	0s	H2O_0_20200918_162411	CUT-PRESCISSION-ZAP-70(1-259)	73	84	AIAGGKAHCGPA	H	2	2.38	2.30-2.50	46	n/a	n/a	0.023	0	5270000	527.07	n/a	n/a	n/a	n/a	527.113	n/a	n/a	n/a	n/a	0.9314	n/a	n/a		n/a	n/a	n/a		Medium
apo	0s	H2O_0_20200918_162411	CUT-PRESCISSION-ZAP-70(1-259)	73	84	AIAGGKAHCGPA	H	3	2.38	2.34-2.55	47	n/a	n/a	0.013	0	28300000	351.821	n/a	n/a	n/a	n/a	351.744	n/a	n/a	n/a	n/a	0.8624	n/a	n/a		n/a	n/a	n/a		Medium
apo	0s	H2O_0_20200918_162411	CUT-PRESCISSION-ZAP-70(1-259)	73	85	AIAGGKAHCGPAE	H	2	2.49	2.32-2.62	68	n/a	n/a	0.027	0	11400000	591.606	n/a	n/a	n/a	n/a	591.67	n/a	n/a	n/a	n/a	0.9277	n/a	n/a		n/a	n/a	n/a		High
apo	0s	H2O_0_20200918_162411	CUT-PRESCISSION-ZAP-70(1-259)	73	85	AIAGGKAHCGPAE	H	3	2.49	2.35-2.55	46	n/a	n/a	0.015	0	56300000	394.763	n/a	n/a	n/a	n/a	394.782	n/a	n/a	n/a	n/a	0.9524	n/a	n/a		n/a	n/a	n/a		High
apo	0s	H2O_0_20200918_162411	CUT-PRESCISSION-ZAP-70(1-259)	73	86	AIAGGKAHCGPAEL	H	2	5.15	4.85-5.15	68	n/a	n/a	0.031	0	210000000	648.209	n/a	n/a	n/a	n/a	648.249	n/a	n/a	n/a	n/a	0.9488	n/a	n/a		n/a	n/a	n/a		High
apo	0s	H2O_0_20200918_162411	CUT-PRESCISSION-ZAP-70(1-259)	73	86	AIAGGKAHCGPAEL	H	3	5.15	4.83-5.13	68	n/a	n/a	0.017	0	529000000	432.472	n/a	n/a	n/a	n/a	432.502	n/a	n/a	n/a	n/a	0.8938	n/a	n/a		n/a	n/a	n/a		High
apo	0s	H2O_0_20200918_162411	CUT-PRESCISSION-ZAP-70(1-259)	74	84	IAGGKAHCGPA	H	2	2.29	2.25-2.45	47	n/a	n/a	0.021	0	1930000	491.541	n/a	n/a	n/a	n/a	491.574	n/a	n/a	n/a	n/a	0.9038	n/a	n/a		n/a	n/a	n/a		Medium
apo	0s	H2O_0_20200918_162411	CUT-PRESCISSION-ZAP-70(1-259)	74	84	IAGGKAHCGPA	H	3	2.29	2.23-2.44	47	n/a	n/a	0.011	0	6960000	328.005	n/a	n/a	n/a	n/a	328.052	n/a	n/a	n/a	n/a	0.8672	n/a	n/a		n/a	n/a	n/a		Medium
apo	0s	H2O_0_20200918_162411	CUT-PRESCISSION-ZAP-70(1-259)	74	85	IAGGKAHCGPAE	H	2	2.27	2.17-2.38	47	n/a	n/a	0.024	0	1310000	556.116	n/a	n/a	n/a	n/a	556.131	n/a	n/a	n/a	n/a	0.8568	n/a	n/a		n/a	n/a	n/a		Medium
apo	0s	H2O_0_20200918_162411	CUT-PRESCISSION-ZAP-70(1-259)	74	85	IAGGKAHCGPAE	H	3	2.27	2.17-2.37	46	n/a	n/a	0.013	0	6710000	371.078	n/a	n/a	n/a	n/a	371.09	n/a	n/a	n/a	n/a	0.9201	n/a	n/a		n/a	n/a	n/a		Medium
apo	0s	H2O_0_20200918_162411	CUT-PRESCISSION-ZAP-70(1-259)	75	84	AGGKAHCGPA	H	2	2.42	2.27-2.47	46	n/a	n/a	0.017	0	4080000	434.972	n/a	n/a	n/a	n/a	434.995	n/a	n/a	n/a	n/a	0.8617	n/a	n/a		n/a	n/a	n/a		Medium
apo	0s	H2O_0_20200918_162411	CUT-PRESCISSION-ZAP-70(1-259)	76	86	GGKAHCGPAEL	H	2	4.25	4.09-4.39	68	n/a	n/a	0.023	0	324000000	520.563	n/a	n/a	n/a	n/a	520.592	n/a	n/a	n/a	n/a	0.9373	n/a	n/a		n/a	n/a	n/a		High
apo	0s	H2O_0_20200918_162411	CUT-PRESCISSION-ZAP-70(1-259)	76	86	GGKAHCGPAEL	H	3	4.25	3.98-4.28	68	n/a	n/a	0.012	0	655000000	347.383	n/a	n/a	n/a	n/a	347.397	n/a	n/a	n/a	n/a	0.9248	n/a	n/a		n/a	n/a	n/a		High
apo	0s	H2O_0_20200918_162411	CUT-PRESCISSION-ZAP-70(1-259)	77	86	GKAHCGPAEL	H	2	4.06	3.96-4.16	47	n/a	n/a	0.02	0	23700000	492.042	n/a	n/a	n/a	n/a	492.066	n/a	n/a	n/a	n/a	0.5943	n/a	n/a		n/a	n/a	n/a		Medium
apo	0s	H2O_0_20200918_162411	CUT-PRESCISSION-ZAP-70(1-259)	88	92	EFYSR	H	2	4	3.78-3.98	46	n/a	n/a	0.011	0	4650000	351.255	n/a	n/a	n/a	n/a	351.378	n/a	n/a	n/a	n/a	0.6655	n/a	n/a		n/a	n/a	n/a		Medium
apo	0s	H2O_0_20200918_162411	CUT-PRESCISSION-ZAP-70(1-259)	89	94	FYSRDP	H	2	3.59	3.37-3.57	46	n/a	n/a	0.015	0	130000000	392.913	n/a	n/a	n/a	n/a	392.922	n/a	n/a	n/a	n/a	0.9384	n/a	n/a		n/a	n/a	n/a		Medium
apo	0s	H2O_0_20200918_162411	CUT-PRESCISSION-ZAP-70(1-259)	89	98	FYSRDPDGLP	H	2	7.01	6.76-6.96	47	n/a	n/a	0.025	0	26900000	584.112	n/a	n/a	n/a	n/a	584.128	n/a	n/a	n/a	n/a	0.7979	n/a	n/a		n/a	n/a	n/a		Medium
apo	0s	H2O_0_20200918_162411	CUT-PRESCISSION-ZAP-70(1-259)	89	100	FYSRDPDGLPCN	H	2	6.65	6.30-6.60	68	n/a	n/a	0.035	0	242000000	692.741	n/a	n/a	n/a	n/a	692.752	n/a	n/a	n/a	n/a	0.9414	n/a	n/a		n/a	n/a	n/a		High
apo	0s	H2O_0_20200918_162411	CUT-PRESCISSION-ZAP-70(1-259)	89	101	FYSRDPDGLPCNL	H	2	9.33	9.16-9.37	49	n/a	n/a	0.036	-0.001	15500000	749.416	n/a	n/a	n/a	n/a	749.331	n/a	n/a	n/a	n/a	0.6159	n/a	n/a		n/a	n/a	n/a		Medium
apo	0s	H2O_0_20200918_162411	CUT-PRESCISSION-ZAP-70(1-259)	90	94	YSRDP	H	2	2.41	2.30-2.51	47	n/a	n/a	0.011	0.01	1500000	319.279	n/a	n/a	n/a	n/a	319.335	n/a	n/a	n/a	n/a	0.6329	n/a	n/a		n/a	n/a	n/a		Medium
apo	0s	H2O_0_20200918_162411	CUT-PRESCISSION-ZAP-70(1-259)	90	98	YSRDPDGLP	H	2	5.46	5.39-5.69	69	n/a	n/a	0.022	0	506000000	510.526	n/a	n/a	n/a	n/a	510.541	n/a	n/a	n/a	n/a	0.9495	n/a	n/a		n/a	n/a	n/a		Medium
apo	0s	H2O_0_20200918_162411	CUT-PRESCISSION-ZAP-70(1-259)	90	99	YSRDPDGLPC	H	2	6.44	5.88-6.18	68	n/a	n/a	0.024	0	151000000	562.086	n/a	n/a	n/a	n/a	562.113	n/a	n/a	n/a	n/a	0.934	n/a	n/a		n/a	n/a	n/a		Medium
apo	0s	H2O_0_20200918_162411	CUT-PRESCISSION-ZAP-70(1-259)	90	100	YSRDPDGLPCN	H	2	4.95	5.02-5.32	68	n/a	n/a	0.029	0	2930000000	619.143	n/a	n/a	n/a	n/a	619.165	n/a	n/a	n/a	n/a	0.9581	n/a	n/a		n/a	n/a	n/a		High
apo	0s	H2O_0_20200918_162411	CUT-PRESCISSION-ZAP-70(1-259)	90	100	YSRDPDGLPCN	H	2	5.98	5.58-5.78	46	n/a	n/a	0.029	0	310000000	619.139	n/a	n/a	n/a	n/a	619.165	n/a	n/a	n/a	n/a	0.9502	n/a	n/a		n/a	n/a	n/a		High
apo	0s	H2O_0_20200918_162411	CUT-PRESCISSION-ZAP-70(1-259)	90	101	YSRDPDGLPCNL	H	2	8.64	8.39-8.69	69	n/a	n/a	0.034	0	122000000	675.747	n/a	n/a	n/a	n/a	675.744	n/a	n/a	n/a	n/a	0.935	n/a	n/a		n/a	n/a	n/a		High
apo	0s	H2O_0_20200918_162411	CUT-PRESCISSION-ZAP-70(1-259)	95	104	DGLPCNLRKP	H	3	5.86	5.71-5.91	46	n/a	n/a	0.013	0	34000000	371.855	n/a	n/a	n/a	n/a	371.776	n/a	n/a	n/a	n/a	0.7932	n/a	n/a		n/a	n/a	n/a		Medium
apo	0s	H2O_0_20200918_162411	CUT-PRESCISSION-ZAP-70(1-259)	96	104	GLPCNLRKP	H	3	5.45	5.26-5.46	47	n/a	n/a	0.011	0	24500000	333.483	n/a	n/a	n/a	n/a	333.414	n/a	n/a	n/a	n/a	0.7219	n/a	n/a		n/a	n/a	n/a		Medium
apo	0s	H2O_0_20200918_162411	CUT-PRESCISSION-ZAP-70(1-259)	100	104	NLRKP	H	2	2.37	2.23-2.44	47	n/a	n/a	0.01	0	220000	314.381	n/a	n/a	n/a	n/a	314.382	n/a	n/a	n/a	n/a	0.7518	n/a	n/a		n/a	n/a	n/a		Medium
apo	0s	H2O_0_20200918_162411	CUT-PRESCISSION-ZAP-70(1-259)	100	108	NLRKPCNRP	H	3	2.24	2.21-2.50	67	n/a	n/a	0.013	0	7150000	366.805	n/a	n/a	n/a	n/a	366.773	n/a	n/a	n/a	n/a	0.7966	n/a	n/a		n/a	n/a	n/a		Medium
apo	0s	H2O_0_20200918_162411	CUT-PRESCISSION-ZAP-70(1-259)	100	109	NLRKPCNRPS	H	3	2.29	2.14-2.34	46	n/a	n/a	0.014	0	449000	395.812	n/a	n/a	n/a	n/a	395.799	n/a	n/a	n/a	n/a	0.7638	n/a	n/a		n/a	n/a	n/a		Medium
apo	0s	H2O_0_20200918_162411	CUT-PRESCISSION-ZAP-70(1-259)	100	111	NLRKPCNRPSGL	H	2	3.76	3.44-3.65	47	n/a	n/a	0.031	0	6920000	678.21	n/a	n/a	n/a	n/a	678.3	n/a	n/a	n/a	n/a	0.8018	n/a	n/a		n/a	n/a	n/a		Medium
apo	0s	H2O_0_20200918_162411	CUT-PRESCISSION-ZAP-70(1-259)	100	111	NLRKPCNRPSGL	H	3	3.76	3.53-3.73	47	n/a	n/a	0.019	0	47200000	452.535	n/a	n/a	n/a	n/a	452.536	n/a	n/a	n/a	n/a	0.8949	n/a	n/a		n/a	n/a	n/a		Medium
apo	0s	H2O_0_20200918_162411	CUT-PRESCISSION-ZAP-70(1-259)	100	111	NLRKPCNRPSGL	H	4	3.76	3.45-3.66	47	n/a	n/a	0.012	0	15400000	339.679	n/a	n/a	n/a	n/a	339.654	n/a	n/a	n/a	n/a	0.8863	n/a	n/a		n/a	n/a	n/a		Medium
apo	0s	H2O_0_20200918_162411	CUT-PRESCISSION-ZAP-70(1-259)	100	115	NLRKPCNRPSGLEPQP	H	3	4.14	4.11-4.32	47	n/a	n/a	0.026	0	10800000	602.993	n/a	n/a	n/a	n/a	603.027	n/a	n/a	n/a	n/a	0.8685	n/a	n/a		n/a	n/a	n/a		Medium
apo	0s	H2O_0_20200918_162411	CUT-PRESCISSION-ZAP-70(1-259)	100	115	NLRKPCNRPSGLEPQP	H	4	4.14	4.00-4.23	54	n/a	n/a	0.017	0	17400000	452.531	n/a	n/a	n/a	n/a	452.522	n/a	n/a	n/a	n/a	0.8626	n/a	n/a		n/a	n/a	n/a		Medium
apo	0s	H2O_0_20200918_162411	CUT-PRESCISSION-ZAP-70(1-259)	101	108	LRKPCNRP	H	2	2.32	2.13-2.33	46	n/a	n/a	0.021	0	2260000	492.551	n/a	n/a	n/a	n/a	492.605	n/a	n/a	n/a	n/a	0.9118	n/a	n/a		n/a	n/a	n/a		Medium
apo	0s	H2O_0_20200918_162411	CUT-PRESCISSION-ZAP-70(1-259)	101	108	LRKPCNRP	H	3	2.32	2.15-2.35	46	n/a	n/a	0.011	0	47000000	328.717	n/a	n/a	n/a	n/a	328.739	n/a	n/a	n/a	n/a	0.9426	n/a	n/a		n/a	n/a	n/a		High
apo	0s	H2O_0_20200918_162411	CUT-PRESCISSION-ZAP-70(1-259)	101	109	LRKPCNRPS	H	3	2.15	2.02-2.23	47	n/a	n/a	0.013	0	430000	357.747	n/a	n/a	n/a	n/a	357.765	n/a	n/a	n/a	n/a	0.8588	n/a	n/a		n/a	n/a	n/a		Medium
apo	0s	H2O_0_20200918_162411	CUT-PRESCISSION-ZAP-70(1-259)	101	111	LRKPCNRPSGL	H	2	3.5	3.20-3.50	67	n/a	n/a	0.03	0	69300000	621.21	n/a	n/a	n/a	n/a	621.248	n/a	n/a	n/a	n/a	0.9516	n/a	n/a		n/a	n/a	n/a		High
apo	0s	H2O_0_20200918_162411	CUT-PRESCISSION-ZAP-70(1-259)	101	111	LRKPCNRPSGL	H	3	3.5	3.09-3.37	65	n/a	n/a	0.016	0	808000000	414.486	n/a	n/a	n/a	n/a	414.501	n/a	n/a	n/a	n/a	0.9592	n/a	n/a		n/a	n/a	n/a		High
apo	0s	H2O_0_20200918_162411	CUT-PRESCISSION-ZAP-70(1-259)	101	111	LRKPCNRPSGL	H	4	3.5	3.21-3.51	68	n/a	n/a	0.011	0	82300000	311.106	n/a	n/a	n/a	n/a	311.128	n/a	n/a	n/a	n/a	0.943	n/a	n/a		n/a	n/a	n/a		High
apo	0s	H2O_0_20200918_162411	CUT-PRESCISSION-ZAP-70(1-259)	101	113	LRKPCNRPSGLEP	H	2	3.92	3.67-3.97	69	n/a	n/a	0.038	0	54100000	734.308	n/a	n/a	n/a	n/a	734.363	n/a	n/a	n/a	n/a	0.9388	n/a	n/a		n/a	n/a	n/a		High
apo	0s	H2O_0_20200918_162411	CUT-PRESCISSION-ZAP-70(1-259)	101	113	LRKPCNRPSGLEP	H	3	3.92	3.69-3.94	59	n/a	n/a	0.021	0	270000000	489.913	n/a	n/a	n/a	n/a	489.911	n/a	n/a	n/a	n/a	0.945	n/a	n/a		n/a	n/a	n/a		High
apo	0s	H2O_0_20200918_162411	CUT-PRESCISSION-ZAP-70(1-259)	101	113	LRKPCNRPSGLEP	H	4	3.92	3.73-4.03	69	n/a	n/a	0.013	0	125000000	367.694	n/a	n/a	n/a	n/a	367.685	n/a	n/a	n/a	n/a	0.8687	n/a	n/a		n/a	n/a	n/a		High
apo	0s	H2O_0_20200918_162411	CUT-PRESCISSION-ZAP-70(1-259)	101	115	LRKPCNRPSGLEPQP	H	2	3.8	3.65-3.94	68	n/a	n/a	0.047	0	42800000	846.913	n/a	n/a	n/a	n/a	846.986	n/a	n/a	n/a	n/a	0.9286	n/a	n/a		n/a	n/a	n/a		High
apo	0s	H2O_0_20200918_162411	CUT-PRESCISSION-ZAP-70(1-259)	101	115	LRKPCNRPSGLEPQP	H	3	3.8	3.68-3.98	68	n/a	n/a	0.026	0	276000000	564.98	n/a	n/a	n/a	n/a	564.993	n/a	n/a	n/a	n/a	0.967	n/a	n/a		n/a	n/a	n/a		High
apo	0s	H2O_0_20200918_162411	CUT-PRESCISSION-ZAP-70(1-259)	101	115	LRKPCNRPSGLEPQP	H	4	3.8	3.72-4.02	69	n/a	n/a	0.017	0	236000000	423.982	n/a	n/a	n/a	n/a	423.997	n/a	n/a	n/a	n/a	0.9594	n/a	n/a		n/a	n/a	n/a		Medium
apo	0s	H2O_0_20200918_162411	CUT-PRESCISSION-ZAP-70(1-259)	102	113	RKPCNRPSGLEP	H	3	3.3	3.14-3.37	51	n/a	n/a	0.018	0	21000000	452.16	n/a	n/a	n/a	n/a	452.192	n/a	n/a	n/a	n/a	0.8822	n/a	n/a		n/a	n/a	n/a		Medium
apo	0s	H2O_0_20200918_162411	CUT-PRESCISSION-ZAP-70(1-259)	105	111	CNRPSGL	H	2	4.18	3.93-4.23	68	n/a	n/a	0.014	0	104000000	374.004	n/a	n/a	n/a	n/a	373.932	n/a	n/a	n/a	n/a	0.8514	n/a	n/a		n/a	n/a	n/a		Medium
apo	0s	H2O_0_20200918_162411	CUT-PRESCISSION-ZAP-70(1-259)	105	113	CNRPSGLEP	H	2	4.2	4.18-4.38	46	n/a	n/a	0.02	0	220000000	487.012	n/a	n/a	n/a	n/a	487.047	n/a	n/a	n/a	n/a	0.9074	n/a	n/a		n/a	n/a	n/a		Medium
apo	0s	H2O_0_20200918_162411	CUT-PRESCISSION-ZAP-70(1-259)	105	115	CNRPSGLEPQP	H	2	4.65	4.14-4.39	59	n/a	n/a	0.028	0	228000000	599.679	n/a	n/a	n/a	n/a	599.67	n/a	n/a	n/a	n/a	0.9122	n/a	n/a		n/a	n/a	n/a		High
apo	0s	H2O_0_20200918_162411	CUT-PRESCISSION-ZAP-70(1-259)	105	118	CNRPSGLEPQPGVF	H	2	8.18	7.90-8.20	68	n/a	n/a	0.039	0	908000000	751.334	n/a	n/a	n/a	n/a	751.348	n/a	n/a	n/a	n/a	0.9644	n/a	n/a		n/a	n/a	n/a		High
apo	0s	H2O_0_20200918_162411	CUT-PRESCISSION-ZAP-70(1-259)	105	118	CNRPSGLEPQPGVF	H	3	8.18	7.87-8.08	47	n/a	n/a	0.022	0	29500000	501.256	n/a	n/a	n/a	n/a	501.235	n/a	n/a	n/a	n/a	0.8566	n/a	n/a		n/a	n/a	n/a		Medium
apo	0s	H2O_0_20200918_162411	CUT-PRESCISSION-ZAP-70(1-259)	109	118	SGLEPQPGVF	H	2	8.87	8.72-9.02	69	n/a	n/a	0.022	-0.001	137000000	516.079	n/a	n/a	n/a	n/a	516.074	n/a	n/a	n/a	n/a	0.8281	n/a	n/a		n/a	n/a	n/a		Medium
apo	0s	H2O_0_20200918_162411	CUT-PRESCISSION-ZAP-70(1-259)	119	124	DCLRDA	H	2	3.5	3.40-3.60	45	n/a	n/a	0.012	0	2590000	346.837	n/a	n/a	n/a	n/a	346.885	n/a	n/a	n/a	n/a	0.6977	n/a	n/a		n/a	n/a	n/a		Medium
apo	0s	H2O_0_20200918_162411	CUT-PRESCISSION-ZAP-70(1-259)	119	125	DCLRDAM	H	2	6.35	5.64-5.94	68	n/a	n/a	0.015	0	68800000	412.368	n/a	n/a	n/a	n/a	412.484	n/a	n/a	n/a	n/a	0.8418	n/a	n/a		n/a	n/a	n/a		Medium
apo	0s	H2O_0_20200918_162411	CUT-PRESCISSION-ZAP-70(1-259)	124	129	AMVRDY	H	2	4.37	3.98-4.18	46	n/a	n/a	0.014	0	48800000	377.939	n/a	n/a	n/a	n/a	377.942	n/a	n/a	n/a	n/a	0.8763	n/a	n/a		n/a	n/a	n/a		Medium
apo	0s	H2O_0_20200918_162411	CUT-PRESCISSION-ZAP-70(1-259)	125	131	MVRDYVR	H	2	3.38	3.21-3.42	47	n/a	n/a	0.019	0	7490000	470.522	n/a	n/a	n/a	n/a	470.061	n/a	n/a	n/a	n/a	0.5475	n/a	n/a		n/a	n/a	n/a		Medium
apo	0s	H2O_0_20200918_162411	CUT-PRESCISSION-ZAP-70(1-259)	125	131	MVRDYVR	H	3	3.38	3.27-3.48	49	n/a	n/a	0.01	0	25400000	313.788	n/a	n/a	n/a	n/a	313.71	n/a	n/a	n/a	n/a	0.8007	n/a	n/a		n/a	n/a	n/a		Medium
apo	0s	H2O_0_20200918_162411	CUT-PRESCISSION-ZAP-70(1-259)	129	136	YVRQTWKL	H	2	7.64	7.30-7.50	46	n/a	n/a	0.022	0	106000000	547.611	n/a	n/a	n/a	n/a	547.648	n/a	n/a	n/a	n/a	0.8654	n/a	n/a		n/a	n/a	n/a		Medium
apo	0s	H2O_0_20200918_162411	CUT-PRESCISSION-ZAP-70(1-259)	129	137	YVRQTWKLE	H	2	6.7	6.51-6.81	69	n/a	n/a	0.026	-0.001	301000000	612.329	n/a	n/a	n/a	n/a	612.205	n/a	n/a	n/a	n/a	0.7856	n/a	n/a		n/a	n/a	n/a		Medium
apo	0s	H2O_0_20200918_162411	CUT-PRESCISSION-ZAP-70(1-259)	129	137	YVRQTWKLE	H	3	6.7	6.50-6.80	68	n/a	n/a	0.016	0	509000000	408.527	n/a	n/a	n/a	n/a	408.472	n/a	n/a	n/a	n/a	0.8798	n/a	n/a		n/a	n/a	n/a		High
apo	0s	H2O_0_20200918_162411	CUT-PRESCISSION-ZAP-70(1-259)	129	138	YVRQTWKLEG	H	2	6.62	6.32-6.62	69	n/a	n/a	0.031	0	106000000	640.683	n/a	n/a	n/a	n/a	640.73	n/a	n/a	n/a	n/a	0.9245	n/a	n/a		n/a	n/a	n/a		High
apo	0s	H2O_0_20200918_162411	CUT-PRESCISSION-ZAP-70(1-259)	129	138	YVRQTWKLEG	H	3	6.62	6.38-6.68	68	n/a	n/a	0.017	0	162000000	427.476	n/a	n/a	n/a	n/a	427.489	n/a	n/a	n/a	n/a	0.9497	n/a	n/a		n/a	n/a	n/a		Medium
apo	0s	H2O_0_20200918_162411	CUT-PRESCISSION-ZAP-70(1-259)	129	139	YVRQTWKLEGE	H	2	6.6	6.30-6.51	48	n/a	n/a	0.035	0	93600000	705.226	n/a	n/a	n/a	n/a	705.288	n/a	n/a	n/a	n/a	0.8966	n/a	n/a		n/a	n/a	n/a		Medium
apo	0s	H2O_0_20200918_162411	CUT-PRESCISSION-ZAP-70(1-259)	129	139	YVRQTWKLEGE	H	3	6.6	6.34-6.64	68	n/a	n/a	0.019	0	252000000	470.613	n/a	n/a	n/a	n/a	470.527	n/a	n/a	n/a	n/a	0.8477	n/a	n/a		n/a	n/a	n/a		Medium
apo	0s	H2O_0_20200918_162411	CUT-PRESCISSION-ZAP-70(1-259)	129	141	YVRQTWKLEGEAL	H	2	8.67	8.49-8.79	69	n/a	n/a	0.044	0	214000000	797.372	n/a	n/a	n/a	n/a	797.406	n/a	n/a	n/a	n/a	0.9582	n/a	n/a		n/a	n/a	n/a		High
apo	0s	H2O_0_20200918_162411	CUT-PRESCISSION-ZAP-70(1-259)	129	141	YVRQTWKLEGEAL	H	3	8.67	8.50-8.80	69	n/a	n/a	0.024	0	740000000	531.948	n/a	n/a	n/a	n/a	531.939	n/a	n/a	n/a	n/a	0.9651	n/a	n/a		n/a	n/a	n/a		High
apo	0s	H2O_0_20200918_162411	CUT-PRESCISSION-ZAP-70(1-259)	129	142	YVRQTWKLEGEALE	H	2	8.21	7.92-8.21	68	n/a	n/a	0.047	0	182000000	861.923	n/a	n/a	n/a	n/a	861.963	n/a	n/a	n/a	n/a	0.8928	n/a	n/a		n/a	n/a	n/a		High
apo	0s	H2O_0_20200918_162411	CUT-PRESCISSION-ZAP-70(1-259)	129	142	YVRQTWKLEGEALE	H	3	8.21	8.06-8.36	68	n/a	n/a	0.026	0	420000000	574.964	n/a	n/a	n/a	n/a	574.978	n/a	n/a	n/a	n/a	0.9543	n/a	n/a		n/a	n/a	n/a		High
apo	0s	H2O_0_20200918_162411	CUT-PRESCISSION-ZAP-70(1-259)	129	143	YVRQTWKLEGEALEQ	H	2	7.79	7.71-8.01	68	n/a	n/a	0.055	0	358000000	926.004	n/a	n/a	n/a	n/a	926.027	n/a	n/a	n/a	n/a	0.9701	n/a	n/a		n/a	n/a	n/a		High
apo	0s	H2O_0_20200918_162411	CUT-PRESCISSION-ZAP-70(1-259)	129	143	YVRQTWKLEGEALEQ	H	3	7.79	7.71-8.01	68	n/a	n/a	0.03	0	1460000000	617.682	n/a	n/a	n/a	n/a	617.687	n/a	n/a	n/a	n/a	0.9734	n/a	n/a		n/a	n/a	n/a		High
apo	0s	H2O_0_20200918_162411	CUT-PRESCISSION-ZAP-70(1-259)	130	135	VRQTWK	H	2	3.42	3.41-3.61	46	n/a	n/a	0.014	0	17400000	409.459	n/a	n/a	n/a	n/a	409.482	n/a	n/a	n/a	n/a	0.8297	n/a	n/a		n/a	n/a	n/a		Medium
apo	0s	H2O_0_20200918_162411	CUT-PRESCISSION-ZAP-70(1-259)	130	137	VRQTWKLE	H	2	6.21	5.66-5.96	68	n/a	n/a	0.024	0	37200000	530.57	n/a	n/a	n/a	n/a	530.618	n/a	n/a	n/a	n/a	0.8714	n/a	n/a		n/a	n/a	n/a		Medium
apo	0s	H2O_0_20200918_162411	CUT-PRESCISSION-ZAP-70(1-259)	130	137	VRQTWKLE	H	3	6.21	5.74-6.04	68	n/a	n/a	0.012	0	54100000	354.047	n/a	n/a	n/a	n/a	354.081	n/a	n/a	n/a	n/a	0.915	n/a	n/a		n/a	n/a	n/a		Medium
apo	0s	H2O_0_20200918_162411	CUT-PRESCISSION-ZAP-70(1-259)	130	139	VRQTWKLEGE	H	3	6.01	5.74-6.01	61	n/a	n/a	0.015	0	13000000	416.122	n/a	n/a	n/a	n/a	416.136	n/a	n/a	n/a	n/a	0.6371	n/a	n/a		n/a	n/a	n/a		Medium
apo	0s	H2O_0_20200918_162411	CUT-PRESCISSION-ZAP-70(1-259)	132	136	QTWKL	H	2	7.83	7.68-7.98	68	n/a	n/a	0.012	0	202000000	338.366	n/a	n/a	n/a	n/a	338.402	n/a	n/a	n/a	n/a	0.9372	n/a	n/a		n/a	n/a	n/a		High
apo	0s	H2O_0_20200918_162411	CUT-PRESCISSION-ZAP-70(1-259)	132	137	QTWKLE	H	2	7.04	6.76-7.06	69	n/a	n/a	0.015	0	169000000	402.938	n/a	n/a	n/a	n/a	402.959	n/a	n/a	n/a	n/a	0.9338	n/a	n/a		n/a	n/a	n/a		Medium
apo	0s	H2O_0_20200918_162411	CUT-PRESCISSION-ZAP-70(1-259)	132	140	QTWKLEGEA	H	2	7.21	6.89-7.19	68	n/a	n/a	0.022	0	84500000	531.539	n/a	n/a	n/a	n/a	531.581	n/a	n/a	n/a	n/a	0.9026	n/a	n/a		n/a	n/a	n/a		Medium
apo	0s	H2O_0_20200918_162411	CUT-PRESCISSION-ZAP-70(1-259)	132	141	QTWKLEGEAL	H	2	9.31	8.83-9.13	68	n/a	n/a	0.028	0	434000000	588.144	n/a	n/a	n/a	n/a	588.16	n/a	n/a	n/a	n/a	0.9448	n/a	n/a		n/a	n/a	n/a		Medium
apo	0s	H2O_0_20200918_162411	CUT-PRESCISSION-ZAP-70(1-259)	132	142	QTWKLEGEALE	H	2	8.75	8.52-8.82	69	n/a	n/a	0.031	0	92400000	652.73	n/a	n/a	n/a	n/a	652.717	n/a	n/a	n/a	n/a	0.8266	n/a	n/a		n/a	n/a	n/a		Medium
apo	0s	H2O_0_20200918_162411	CUT-PRESCISSION-ZAP-70(1-259)	132	143	QTWKLEGEALEQ	H	2	8.41	8.09-8.38	68	n/a	n/a	0.036	0	318000000	716.763	n/a	n/a	n/a	n/a	716.782	n/a	n/a	n/a	n/a	0.9612	n/a	n/a		n/a	n/a	n/a		High
apo	0s	H2O_0_20200918_162411	CUT-PRESCISSION-ZAP-70(1-259)	133	137	TWKLE	H	2	6.87	6.59-6.89	69	n/a	n/a	0.011	0	117000000	338.852	n/a	n/a	n/a	n/a	338.894	n/a	n/a	n/a	n/a	0.9176	n/a	n/a		n/a	n/a	n/a		Medium
apo	0s	H2O_0_20200918_162411	CUT-PRESCISSION-ZAP-70(1-259)	133	141	TWKLEGEAL	H	2	9.2	9.09-9.30	47	n/a	n/a	0.023	0	119000000	524.506	n/a	n/a	n/a	n/a	524.095	n/a	n/a	n/a	n/a	0.6909	n/a	n/a		n/a	n/a	n/a		Medium
apo	0s	H2O_0_20200918_162411	CUT-PRESCISSION-ZAP-70(1-259)	133	142	TWKLEGEALE	H	2	8.72	8.42-8.64	51	n/a	n/a	0.025	-0.001	64100000	588.718	n/a	n/a	n/a	n/a	588.652	n/a	n/a	n/a	n/a	0.7703	n/a	n/a		n/a	n/a	n/a		Medium
apo	0s	H2O_0_20200918_162411	CUT-PRESCISSION-ZAP-70(1-259)	133	143	TWKLEGEALEQ	H	2	8.39	8.25-8.55	69	n/a	n/a	0.031	0	263000000	652.769	n/a	n/a	n/a	n/a	652.717	n/a	n/a	n/a	n/a	0.8602	n/a	n/a		n/a	n/a	n/a		Medium
apo	0s	H2O_0_20200918_162411	CUT-PRESCISSION-ZAP-70(1-259)	136	143	LEGEALEQ	H	2	4.72	4.61-4.82	47	n/a	n/a	0.016	0	11600000	444.956	n/a	n/a	n/a	n/a	444.973	n/a	n/a	n/a	n/a	0.6365	n/a	n/a		n/a	n/a	n/a		Medium
apo	0s	H2O_0_20200918_162411	CUT-PRESCISSION-ZAP-70(1-259)	140	155	ALEQAIISQAPQVEKL	H	2	9.55	9.43-9.64	47	n/a	n/a	0.045	0	10300000	869.89	n/a	n/a	n/a	n/a	870.005	n/a	n/a	n/a	n/a	0.8468	n/a	n/a		n/a	n/a	n/a		Medium
apo	0s	H2O_0_20200918_162411	CUT-PRESCISSION-ZAP-70(1-259)	140	155	ALEQAIISQAPQVEKL	H	3	9.55	9.44-9.64	46	n/a	n/a	0.025	0	14100000	580.315	n/a	n/a	n/a	n/a	580.339	n/a	n/a	n/a	n/a	0.8621	n/a	n/a		n/a	n/a	n/a		Medium
apo	0s	H2O_0_20200918_162411	CUT-PRESCISSION-ZAP-70(1-259)	141	155	LEQAIISQAPQVEKL	H	2	8.2	8.12-8.32	46	n/a	n/a	0.047	0	11200000	834.341	n/a	n/a	n/a	n/a	834.466	n/a	n/a	n/a	n/a	0.7245	n/a	n/a		n/a	n/a	n/a		Medium
apo	0s	H2O_0_20200918_162411	CUT-PRESCISSION-ZAP-70(1-259)	141	155	LEQAIISQAPQVEKL	H	3	8.2	8.19-8.39	46	n/a	n/a	0.024	0	5470000	556.622	n/a	n/a	n/a	n/a	556.646	n/a	n/a	n/a	n/a	0.8383	n/a	n/a		n/a	n/a	n/a		Medium
apo	0s	H2O_0_20200918_162411	CUT-PRESCISSION-ZAP-70(1-259)	142	155	EQAIISQAPQVEKL	H	2	7.65	7.39-7.69	68	n/a	n/a	0.037	-0.031	30100000	778.309	n/a	n/a	n/a	n/a	777.887	n/a	n/a	n/a	n/a	0.521	n/a	n/a		n/a	n/a	n/a		Medium
apo	0s	H2O_0_20200918_162411	CUT-PRESCISSION-ZAP-70(1-259)	142	155	EQAIISQAPQVEKL	H	3	7.65	7.44-7.64	46	n/a	n/a	0.024	-0.02	52600000	519.269	n/a	n/a	n/a	n/a	518.927	n/a	n/a	n/a	n/a	0.6708	n/a	n/a		n/a	n/a	n/a		Medium
apo	0s	H2O_0_20200918_162411	CUT-PRESCISSION-ZAP-70(1-259)	143	150	QAIISQAP	H	2	5.34	5.25-5.46	47	n/a	n/a	0.016	0	86400000	414.477	n/a	n/a	n/a	n/a	414.477	n/a	n/a	n/a	n/a	0.9077	n/a	n/a		n/a	n/a	n/a		Medium
apo	0s	H2O_0_20200918_162411	CUT-PRESCISSION-ZAP-70(1-259)	143	154	QAIISQAPQVEK	H	2	5.02	4.71-4.91	46	n/a	n/a	0.031	0	13200000	656.67	n/a	n/a	n/a	n/a	656.75	n/a	n/a	n/a	n/a	0.8073	n/a	n/a		n/a	n/a	n/a		Medium
apo	0s	H2O_0_20200918_162411	CUT-PRESCISSION-ZAP-70(1-259)	143	155	QAIISQAPQVEKL	H	2	7.38	7.19-7.49	68	n/a	n/a	0.036	0	1060000000	713.316	n/a	n/a	n/a	n/a	713.329	n/a	n/a	n/a	n/a	0.9719	n/a	n/a		n/a	n/a	n/a		High
apo	0s	H2O_0_20200918_162411	CUT-PRESCISSION-ZAP-70(1-259)	143	155	QAIISQAPQVEKL	H	3	7.38	7.19-7.39	47	n/a	n/a	0.019	0	22600000	475.835	n/a	n/a	n/a	n/a	475.889	n/a	n/a	n/a	n/a	0.8925	n/a	n/a		n/a	n/a	n/a		Medium
apo	0s	H2O_0_20200918_162411	CUT-PRESCISSION-ZAP-70(1-259)	144	150	AIISQAP	H	2	5.15	4.77-5.04	62	n/a	n/a	0.012	0	728000000	350.395	n/a	n/a	n/a	n/a	350.412	n/a	n/a	n/a	n/a	0.952	n/a	n/a		n/a	n/a	n/a		High
apo	0s	H2O_0_20200918_162411	CUT-PRESCISSION-ZAP-70(1-259)	144	151	AIISQAPQ	H	2	4.15	3.99-4.29	68	n/a	n/a	0.015	0	75600000	414.878	n/a	n/a	n/a	n/a	414.477	n/a	n/a	n/a	n/a	0.5962	n/a	n/a		n/a	n/a	n/a		Medium
apo	0s	H2O_0_20200918_162411	CUT-PRESCISSION-ZAP-70(1-259)	144	154	AIISQAPQVEK	H	2	4.65	4.47-4.76	67	n/a	n/a	0.027	0	51800000	592.633	n/a	n/a	n/a	n/a	592.686	n/a	n/a	n/a	n/a	0.914	n/a	n/a		n/a	n/a	n/a		High
apo	0s	H2O_0_20200918_162411	CUT-PRESCISSION-ZAP-70(1-259)	144	155	AIISQAPQVEKL	H	2	7.16	7.06-7.36	69	n/a	n/a	0.032	0	2750000000	649.256	n/a	n/a	n/a	n/a	649.265	n/a	n/a	n/a	n/a	0.9751	n/a	n/a		n/a	n/a	n/a		High
apo	0s	H2O_0_20200918_162411	CUT-PRESCISSION-ZAP-70(1-259)	145	150	IISQAP	H	2	3.65	3.49-3.78	68	n/a	n/a	0.011	0	173000000	314.862	n/a	n/a	n/a	n/a	314.873	n/a	n/a	n/a	n/a	0.953	n/a	n/a		n/a	n/a	n/a		High
apo	0s	H2O_0_20200918_162411	CUT-PRESCISSION-ZAP-70(1-259)	145	154	IISQAPQVEK	H	2	3.71	3.51-3.81	68	n/a	n/a	0.024	0	20800000	557.09	n/a	n/a	n/a	n/a	557.147	n/a	n/a	n/a	n/a	0.879	n/a	n/a		n/a	n/a	n/a		Medium
apo	0s	H2O_0_20200918_162411	CUT-PRESCISSION-ZAP-70(1-259)	148	155	QAPQVEKL	H	2	4.95	4.71-4.91	47	n/a	n/a	0.018	0	43500000	457.294	n/a	n/a	n/a	n/a	457.029	n/a	n/a	n/a	n/a	0.7206	n/a	n/a		n/a	n/a	n/a		Medium
apo	0s	H2O_0_20200918_162411	CUT-PRESCISSION-ZAP-70(1-259)	149	155	APQVEKL	H	2	4.92	4.44-4.74	68	n/a	n/a	0.014	0	246000000	392.961	n/a	n/a	n/a	n/a	392.964	n/a	n/a	n/a	n/a	0.9507	n/a	n/a		n/a	n/a	n/a		Medium
apo	0s	H2O_0_20200918_162411	CUT-PRESCISSION-ZAP-70(1-259)	151	155	QVEKL	H	2	3.39	3.29-3.49	45	n/a	n/a	0.01	0	2660000	308.783	n/a	n/a	n/a	n/a	308.868	n/a	n/a	n/a	n/a	0.6412	n/a	n/a		n/a	n/a	n/a		Medium
apo	0s	H2O_0_20200918_162411	CUT-PRESCISSION-ZAP-70(1-259)	154	163	KLIATTAHER	H	3	2.47	2.24-2.44	47	n/a	n/a	0.013	0	904000	380.769	n/a	n/a	n/a	n/a	380.777	n/a	n/a	n/a	n/a	0.7795	n/a	n/a		n/a	n/a	n/a		Medium
apo	0s	H2O_0_20200918_162411	CUT-PRESCISSION-ZAP-70(1-259)	156	168	IATTAHERMPWYH	H	3	6.78	6.66-6.86	47	n/a	n/a	0.023	0	27800000	538.992	n/a	n/a	n/a	n/a	538.612	n/a	n/a	n/a	n/a	0.5971	n/a	n/a		n/a	n/a	n/a		Medium
apo	0s	H2O_0_20200918_162411	CUT-PRESCISSION-ZAP-70(1-259)	156	168	IATTAHERMPWYH	H	4	6.78	6.51-6.79	64	n/a	n/a	0.015	0	53200000	404.197	n/a	n/a	n/a	n/a	404.211	n/a	n/a	n/a	n/a	0.9171	n/a	n/a		n/a	n/a	n/a		Medium
apo	0s	H2O_0_20200918_162411	CUT-PRESCISSION-ZAP-70(1-259)	156	169	IATTAHERMPWYHS	H	4	6.73	6.57-6.78	47	n/a	n/a	0.017	0	5500000	426.316	n/a	n/a	n/a	n/a	425.98	n/a	n/a	n/a	n/a	0.5558	n/a	n/a		n/a	n/a	n/a		Medium
apo	0s	H2O_0_20200918_162411	CUT-PRESCISSION-ZAP-70(1-259)	156	171	IATTAHERMPWYHSSL	H	2	7.91	7.63-7.90	63	n/a	n/a	0.056	0	65900000	950.995	n/a	n/a	n/a	n/a	951.071	n/a	n/a	n/a	n/a	0.8937	n/a	n/a		n/a	n/a	n/a		High
apo	0s	H2O_0_20200918_162411	CUT-PRESCISSION-ZAP-70(1-259)	156	171	IATTAHERMPWYHSSL	H	3	7.91	7.75-8.05	68	n/a	n/a	0.03	0	371000000	634.36	n/a	n/a	n/a	n/a	634.383	n/a	n/a	n/a	n/a	0.9407	n/a	n/a		n/a	n/a	n/a		High
apo	0s	H2O_0_20200918_162411	CUT-PRESCISSION-ZAP-70(1-259)	156	171	IATTAHERMPWYHSSL	H	4	7.91	7.73-8.03	68	n/a	n/a	0.02	0	597000000	476.028	n/a	n/a	n/a	n/a	476.039	n/a	n/a	n/a	n/a	0.9663	n/a	n/a		n/a	n/a	n/a		High
apo	0s	H2O_0_20200918_162411	CUT-PRESCISSION-ZAP-70(1-259)	158	171	TTAHERMPWYHSSL	H	3	7.63	7.43-7.63	47	n/a	n/a	0.023	0	8020000	572.993	n/a	n/a	n/a	n/a	572.971	n/a	n/a	n/a	n/a	0.6991	n/a	n/a		n/a	n/a	n/a		Medium
apo	0s	H2O_0_20200918_162411	CUT-PRESCISSION-ZAP-70(1-259)	159	168	TAHERMPWYH	H	3	6.48	6.11-6.31	47	n/a	n/a	0.017	0	25400000	443.535	n/a	n/a	n/a	n/a	443.499	n/a	n/a	n/a	n/a	0.7465	n/a	n/a		n/a	n/a	n/a		Medium
apo	0s	H2O_0_20200918_162411	CUT-PRESCISSION-ZAP-70(1-259)	159	168	TAHERMPWYH	H	4	6.48	6.28-6.49	47	n/a	n/a	0.011	0	3720000	332.881	n/a	n/a	n/a	n/a	332.876	n/a	n/a	n/a	n/a	0.8546	n/a	n/a		n/a	n/a	n/a		Medium
apo	0s	H2O_0_20200918_162411	CUT-PRESCISSION-ZAP-70(1-259)	159	170	TAHERMPWYHSS	H	4	6.14	5.79-6.00	47	n/a	n/a	0.012	0	12900000	376.364	n/a	n/a	n/a	n/a	376.414	n/a	n/a	n/a	n/a	0.7976	n/a	n/a		n/a	n/a	n/a		Medium
apo	0s	H2O_0_20200918_162411	CUT-PRESCISSION-ZAP-70(1-259)	159	171	TAHERMPWYHSSL	H	2	7.69	7.45-7.75	68	n/a	n/a	0.044	0	205000000	808.387	n/a	n/a	n/a	n/a	808.4	n/a	n/a	n/a	n/a	0.9616	n/a	n/a		n/a	n/a	n/a		High
apo	0s	H2O_0_20200918_162411	CUT-PRESCISSION-ZAP-70(1-259)	159	171	TAHERMPWYHSSL	H	3	7.69	7.48-7.78	68	n/a	n/a	0.024	0	440000000	539.259	n/a	n/a	n/a	n/a	539.269	n/a	n/a	n/a	n/a	0.9561	n/a	n/a		n/a	n/a	n/a		High
apo	0s	H2O_0_20200918_162411	CUT-PRESCISSION-ZAP-70(1-259)	159	171	TAHERMPWYHSSL	H	4	7.69	7.48-7.78	68	n/a	n/a	0.015	0	323000000	404.687	n/a	n/a	n/a	n/a	404.704	n/a	n/a	n/a	n/a	0.9525	n/a	n/a		n/a	n/a	n/a		High
apo	0s	H2O_0_20200918_162411	CUT-PRESCISSION-ZAP-70(1-259)	159	173	TAHERMPWYHSSLTR	H	4	6.24	6.08-6.28	47	n/a	n/a	0.018	0	31800000	469.006	n/a	n/a	n/a	n/a	469.026	n/a	n/a	n/a	n/a	0.8663	n/a	n/a		n/a	n/a	n/a		Medium
apo	0s	H2O_0_20200918_162411	CUT-PRESCISSION-ZAP-70(1-259)	159	173	TAHERMPWYHSSLTR	H	5	6.24	6.14-6.34	47	n/a	n/a	0.013	0	16900000	375.375	n/a	n/a	n/a	n/a	375.423	n/a	n/a	n/a	n/a	0.8379	n/a	n/a		n/a	n/a	n/a		Medium
apo	0s	H2O_0_20200918_162411	CUT-PRESCISSION-ZAP-70(1-259)	162	171	ERMPWYHSSL	H	3	8.36	8.17-8.42	57	n/a	n/a	0.017	0	151000000	436.183	n/a	n/a	n/a	n/a	436.162	n/a	n/a	n/a	n/a	0.8894	n/a	n/a		n/a	n/a	n/a		Medium
apo	0s	H2O_0_20200918_162411	CUT-PRESCISSION-ZAP-70(1-259)	164	168	MPWYH	H	2	7.45	7.30-7.60	69	n/a	n/a	0.013	0	540000000	367.378	n/a	n/a	n/a	n/a	367.433	n/a	n/a	n/a	n/a	0.9243	n/a	n/a		n/a	n/a	n/a		High
apo	0s	H2O_0_20200918_162411	CUT-PRESCISSION-ZAP-70(1-259)	164	169	MPWYHS	H	2	7.12	7.00-7.28	64	n/a	n/a	0.017	0	594000000	410.921	n/a	n/a	n/a	n/a	410.972	n/a	n/a	n/a	n/a	0.9312	n/a	n/a		n/a	n/a	n/a		High
apo	0s	H2O_0_20200918_162411	CUT-PRESCISSION-ZAP-70(1-259)	164	171	MPWYHSSL	H	1	9.54	8.93-9.23	68	n/a	n/a	0.064	0	194000000	1021.18	n/a	n/a	n/a	n/a	1021.17	n/a	n/a	n/a	n/a	0.7764	n/a	n/a		n/a	n/a	n/a		Medium
apo	0s	H2O_0_20200918_162411	CUT-PRESCISSION-ZAP-70(1-259)	164	171	MPWYHSSL	H	2	9.54	9.15-9.44	68	n/a	n/a	0.022	0	2170000000	511.062	n/a	n/a	n/a	n/a	511.089	n/a	n/a	n/a	n/a	0.9508	n/a	n/a		n/a	n/a	n/a		High
apo	0s	H2O_0_20200918_162411	CUT-PRESCISSION-ZAP-70(1-259)	164	173	MPWYHSSLTR	H	2	7.32	7.24-7.44	46	n/a	n/a	0.031	0	110000000	639.861	n/a	n/a	n/a	n/a	639.735	n/a	n/a	n/a	n/a	0.8683	n/a	n/a		n/a	n/a	n/a		Medium
apo	0s	H2O_0_20200918_162411	CUT-PRESCISSION-ZAP-70(1-259)	164	173	MPWYHSSLTR	H	3	7.32	7.15-7.39	55	n/a	n/a	0.017	0	344000000	426.804	n/a	n/a	n/a	n/a	426.825	n/a	n/a	n/a	n/a	0.9521	n/a	n/a		n/a	n/a	n/a		High
apo	0s	H2O_0_20200918_162411	CUT-PRESCISSION-ZAP-70(1-259)	164	174	MPWYHSSLTRE	H	2	7.46	7.30-7.51	47	n/a	n/a	0.033	0	45600000	704.254	n/a	n/a	n/a	n/a	704.292	n/a	n/a	n/a	n/a	0.895	n/a	n/a		n/a	n/a	n/a		Medium
apo	0s	H2O_0_20200918_162411	CUT-PRESCISSION-ZAP-70(1-259)	164	174	MPWYHSSLTRE	H	3	7.46	7.30-7.50	47	n/a	n/a	0.019	0	113000000	469.838	n/a	n/a	n/a	n/a	469.864	n/a	n/a	n/a	n/a	0.9389	n/a	n/a		n/a	n/a	n/a		Medium
apo	0s	H2O_0_20200918_162411	CUT-PRESCISSION-ZAP-70(1-259)	164	175	MPWYHSSLTREE	H	2	7.6	7.41-7.71	68	n/a	n/a	0.041	0	205000000	768.867	n/a	n/a	n/a	n/a	768.849	n/a	n/a	n/a	n/a	0.9299	n/a	n/a		n/a	n/a	n/a		Medium
apo	0s	H2O_0_20200918_162411	CUT-PRESCISSION-ZAP-70(1-259)	164	175	MPWYHSSLTREE	H	3	7.6	7.50-7.70	47	n/a	n/a	0.02	0	373000000	512.884	n/a	n/a	n/a	n/a	512.902	n/a	n/a	n/a	n/a	0.9073	n/a	n/a		n/a	n/a	n/a		Medium
apo	0s	H2O_0_20200918_162411	CUT-PRESCISSION-ZAP-70(1-259)	167	171	YHSSL	H	2	3.52	3.42-3.62	46	n/a	n/a	0.01	0	3700000	303.843	n/a	n/a	n/a	n/a	303.828	n/a	n/a	n/a	n/a	0.7867	n/a	n/a		n/a	n/a	n/a		Medium
apo	0s	H2O_0_20200918_162411	CUT-PRESCISSION-ZAP-70(1-259)	172	181	TREEAERKLY	H	3	3.44	3.33-3.62	66	n/a	n/a	0.017	0	22700000	432.464	n/a	n/a	n/a	n/a	432.479	n/a	n/a	n/a	n/a	0.9108	n/a	n/a		n/a	n/a	n/a		Medium
apo	0s	H2O_0_20200918_162411	CUT-PRESCISSION-ZAP-70(1-259)	174	189	EEAERKLYSGAQTDGK	H	3	3.38	3.30-3.50	47	n/a	n/a	0.026	0	3970000	594.871	n/a	n/a	n/a	n/a	594.967	n/a	n/a	n/a	n/a	0.8316	n/a	n/a		n/a	n/a	n/a		Medium
apo	0s	H2O_0_20200918_162411	CUT-PRESCISSION-ZAP-70(1-259)	174	189	EEAERKLYSGAQTDGK	H	4	3.38	3.26-3.46	46	n/a	n/a	0.017	0	3680000	446.503	n/a	n/a	n/a	n/a	446.477	n/a	n/a	n/a	n/a	0.813	n/a	n/a		n/a	n/a	n/a		Medium
apo	0s	H2O_0_20200918_162411	CUT-PRESCISSION-ZAP-70(1-259)	175	189	EAERKLYSGAQTDGK	H	3	2.76	2.65-2.85	47	n/a	n/a	0.025	0	25300000	551.914	n/a	n/a	n/a	n/a	551.929	n/a	n/a	n/a	n/a	0.9414	n/a	n/a		n/a	n/a	n/a		High
apo	0s	H2O_0_20200918_162411	CUT-PRESCISSION-ZAP-70(1-259)	175	189	EAERKLYSGAQTDGK	H	4	2.76	2.63-2.91	64	n/a	n/a	0.016	0	33800000	414.199	n/a	n/a	n/a	n/a	414.198	n/a	n/a	n/a	n/a	0.9579	n/a	n/a		n/a	n/a	n/a		High
apo	0s	H2O_0_20200918_162411	CUT-PRESCISSION-ZAP-70(1-259)	175	190	EAERKLYSGAQTDGKF	H	2	5.33	5.09-5.29	47	n/a	n/a	0.048	0	11400000	900.839	n/a	n/a	n/a	n/a	900.976	n/a	n/a	n/a	n/a	0.8089	n/a	n/a		n/a	n/a	n/a		Medium
apo	0s	H2O_0_20200918_162411	CUT-PRESCISSION-ZAP-70(1-259)	175	190	EAERKLYSGAQTDGKF	H	3	5.33	5.08-5.29	47	n/a	n/a	0.028	0	78800000	601.002	n/a	n/a	n/a	n/a	600.987	n/a	n/a	n/a	n/a	0.9216	n/a	n/a		n/a	n/a	n/a		Medium
apo	0s	H2O_0_20200918_162411	CUT-PRESCISSION-ZAP-70(1-259)	175	190	EAERKLYSGAQTDGKF	H	4	5.33	5.01-5.22	47	n/a	n/a	0.018	0	75800000	450.984	n/a	n/a	n/a	n/a	450.992	n/a	n/a	n/a	n/a	0.934	n/a	n/a		n/a	n/a	n/a		High
apo	0s	H2O_0_20200918_162411	CUT-PRESCISSION-ZAP-70(1-259)	176	187	AERKLYSGAQTD	H	2	2.99	2.90-3.11	47	n/a	n/a	0.031	0	4100000	670.105	n/a	n/a	n/a	n/a	670.22	n/a	n/a	n/a	n/a	0.8463	n/a	n/a		n/a	n/a	n/a		High
apo	0s	H2O_0_20200918_162411	CUT-PRESCISSION-ZAP-70(1-259)	176	187	AERKLYSGAQTD	H	3	2.99	2.78-2.99	47	n/a	n/a	0.017	0	13600000	447.138	n/a	n/a	n/a	n/a	447.149	n/a	n/a	n/a	n/a	0.8183	n/a	n/a		n/a	n/a	n/a		Medium
apo	0s	H2O_0_20200918_162411	CUT-PRESCISSION-ZAP-70(1-259)	176	189	AERKLYSGAQTDGK	H	2	2.62	2.42-2.70	65	n/a	n/a	0.04	-0.001	11100000	762.776	n/a	n/a	n/a	n/a	762.832	n/a	n/a	n/a	n/a	0.933	n/a	n/a		n/a	n/a	n/a		High
apo	0s	H2O_0_20200918_162411	CUT-PRESCISSION-ZAP-70(1-259)	176	189	AERKLYSGAQTDGK	H	3	2.62	2.32-2.52	47	n/a	n/a	0.022	0	45700000	508.894	n/a	n/a	n/a	n/a	508.891	n/a	n/a	n/a	n/a	0.9627	n/a	n/a		n/a	n/a	n/a		Medium
apo	0s	H2O_0_20200918_162411	CUT-PRESCISSION-ZAP-70(1-259)	176	189	AERKLYSGAQTDGK	H	4	2.62	2.44-2.73	65	n/a	n/a	0.015	0	144000000	381.913	n/a	n/a	n/a	n/a	381.92	n/a	n/a	n/a	n/a	0.9732	n/a	n/a		n/a	n/a	n/a		High
apo	0s	H2O_0_20200918_162411	CUT-PRESCISSION-ZAP-70(1-259)	176	190	AERKLYSGAQTDGKF	H	2	5.24	4.73-5.03	68	n/a	n/a	0.047	0	164000000	836.387	n/a	n/a	n/a	n/a	836.419	n/a	n/a	n/a	n/a	0.9544	n/a	n/a		n/a	n/a	n/a		High
apo	0s	H2O_0_20200918_162411	CUT-PRESCISSION-ZAP-70(1-259)	176	190	AERKLYSGAQTDGKF	H	3	5.24	4.93-5.13	46	n/a	n/a	0.026	0	269000000	557.992	n/a	n/a	n/a	n/a	557.949	n/a	n/a	n/a	n/a	0.8505	n/a	n/a		n/a	n/a	n/a		High
apo	0s	H2O_0_20200918_162411	CUT-PRESCISSION-ZAP-70(1-259)	176	190	AERKLYSGAQTDGKF	H	4	5.24	4.74-5.03	67	n/a	n/a	0.017	0	596000000	418.707	n/a	n/a	n/a	n/a	418.713	n/a	n/a	n/a	n/a	0.9593	n/a	n/a		n/a	n/a	n/a		High
apo	0s	H2O_0_20200918_162411	CUT-PRESCISSION-ZAP-70(1-259)	177	189	ERKLYSGAQTDGK	H	2	2.62	2.39-2.66	61	n/a	n/a	0.034	0	6390000	727.193	n/a	n/a	n/a	n/a	727.293	n/a	n/a	n/a	n/a	0.8683	n/a	n/a		n/a	n/a	n/a		High
apo	0s	H2O_0_20200918_162411	CUT-PRESCISSION-ZAP-70(1-259)	177	189	ERKLYSGAQTDGK	H	3	2.62	2.40-2.64	54	n/a	n/a	0.021	0	76200000	485.207	n/a	n/a	n/a	n/a	485.198	n/a	n/a	n/a	n/a	0.9478	n/a	n/a		n/a	n/a	n/a		High
apo	0s	H2O_0_20200918_162411	CUT-PRESCISSION-ZAP-70(1-259)	177	189	ERKLYSGAQTDGK	H	4	2.62	2.40-2.70	67	n/a	n/a	0.013	0	49100000	364.145	n/a	n/a	n/a	n/a	364.15	n/a	n/a	n/a	n/a	0.9682	n/a	n/a		n/a	n/a	n/a		High
apo	0s	H2O_0_20200918_162411	CUT-PRESCISSION-ZAP-70(1-259)	177	190	ERKLYSGAQTDGKF	H	2	5.07	4.79-5.09	68	n/a	n/a	0.044	0	84600000	800.872	n/a	n/a	n/a	n/a	800.88	n/a	n/a	n/a	n/a	0.9276	n/a	n/a		n/a	n/a	n/a		High
apo	0s	H2O_0_20200918_162411	CUT-PRESCISSION-ZAP-70(1-259)	177	190	ERKLYSGAQTDGKF	H	3	5.07	4.75-4.95	47	n/a	n/a	0.024	0	406000000	534.24	n/a	n/a	n/a	n/a	534.256	n/a	n/a	n/a	n/a	0.9468	n/a	n/a		n/a	n/a	n/a		Medium
apo	0s	H2O_0_20200918_162411	CUT-PRESCISSION-ZAP-70(1-259)	178	189	RKLYSGAQTDGK	H	2	2.34	2.26-2.46	46	n/a	n/a	0.032	0	2030000	662.696	n/a	n/a	n/a	n/a	662.736	n/a	n/a	n/a	n/a	0.9236	n/a	n/a		n/a	n/a	n/a		High
apo	0s	H2O_0_20200918_162411	CUT-PRESCISSION-ZAP-70(1-259)	178	189	RKLYSGAQTDGK	H	3	2.34	2.30-2.60	69	n/a	n/a	0.018	0	57100000	442.15	n/a	n/a	n/a	n/a	442.16	n/a	n/a	n/a	n/a	0.9676	n/a	n/a		n/a	n/a	n/a		High
apo	0s	H2O_0_20200918_162411	CUT-PRESCISSION-ZAP-70(1-259)	178	189	RKLYSGAQTDGK	H	4	2.34	2.30-2.52	51	n/a	n/a	0.012	0	12500000	331.893	n/a	n/a	n/a	n/a	331.872	n/a	n/a	n/a	n/a	0.9262	n/a	n/a		n/a	n/a	n/a		High
apo	0s	H2O_0_20200918_162411	CUT-PRESCISSION-ZAP-70(1-259)	180	190	LYSGAQTDGKF	H	2	5.75	5.55-5.85	69	n/a	n/a	0.027	0	144000000	594.277	n/a	n/a	n/a	n/a	594.144	n/a	n/a	n/a	n/a	0.8444	n/a	n/a		n/a	n/a	n/a		Medium
apo	0s	H2O_0_20200918_162411	CUT-PRESCISSION-ZAP-70(1-259)	181	190	YSGAQTDGKF	H	2	4.89	4.52-4.72	46	n/a	n/a	0.024	0	1040000000	537.655	n/a	n/a	n/a	n/a	537.565	n/a	n/a	n/a	n/a	0.9066	n/a	n/a		n/a	n/a	n/a		High
apo	0s	H2O_0_20200918_162411	CUT-PRESCISSION-ZAP-70(1-259)	182	190	SGAQTDGKF	H	2	3.51	3.37-3.61	56	n/a	n/a	0.018	0	135000000	455.971	n/a	n/a	n/a	n/a	455.978	n/a	n/a	n/a	n/a	0.9047	n/a	n/a		n/a	n/a	n/a		Medium
apo	0s	H2O_0_20200918_162411	CUT-PRESCISSION-ZAP-70(1-259)	190	195	FLLRPR	H	2	5.38	4.99-5.19	47	n/a	n/a	0.015	0	124000000	401.47	n/a	n/a	n/a	n/a	401.504	n/a	n/a	n/a	n/a	0.9396	n/a	n/a		n/a	n/a	n/a		Medium
apo	0s	H2O_0_20200918_162411	CUT-PRESCISSION-ZAP-70(1-259)	190	196	FLLRPRK	H	3	3.94	3.84-4.04	46	n/a	n/a	0.01	0	3350000	310.648	n/a	n/a	n/a	n/a	310.729	n/a	n/a	n/a	n/a	0.8081	n/a	n/a		n/a	n/a	n/a		Medium
apo	0s	H2O_0_20200918_162411	CUT-PRESCISSION-ZAP-70(1-259)	190	198	FLLRPRKEQ	H	2	3.91	3.75-3.96	47	n/a	n/a	0.027	0	14200000	594.126	n/a	n/a	n/a	n/a	594.212	n/a	n/a	n/a	n/a	0.6791	n/a	n/a		n/a	n/a	n/a		Medium
apo	0s	H2O_0_20200918_162411	CUT-PRESCISSION-ZAP-70(1-259)	190	198	FLLRPRKEQ	H	3	3.91	3.80-4.10	68	n/a	n/a	0.015	0	108000000	396.461	n/a	n/a	n/a	n/a	396.477	n/a	n/a	n/a	n/a	0.9537	n/a	n/a		n/a	n/a	n/a		High
apo	0s	H2O_0_20200918_162411	CUT-PRESCISSION-ZAP-70(1-259)	190	200	FLLRPRKEQGT	H	3	4.08	3.98-4.18	45	n/a	n/a	0.018	-0.001	12500000	449.178	n/a	n/a	n/a	n/a	449.195	n/a	n/a	n/a	n/a	0.8861	n/a	n/a		n/a	n/a	n/a		Medium
apo	0s	H2O_0_20200918_162411	CUT-PRESCISSION-ZAP-70(1-259)	190	201	FLLRPRKEQGTY	H	4	5.46	5.17-5.38	47	n/a	n/a	0.013	0	14700000	377.917	n/a	n/a	n/a	n/a	377.942	n/a	n/a	n/a	n/a	0.9011	n/a	n/a		n/a	n/a	n/a		Medium
apo	0s	H2O_0_20200918_162411	CUT-PRESCISSION-ZAP-70(1-259)	190	202	FLLRPRKEQGTYA	H	2	5.31	5.05-5.25	47	n/a	n/a	0.04	0	2890000	790.246	n/a	n/a	n/a	n/a	790.415	n/a	n/a	n/a	n/a	0.7871	n/a	n/a		n/a	n/a	n/a		Medium
apo	0s	H2O_0_20200918_162411	CUT-PRESCISSION-ZAP-70(1-259)	190	202	FLLRPRKEQGTYA	H	3	5.31	5.04-5.34	69	n/a	n/a	0.023	0	79500000	527.262	n/a	n/a	n/a	n/a	527.279	n/a	n/a	n/a	n/a	0.957	n/a	n/a		n/a	n/a	n/a		High
apo	0s	H2O_0_20200918_162411	CUT-PRESCISSION-ZAP-70(1-259)	190	202	FLLRPRKEQGTYA	H	4	5.31	5.14-5.34	47	n/a	n/a	0.015	0	36000000	395.728	n/a	n/a	n/a	n/a	395.711	n/a	n/a	n/a	n/a	0.8597	n/a	n/a		n/a	n/a	n/a		Medium
apo	0s	H2O_0_20200918_162411	CUT-PRESCISSION-ZAP-70(1-259)	190	203	FLLRPRKEQGTYAL	H	3	7.25	7.04-7.34	68	n/a	n/a	0.025	0	446000000	564.988	n/a	n/a	n/a	n/a	564.999	n/a	n/a	n/a	n/a	0.9345	n/a	n/a		n/a	n/a	n/a		High
apo	0s	H2O_0_20200918_162411	CUT-PRESCISSION-ZAP-70(1-259)	190	203	FLLRPRKEQGTYAL	H	4	7.25	7.05-7.35	68	n/a	n/a	0.017	0	333000000	423.991	n/a	n/a	n/a	n/a	424.001	n/a	n/a	n/a	n/a	0.9455	n/a	n/a		n/a	n/a	n/a		High
apo	0s	H2O_0_20200918_162411	CUT-PRESCISSION-ZAP-70(1-259)	190	204	FLLRPRKEQGTYALS	H	2	6.63	6.53-6.73	47	n/a	n/a	0.045	-0.001	7440000	890.41	n/a	n/a	n/a	n/a	890.533	n/a	n/a	n/a	n/a	0.7946	n/a	n/a		n/a	n/a	n/a		Medium
apo	0s	H2O_0_20200918_162411	CUT-PRESCISSION-ZAP-70(1-259)	190	204	FLLRPRKEQGTYALS	H	3	6.63	6.44-6.74	68	n/a	n/a	0.027	0	148000000	594.01	n/a	n/a	n/a	n/a	594.025	n/a	n/a	n/a	n/a	0.9351	n/a	n/a		n/a	n/a	n/a		High
apo	0s	H2O_0_20200918_162411	CUT-PRESCISSION-ZAP-70(1-259)	190	204	FLLRPRKEQGTYALS	H	4	6.63	6.42-6.65	52	n/a	n/a	0.018	0	113000000	445.753	n/a	n/a	n/a	n/a	445.77	n/a	n/a	n/a	n/a	0.8663	n/a	n/a		n/a	n/a	n/a		Medium
apo	0s	H2O_0_20200918_162411	CUT-PRESCISSION-ZAP-70(1-259)	190	205	FLLRPRKEQGTYALSL	H	2	8.68	8.62-8.82	47	n/a	n/a	0.054	-0.001	10700000	947.034	n/a	n/a	n/a	n/a	947.112	n/a	n/a	n/a	n/a	0.7602	n/a	n/a		n/a	n/a	n/a		Medium
apo	0s	H2O_0_20200918_162411	CUT-PRESCISSION-ZAP-70(1-259)	190	205	FLLRPRKEQGTYALSL	H	3	8.68	8.53-8.83	68	n/a	n/a	0.031	0	224000000	631.729	n/a	n/a	n/a	n/a	631.744	n/a	n/a	n/a	n/a	0.9729	n/a	n/a		n/a	n/a	n/a		Medium
apo	0s	H2O_0_20200918_162411	CUT-PRESCISSION-ZAP-70(1-259)	190	205	FLLRPRKEQGTYALSL	H	4	8.68	8.57-8.77	47	n/a	n/a	0.02	0	166000000	474.046	n/a	n/a	n/a	n/a	474.06	n/a	n/a	n/a	n/a	0.9602	n/a	n/a		n/a	n/a	n/a		Medium
apo	0s	H2O_0_20200918_162411	CUT-PRESCISSION-ZAP-70(1-259)	191	198	LLRPRKEQ	H	2	2.19	2.11-2.31	46	n/a	n/a	0.022	0	1110000	520.557	n/a	n/a	n/a	n/a	520.625	n/a	n/a	n/a	n/a	0.9134	n/a	n/a		n/a	n/a	n/a		Medium
apo	0s	H2O_0_20200918_162411	CUT-PRESCISSION-ZAP-70(1-259)	191	198	LLRPRKEQ	H	3	2.19	2.13-2.33	46	n/a	n/a	0.013	0	16600000	347.413	n/a	n/a	n/a	n/a	347.419	n/a	n/a	n/a	n/a	0.9682	n/a	n/a		n/a	n/a	n/a		Medium
apo	0s	H2O_0_20200918_162411	CUT-PRESCISSION-ZAP-70(1-259)	191	200	LLRPRKEQGT	H	3	2.24	2.16-2.36	46	n/a	n/a	0.015	0	19500000	400.129	n/a	n/a	n/a	n/a	400.137	n/a	n/a	n/a	n/a	0.9662	n/a	n/a		n/a	n/a	n/a		High
apo	0s	H2O_0_20200918_162411	CUT-PRESCISSION-ZAP-70(1-259)	191	201	LLRPRKEQGTY	H	2	3.1	2.85-3.15	69	n/a	n/a	0.034	0	26000000	681.242	n/a	n/a	n/a	n/a	681.289	n/a	n/a	n/a	n/a	0.9441	n/a	n/a		n/a	n/a	n/a		High
apo	0s	H2O_0_20200918_162411	CUT-PRESCISSION-ZAP-70(1-259)	191	201	LLRPRKEQGTY	H	3	3.1	2.84-3.14	68	n/a	n/a	0.019	0	254000000	454.517	n/a	n/a	n/a	n/a	454.529	n/a	n/a	n/a	n/a	0.9651	n/a	n/a		n/a	n/a	n/a		High
apo	0s	H2O_0_20200918_162411	CUT-PRESCISSION-ZAP-70(1-259)	191	201	LLRPRKEQGTY	H	4	3.1	2.87-3.17	69	n/a	n/a	0.012	0	134000000	341.138	n/a	n/a	n/a	n/a	341.148	n/a	n/a	n/a	n/a	0.9504	n/a	n/a		n/a	n/a	n/a		Medium
apo	0s	H2O_0_20200918_162411	CUT-PRESCISSION-ZAP-70(1-259)	191	202	LLRPRKEQGTYA	H	2	3.13	2.93-3.23	69	n/a	n/a	0.036	0	82200000	716.812	n/a	n/a	n/a	n/a	716.828	n/a	n/a	n/a	n/a	0.9642	n/a	n/a		n/a	n/a	n/a		High
apo	0s	H2O_0_20200918_162411	CUT-PRESCISSION-ZAP-70(1-259)	191	202	LLRPRKEQGTYA	H	3	3.13	2.96-3.26	68	n/a	n/a	0.02	0	633000000	478.216	n/a	n/a	n/a	n/a	478.221	n/a	n/a	n/a	n/a	0.9745	n/a	n/a		n/a	n/a	n/a		High
apo	0s	H2O_0_20200918_162411	CUT-PRESCISSION-ZAP-70(1-259)	191	202	LLRPRKEQGTYA	H	4	3.13	2.93-3.23	68	n/a	n/a	0.013	0	535000000	358.913	n/a	n/a	n/a	n/a	358.918	n/a	n/a	n/a	n/a	0.9722	n/a	n/a		n/a	n/a	n/a		High
apo	0s	H2O_0_20200918_162411	CUT-PRESCISSION-ZAP-70(1-259)	191	203	LLRPRKEQGTYAL	H	2	5.43	5.11-5.41	68	n/a	n/a	0.041	0	122000000	773.368	n/a	n/a	n/a	n/a	773.407	n/a	n/a	n/a	n/a	0.9447	n/a	n/a		n/a	n/a	n/a		High
apo	0s	H2O_0_20200918_162411	CUT-PRESCISSION-ZAP-70(1-259)	191	203	LLRPRKEQGTYAL	H	3	5.43	5.27-5.57	69	n/a	n/a	0.023	0	581000000	515.924	n/a	n/a	n/a	n/a	515.941	n/a	n/a	n/a	n/a	0.9578	n/a	n/a		n/a	n/a	n/a		High
apo	0s	H2O_0_20200918_162411	CUT-PRESCISSION-ZAP-70(1-259)	191	203	LLRPRKEQGTYAL	H	4	5.43	5.25-5.55	69	n/a	n/a	0.015	0	389000000	387.2	n/a	n/a	n/a	n/a	387.207	n/a	n/a	n/a	n/a	0.9614	n/a	n/a		n/a	n/a	n/a		High
apo	0s	H2O_0_20200918_162411	CUT-PRESCISSION-ZAP-70(1-259)	191	204	LLRPRKEQGTYALS	H	2	4.93	4.57-4.87	68	n/a	n/a	0.045	0	221000000	816.918	n/a	n/a	n/a	n/a	816.946	n/a	n/a	n/a	n/a	0.9641	n/a	n/a		n/a	n/a	n/a		High
apo	0s	H2O_0_20200918_162411	CUT-PRESCISSION-ZAP-70(1-259)	191	204	LLRPRKEQGTYALS	H	3	4.93	4.70-5.00	69	n/a	n/a	0.025	0	1280000000	544.961	n/a	n/a	n/a	n/a	544.966	n/a	n/a	n/a	n/a	0.9731	n/a	n/a		n/a	n/a	n/a		High
apo	0s	H2O_0_20200918_162411	CUT-PRESCISSION-ZAP-70(1-259)	191	204	LLRPRKEQGTYALS	H	4	4.93	4.68-4.97	68	n/a	n/a	0.016	0	1010000000	408.97	n/a	n/a	n/a	n/a	408.977	n/a	n/a	n/a	n/a	0.9684	n/a	n/a		n/a	n/a	n/a		High
apo	0s	H2O_0_20200918_162411	CUT-PRESCISSION-ZAP-70(1-259)	191	205	LLRPRKEQGTYALSL	H	2	7.29	7.12-7.42	68	n/a	n/a	0.047	-0.001	120000000	873.464	n/a	n/a	n/a	n/a	873.525	n/a	n/a	n/a	n/a	0.9235	n/a	n/a		n/a	n/a	n/a		High
apo	0s	H2O_0_20200918_162411	CUT-PRESCISSION-ZAP-70(1-259)	191	205	LLRPRKEQGTYALSL	H	3	7.29	7.14-7.44	69	n/a	n/a	0.027	0	1080000000	582.678	n/a	n/a	n/a	n/a	582.686	n/a	n/a	n/a	n/a	0.9693	n/a	n/a		n/a	n/a	n/a		High
apo	0s	H2O_0_20200918_162411	CUT-PRESCISSION-ZAP-70(1-259)	191	205	LLRPRKEQGTYALSL	H	4	7.29	7.14-7.44	68	n/a	n/a	0.018	0	896000000	437.261	n/a	n/a	n/a	n/a	437.266	n/a	n/a	n/a	n/a	0.9748	n/a	n/a		n/a	n/a	n/a		High
apo	0s	H2O_0_20200918_162411	CUT-PRESCISSION-ZAP-70(1-259)	193	203	RPRKEQGTYAL	H	3	4.24	3.87-4.07	46	n/a	n/a	0.018	0	57600000	440.489	n/a	n/a	n/a	n/a	440.502	n/a	n/a	n/a	n/a	0.9594	n/a	n/a		n/a	n/a	n/a		Medium
apo	0s	H2O_0_20200918_162411	CUT-PRESCISSION-ZAP-70(1-259)	193	204	RPRKEQGTYALS	H	3	3.07	2.91-3.12	47	n/a	n/a	0.019	0	13900000	469.472	n/a	n/a	n/a	n/a	469.528	n/a	n/a	n/a	n/a	0.8889	n/a	n/a		n/a	n/a	n/a		Medium
apo	0s	H2O_0_20200918_162411	CUT-PRESCISSION-ZAP-70(1-259)	193	205	RPRKEQGTYALSL	H	3	6.64	6.42-6.63	47	n/a	n/a	0.02	0	9810000	507.233	n/a	n/a	n/a	n/a	507.247	n/a	n/a	n/a	n/a	0.7135	n/a	n/a		n/a	n/a	n/a		Medium
apo	0s	H2O_0_20200918_162411	CUT-PRESCISSION-ZAP-70(1-259)	204	209	SLIYGK	H	2	4.69	4.41-4.71	69	n/a	n/a	0.012	0	545000000	340.896	n/a	n/a	n/a	n/a	340.91	n/a	n/a	n/a	n/a	0.9641	n/a	n/a		n/a	n/a	n/a		Medium
apo	0s	H2O_0_20200918_162411	CUT-PRESCISSION-ZAP-70(1-259)	205	214	LIYGKTVYHY	H	3	6.41	7.23-7.53	68	n/a	n/a	0.016	0	295000000	419.813	n/a	n/a	n/a	n/a	419.824	n/a	n/a	n/a	n/a	0.9509	n/a	n/a		n/a	n/a	n/a		High
apo	0s	H2O_0_20200918_162411	CUT-PRESCISSION-ZAP-70(1-259)	206	209	IYGK	H	1	3.62	3.36-3.56	47	n/a	n/a	0.02	0	91100000	480.523	n/a	n/a	n/a	n/a	480.578	n/a	n/a	n/a	n/a	0.9323	n/a	n/a		n/a	n/a	n/a		Medium
apo	0s	H2O_0_20200918_162411	CUT-PRESCISSION-ZAP-70(1-259)	206	212	IYGKTVY	H	2	4.79	4.52-4.73	47	n/a	n/a	0.017	0	33300000	422.489	n/a	n/a	n/a	n/a	422.497	n/a	n/a	n/a	n/a	0.7431	n/a	n/a		n/a	n/a	n/a		Medium
apo	0s	H2O_0_20200918_162411	CUT-PRESCISSION-ZAP-70(1-259)	206	215	IYGKTVYHYL	H	2	7.5	7.36-7.66	69	n/a	n/a	0.03	0	194000000	629.192	n/a	n/a	n/a	n/a	629.233	n/a	n/a	n/a	n/a	0.9286	n/a	n/a		n/a	n/a	n/a		High
apo	0s	H2O_0_20200918_162411	CUT-PRESCISSION-ZAP-70(1-259)	206	215	IYGKTVYHYL	H	3	7.5	7.37-7.67	68	n/a	n/a	0.016	0	337000000	419.814	n/a	n/a	n/a	n/a	419.824	n/a	n/a	n/a	n/a	0.9607	n/a	n/a		n/a	n/a	n/a		High
apo	0s	H2O_0_20200918_162411	CUT-PRESCISSION-ZAP-70(1-259)	206	220	IYGKTVYHYLISQDK	H	3	8.46	8.40-8.66	60	n/a	n/a	0.029	0	95700000	610.35	n/a	n/a	n/a	n/a	610.366	n/a	n/a	n/a	n/a	0.9474	n/a	n/a		n/a	n/a	n/a		High
apo	0s	H2O_0_20200918_162411	CUT-PRESCISSION-ZAP-70(1-259)	206	220	IYGKTVYHYLISQDK	H	4	8.46	8.35-8.55	46	n/a	n/a	0.019	0	62700000	458.014	n/a	n/a	n/a	n/a	458.026	n/a	n/a	n/a	n/a	0.9554	n/a	n/a		n/a	n/a	n/a		Medium
apo	0s	H2O_0_20200918_162411	CUT-PRESCISSION-ZAP-70(1-259)	207	213	YGKTVYH	H	2	3.25	2.99-3.24	56	n/a	n/a	0.017	0	19700000	434.515	n/a	n/a	n/a	n/a	434.488	n/a	n/a	n/a	n/a	0.7999	n/a	n/a		n/a	n/a	n/a		Medium
apo	0s	H2O_0_20200918_162411	CUT-PRESCISSION-ZAP-70(1-259)	207	216	YGKTVYHYLI	H	3	7.44	7.34-7.64	68	n/a	n/a	0.016	0	348000000	419.815	n/a	n/a	n/a	n/a	419.824	n/a	n/a	n/a	n/a	0.9592	n/a	n/a		n/a	n/a	n/a		High
apo	0s	H2O_0_20200918_162411	CUT-PRESCISSION-ZAP-70(1-259)	208	220	GKTVYHYLISQDK	H	3	6.06	5.71-5.91	47	n/a	n/a	0.021	0	18800000	518.268	n/a	n/a	n/a	n/a	518.255	n/a	n/a	n/a	n/a	0.86	n/a	n/a		n/a	n/a	n/a		Medium
apo	0s	H2O_0_20200918_162411	CUT-PRESCISSION-ZAP-70(1-259)	208	220	GKTVYHYLISQDK	H	4	6.06	5.77-5.98	47	n/a	n/a	0.013	0	7450000	388.959	n/a	n/a	n/a	n/a	388.943	n/a	n/a	n/a	n/a	0.79	n/a	n/a		n/a	n/a	n/a		Medium
apo	0s	H2O_0_20200918_162411	CUT-PRESCISSION-ZAP-70(1-259)	209	215	KTVYHYL	H	2	6	5.55-5.81	58	n/a	n/a	0.019	0	170000000	462.588	n/a	n/a	n/a	n/a	462.541	n/a	n/a	n/a	n/a	0.9	n/a	n/a		n/a	n/a	n/a		Medium
apo	0s	H2O_0_20200918_162411	CUT-PRESCISSION-ZAP-70(1-259)	209	215	KTVYHYL	H	3	6	5.88-6.09	47	n/a	n/a	0.01	0	13400000	308.617	n/a	n/a	n/a	n/a	308.697	n/a	n/a	n/a	n/a	0.8303	n/a	n/a		n/a	n/a	n/a		Medium
apo	0s	H2O_0_20200918_162411	CUT-PRESCISSION-ZAP-70(1-259)	209	220	KTVYHYLISQDK	H	2	5.73	5.54-5.75	47	n/a	n/a	0.038	0	30400000	748.273	n/a	n/a	n/a	n/a	748.354	n/a	n/a	n/a	n/a	0.842	n/a	n/a		n/a	n/a	n/a		Medium
apo	0s	H2O_0_20200918_162411	CUT-PRESCISSION-ZAP-70(1-259)	209	220	KTVYHYLISQDK	H	3	5.73	5.49-5.69	46	n/a	n/a	0.021	0	78300000	499.219	n/a	n/a	n/a	n/a	499.238	n/a	n/a	n/a	n/a	0.933	n/a	n/a		n/a	n/a	n/a		High
apo	0s	H2O_0_20200918_162411	CUT-PRESCISSION-ZAP-70(1-259)	209	223	KTVYHYLISQDKAGK	H	2	5.17	5.01-5.22	46	n/a	n/a	0.045	0	7650000	876.384	n/a	n/a	n/a	n/a	876.505	n/a	n/a	n/a	n/a	0.8421	n/a	n/a		n/a	n/a	n/a		Medium
apo	0s	H2O_0_20200918_162411	CUT-PRESCISSION-ZAP-70(1-259)	209	223	KTVYHYLISQDKAGK	H	4	5.17	4.91-5.21	68	n/a	n/a	0.018	0	255000000	438.754	n/a	n/a	n/a	n/a	438.756	n/a	n/a	n/a	n/a	0.9553	n/a	n/a		n/a	n/a	n/a		High
apo	0s	H2O_0_20200918_162411	CUT-PRESCISSION-ZAP-70(1-259)	210	215	TVYHYL	H	2	7.38	6.94-7.24	68	n/a	n/a	0.015	0	753000000	398.437	n/a	n/a	n/a	n/a	398.455	n/a	n/a	n/a	n/a	0.9614	n/a	n/a		n/a	n/a	n/a		High
apo	0s	H2O_0_20200918_162411	CUT-PRESCISSION-ZAP-70(1-259)	210	223	TVYHYLISQDKAGK	H	2	6.13	5.81-6.01	47	n/a	n/a	0.045	0	92200000	812.366	n/a	n/a	n/a	n/a	812.418	n/a	n/a	n/a	n/a	0.9355	n/a	n/a		n/a	n/a	n/a		High
apo	0s	H2O_0_20200918_162411	CUT-PRESCISSION-ZAP-70(1-259)	210	223	TVYHYLISQDKAGK	H	3	6.13	5.83-6.12	68	n/a	n/a	0.024	0	523000000	541.939	n/a	n/a	n/a	n/a	541.948	n/a	n/a	n/a	n/a	0.9646	n/a	n/a		n/a	n/a	n/a		High
apo	0s	H2O_0_20200918_162411	CUT-PRESCISSION-ZAP-70(1-259)	210	223	TVYHYLISQDKAGK	H	4	6.13	5.84-6.14	68	n/a	n/a	0.016	0	428000000	406.701	n/a	n/a	n/a	n/a	406.713	n/a	n/a	n/a	n/a	0.949	n/a	n/a		n/a	n/a	n/a		Medium
apo	0s	H2O_0_20200918_162411	CUT-PRESCISSION-ZAP-70(1-259)	211	215	VYHYL	H	2	6.55	6.17-6.47	68	n/a	n/a	0.011	0	34900000	347.951	n/a	n/a	n/a	n/a	347.903	n/a	n/a	n/a	n/a	0.7496	n/a	n/a		n/a	n/a	n/a		Medium
apo	0s	H2O_0_20200918_162411	CUT-PRESCISSION-ZAP-70(1-259)	213	223	HYLISQDKAGK	H	3	3.17	3.05-3.25	46	n/a	n/a	0.016	0	3660000	420.787	n/a	n/a	n/a	n/a	420.812	n/a	n/a	n/a	n/a	0.7392	n/a	n/a		n/a	n/a	n/a		Medium
apo	0s	H2O_0_20200918_162411	CUT-PRESCISSION-ZAP-70(1-259)	214	220	YLISQDK	H	2	4.37	4.08-4.36	65	n/a	n/a	0.017	0	370000000	433.986	n/a	n/a	n/a	n/a	433.993	n/a	n/a	n/a	n/a	0.9581	n/a	n/a		n/a	n/a	n/a		High
apo	0s	H2O_0_20200918_162411	CUT-PRESCISSION-ZAP-70(1-259)	214	223	YLISQDKAGK	H	2	3.6	3.43-3.66	52	n/a	n/a	0.026	0	136000000	562.127	n/a	n/a	n/a	n/a	562.144	n/a	n/a	n/a	n/a	0.9653	n/a	n/a		n/a	n/a	n/a		Medium
apo	0s	H2O_0_20200918_162411	CUT-PRESCISSION-ZAP-70(1-259)	214	223	YLISQDKAGK	H	3	3.6	3.45-3.75	68	n/a	n/a	0.014	0	376000000	375.092	n/a	n/a	n/a	n/a	375.099	n/a	n/a	n/a	n/a	0.9734	n/a	n/a		n/a	n/a	n/a		Medium
apo	0s	H2O_0_20200918_162411	CUT-PRESCISSION-ZAP-70(1-259)	221	232	AGKYCIPEGTKF	H	3	7	6.71-6.92	47	n/a	n/a	0.016	0	38500000	438.805	n/a	n/a	n/a	n/a	438.849	n/a	n/a	n/a	n/a	0.7525	n/a	n/a		n/a	n/a	n/a		Medium
apo	0s	H2O_0_20200918_162411	CUT-PRESCISSION-ZAP-70(1-259)	221	235	AGKYCIPEGTKFDTL	H	3	8.45	8.45-8.65	46	n/a	n/a	0.024	0	19500000	548.709	n/a	n/a	n/a	n/a	548.632	n/a	n/a	n/a	n/a	0.7911	n/a	n/a		n/a	n/a	n/a		Medium
apo	0s	H2O_0_20200918_162411	CUT-PRESCISSION-ZAP-70(1-259)	223	229	KYCIPEG	H	2	3.37	3.22-3.52	68	n/a	n/a	0.018	0.002	68000000	405.52	n/a	n/a	n/a	n/a	405.479	n/a	n/a	n/a	n/a	0.739	n/a	n/a		n/a	n/a	n/a		Medium
apo	0s	H2O_0_20200918_162411	CUT-PRESCISSION-ZAP-70(1-259)	224	232	YCIPEGTKF	H	2	7.71	7.59-7.80	50	n/a	n/a	0.023	0	428000000	529.655	n/a	n/a	n/a	n/a	529.619	n/a	n/a	n/a	n/a	0.9035	n/a	n/a		n/a	n/a	n/a		Medium
apo	0s	H2O_0_20200918_162411	CUT-PRESCISSION-ZAP-70(1-259)	224	235	YCIPEGTKFDTL	H	2	9.36	9.16-9.46	68	n/a	n/a	0.035	0	685000000	694.309	n/a	n/a	n/a	n/a	694.293	n/a	n/a	n/a	n/a	0.9348	n/a	n/a		n/a	n/a	n/a		High
apo	0s	H2O_0_20200918_162411	CUT-PRESCISSION-ZAP-70(1-259)	225	232	CIPEGTKF	H	2	5.82	5.58-5.88	68	n/a	n/a	0.017	0	90400000	448.012	n/a	n/a	n/a	n/a	448.032	n/a	n/a	n/a	n/a	0.7192	n/a	n/a		n/a	n/a	n/a		Medium
apo	0s	H2O_0_20200918_162411	CUT-PRESCISSION-ZAP-70(1-259)	225	235	CIPEGTKFDTL	H	2	7.83	7.74-7.93	45	n/a	n/a	0.027	0	69100000	612.681	n/a	n/a	n/a	n/a	612.707	n/a	n/a	n/a	n/a	0.8848	n/a	n/a		n/a	n/a	n/a		Medium
apo	0s	H2O_0_20200918_162411	CUT-PRESCISSION-ZAP-70(1-259)	228	233	EGTKFD	H	2	2.89	2.80-3.00	45	n/a	n/a	0.011	0	2220000	349.043	n/a	n/a	n/a	n/a	348.867	n/a	n/a	n/a	n/a	0.5056	n/a	n/a		n/a	n/a	n/a		Medium
apo	0s	H2O_0_20200918_162411	CUT-PRESCISSION-ZAP-70(1-259)	228	235	EGTKFDTL	H	2	6.54	6.24-6.46	50	n/a	n/a	0.018	0	436000000	455.98	n/a	n/a	n/a	n/a	455.998	n/a	n/a	n/a	n/a	0.9403	n/a	n/a		n/a	n/a	n/a		Medium
apo	0s	H2O_0_20200918_162411	CUT-PRESCISSION-ZAP-70(1-259)	228	238	EGTKFDTLWQL	H	2	12.19	12.02-12.32	69	n/a	n/a	0.033	0	29000000	669.743	n/a	n/a	n/a	n/a	669.747	n/a	n/a	n/a	n/a	0.9368	n/a	n/a		n/a	n/a	n/a		High
apo	0s	H2O_0_20200918_162411	CUT-PRESCISSION-ZAP-70(1-259)	229	235	GTKFDTL	H	2	6.44	6.04-6.33	68	n/a	n/a	0.013	0	269000000	391.763	n/a	n/a	n/a	n/a	391.441	n/a	n/a	n/a	n/a	0.728	n/a	n/a		n/a	n/a	n/a		Medium
apo	0s	H2O_0_20200918_162411	CUT-PRESCISSION-ZAP-70(1-259)	229	238	GTKFDTLWQL	H	2	11.98	11.90-12.10	47	n/a	n/a	0.028	0	21800000	605.259	n/a	n/a	n/a	n/a	605.19	n/a	n/a	n/a	n/a	0.9044	n/a	n/a		n/a	n/a	n/a		Medium
apo	0s	H2O_0_20200918_162411	CUT-PRESCISSION-ZAP-70(1-259)	232	238	FDTLWQL	H	2	12.99	12.96-13.26	69	n/a	n/a	0.019	0	17300000	462	n/a	n/a	n/a	n/a	462.026	n/a	n/a	n/a	n/a	0.9203	n/a	n/a		n/a	n/a	n/a		High
apo	0s	H2O_0_20200918_162411	CUT-PRESCISSION-ZAP-70(1-259)	233	238	DTLWQL	H	2	12.07	11.87-12.17	68	n/a	n/a	0.015	0	89200000	388.416	n/a	n/a	n/a	n/a	388.439	n/a	n/a	n/a	n/a	0.9536	n/a	n/a		n/a	n/a	n/a		High
apo	0s	H2O_0_20200918_162411	CUT-PRESCISSION-ZAP-70(1-259)	234	238	TLWQL	H	2	11.59	11.44-11.74	68	n/a	n/a	0.012	0	66300000	330.866	n/a	n/a	n/a	n/a	330.895	n/a	n/a	n/a	n/a	0.9461	n/a	n/a		n/a	n/a	n/a		High
apo	0s	H2O_0_20200918_162411	CUT-PRESCISSION-ZAP-70(1-259)	234	240	TLWQLVE	H	2	11.87	11.77-11.98	47	n/a	n/a	0.018	0	4430000	445.135	n/a	n/a	n/a	n/a	445.017	n/a	n/a	n/a	n/a	0.6847	n/a	n/a		n/a	n/a	n/a		Medium
apo	0s	H2O_0_20200918_162411	CUT-PRESCISSION-ZAP-70(1-259)	236	240	WQLVE	H	1	9.84	9.15-9.35	46	n/a	n/a	0.033	0	71800000	674.844	n/a	n/a	n/a	n/a	674.766	n/a	n/a	n/a	n/a	0.886	n/a	n/a		n/a	n/a	n/a		Medium
apo	0s	H2O_0_20200918_162411	CUT-PRESCISSION-ZAP-70(1-259)	236	241	WQLVEY	H	1	10.62	10.48-10.78	68	n/a	n/a	0.045	0	53400000	838.496	n/a	n/a	n/a	n/a	837.939	n/a	n/a	n/a	n/a	0.6514	n/a	n/a		n/a	n/a	n/a		Medium
apo	0s	H2O_0_20200918_162411	CUT-PRESCISSION-ZAP-70(1-259)	236	241	WQLVEY	H	2	10.62	10.53-10.72	45	n/a	n/a	0.014	0	708000	419.315	n/a	n/a	n/a	n/a	419.473	n/a	n/a	n/a	n/a	0.5684	n/a	n/a		n/a	n/a	n/a		Medium
apo	0s	H2O_0_20200918_162411	CUT-PRESCISSION-ZAP-70(1-259)	239	243	VEYLK	H	2	3.86	3.79-3.99	46	n/a	n/a	0.01	0	37300000	326.374	n/a	n/a	n/a	n/a	326.39	n/a	n/a	n/a	n/a	0.8817	n/a	n/a		n/a	n/a	n/a		Medium
apo	0s	H2O_0_20200918_162411	CUT-PRESCISSION-ZAP-70(1-259)	239	244	VEYLKL	H	2	8.53	8.29-8.58	68	n/a	n/a	0.013	0	54100000	382.907	n/a	n/a	n/a	n/a	382.969	n/a	n/a	n/a	n/a	0.8894	n/a	n/a		n/a	n/a	n/a		Medium
apo	0s	H2O_0_20200918_162411	CUT-PRESCISSION-ZAP-70(1-259)	239	249	VEYLKLKADGL	H	3	8.1	8.01-8.20	45	n/a	n/a	0.016	0.001	2410000	417.166	n/a	n/a	n/a	n/a	417.164	n/a	n/a	n/a	n/a	0.6875	n/a	n/a		n/a	n/a	n/a		Medium
apo	0s	H2O_0_20200918_162411	CUT-PRESCISSION-ZAP-70(1-259)	239	250	VEYLKLKADGLI	H	2	9.18	9.09-9.28	45	n/a	n/a	0.033	-0.001	1070000	681.665	n/a	n/a	n/a	n/a	681.821	n/a	n/a	n/a	n/a	0.6522	n/a	n/a		n/a	n/a	n/a		Medium
apo	0s	H2O_0_20200918_162411	CUT-PRESCISSION-ZAP-70(1-259)	239	251	VEYLKLKADGLIY	H	3	9.7	9.53-9.83	67	n/a	n/a	0.021	0	6910000	509.192	n/a	n/a	n/a	n/a	509.275	n/a	n/a	n/a	n/a	0.8109	n/a	n/a		n/a	n/a	n/a		Medium
apo	0s	H2O_0_20200918_162411	CUT-PRESCISSION-ZAP-70(1-259)	239	252	VEYLKLKADGLIYC	H	3	10.11	10.02-10.22	47	n/a	n/a	0.023	0	6120000	543.772	n/a	n/a	n/a	n/a	543.656	n/a	n/a	n/a	n/a	0.7436	n/a	n/a		n/a	n/a	n/a		Medium
apo	0s	H2O_0_20200918_162411	CUT-PRESCISSION-ZAP-70(1-259)	241	247	YLKLKAD	H	2	4.12	3.92-4.22	69	n/a	n/a	0.017	0	58500000	425.988	n/a	n/a	n/a	n/a	426.015	n/a	n/a	n/a	n/a	0.9521	n/a	n/a		n/a	n/a	n/a		Medium
apo	0s	H2O_0_20200918_162411	CUT-PRESCISSION-ZAP-70(1-259)	241	249	YLKLKADGL	H	2	6.95	6.65-6.86	48	n/a	n/a	0.022	0	143000000	511.09	n/a	n/a	n/a	n/a	511.12	n/a	n/a	n/a	n/a	0.9502	n/a	n/a		n/a	n/a	n/a		Medium
apo	0s	H2O_0_20200918_162411	CUT-PRESCISSION-ZAP-70(1-259)	241	249	YLKLKADGL	H	3	6.95	6.63-6.93	68	n/a	n/a	0.012	0	215000000	341.073	n/a	n/a	n/a	n/a	341.082	n/a	n/a	n/a	n/a	0.9437	n/a	n/a		n/a	n/a	n/a		High
apo	0s	H2O_0_20200918_162411	CUT-PRESCISSION-ZAP-70(1-259)	241	250	YLKLKADGLI	H	2	8.4	8.19-8.49	68	n/a	n/a	0.026	0	273000000	567.673	n/a	n/a	n/a	n/a	567.699	n/a	n/a	n/a	n/a	0.9649	n/a	n/a		n/a	n/a	n/a		Medium
apo	0s	H2O_0_20200918_162411	CUT-PRESCISSION-ZAP-70(1-259)	241	251	YLKLKADGLIY	H	2	8.99	7.39-7.79	90	n/a	n/a	0.032	-0.002	682000000	649.244	n/a	n/a	n/a	n/a	649.285	n/a	n/a	n/a	n/a	0.9234	n/a	n/a		n/a	n/a	n/a		High
apo	0s	H2O_0_20200918_162411	CUT-PRESCISSION-ZAP-70(1-259)	241	251	YLKLKADGLIY	H	3	8.99	8.92-9.22	68	n/a	n/a	0.017	0	132000000	433.174	n/a	n/a	n/a	n/a	433.193	n/a	n/a	n/a	n/a	0.9628	n/a	n/a		n/a	n/a	n/a		Medium
apo	0s	H2O_0_20200918_162411	CUT-PRESCISSION-ZAP-70(1-259)	242	249	LKLKADGL	H	2	5.93	5.38-5.65	62	n/a	n/a	0.017	0	521000000	429.512	n/a	n/a	n/a	n/a	429.533	n/a	n/a	n/a	n/a	0.9581	n/a	n/a		n/a	n/a	n/a		Medium
apo	0s	H2O_0_20200918_162411	CUT-PRESCISSION-ZAP-70(1-259)	242	250	LKLKADGLI	H	2	7.22	7.05-7.25	46	n/a	n/a	0.02	0	340000000	486.091	n/a	n/a	n/a	n/a	486.112	n/a	n/a	n/a	n/a	0.9556	n/a	n/a		n/a	n/a	n/a		Medium
apo	0s	H2O_0_20200918_162411	CUT-PRESCISSION-ZAP-70(1-259)	242	250	LKLKADGLI	H	3	7.22	7.08-7.38	69	n/a	n/a	0.011	0	262000000	324.388	n/a	n/a	n/a	n/a	324.41	n/a	n/a	n/a	n/a	0.9453	n/a	n/a		n/a	n/a	n/a		High
apo	0s	H2O_0_20200918_162411	CUT-PRESCISSION-ZAP-70(1-259)	242	251	LKLKADGLIY	H	2	8.17	8.16-8.37	47	n/a	n/a	0.026	0	251000000	567.676	n/a	n/a	n/a	n/a	567.699	n/a	n/a	n/a	n/a	0.9631	n/a	n/a		n/a	n/a	n/a		Medium
apo	0s	H2O_0_20200918_162411	CUT-PRESCISSION-ZAP-70(1-259)	242	251	LKLKADGLIY	H	3	8.17	8.02-8.32	69	n/a	n/a	0.014	0	429000000	378.787	n/a	n/a	n/a	n/a	378.802	n/a	n/a	n/a	n/a	0.9637	n/a	n/a		n/a	n/a	n/a		High
apo	0s	H2O_0_20200918_162411	CUT-PRESCISSION-ZAP-70(1-259)	242	252	LKLKADGLIYC	H	2	8.65	8.55-8.75	46	n/a	n/a	0.03	0	183000000	619.666	n/a	n/a	n/a	n/a	619.271	n/a	n/a	n/a	n/a	0.7578	n/a	n/a		n/a	n/a	n/a		Medium
apo	0s	H2O_0_20200918_162411	CUT-PRESCISSION-ZAP-70(1-259)	242	252	LKLKADGLIYC	H	3	8.65	8.55-8.85	68	n/a	n/a	0.016	0	282000000	413.153	n/a	n/a	n/a	n/a	413.183	n/a	n/a	n/a	n/a	0.9452	n/a	n/a		n/a	n/a	n/a		High
apo	0s	H2O_0_20200918_162411	CUT-PRESCISSION-ZAP-70(1-259)	243	251	KLKADGLIY	H	3	6.75	6.60-6.90	68	n/a	n/a	0.012	0	231000000	341.076	n/a	n/a	n/a	n/a	341.082	n/a	n/a	n/a	n/a	0.9496	n/a	n/a		n/a	n/a	n/a		High
apo	0s	H2O_0_20200918_162411	CUT-PRESCISSION-ZAP-70(1-259)	251	262	YCLKEACPNSSA	H	2	5.61	5.34-5.54	47	n/a	n/a	0.028	0	7990000	643.821	n/a	n/a	n/a	n/a	643.733	n/a	n/a	n/a	n/a	0.6897	n/a	n/a		n/a	n/a	n/a		Medium
apo	0s	H2O_0_20200918_162411	CUT-PRESCISSION-ZAP-70(1-259)	252	262	CLKEACPNSSA	H	2	3.41	3.06-3.36	68	n/a	n/a	0.026	0	272000000	562.106	n/a	n/a	n/a	n/a	562.146	n/a	n/a	n/a	n/a	0.9483	n/a	n/a		n/a	n/a	n/a		High
apo	0s	H2O_0_20200918_162411	CUT-PRESCISSION-ZAP-70(1-259)	253	258	LKEACP	H	2	3.03	2.92-3.13	47	n/a	n/a	0.011	0	49500000	330.864	n/a	n/a	n/a	n/a	330.906	n/a	n/a	n/a	n/a	0.8821	n/a	n/a		n/a	n/a	n/a		Medium
apo	0s	H2O_0_20200918_162411	CUT-PRESCISSION-ZAP-70(1-259)	253	262	LKEACPNSSA	H	2	3.27	2.98-3.18	46	n/a	n/a	0.022	0	158000000	510.537	n/a	n/a	n/a	n/a	510.574	n/a	n/a	n/a	n/a	0.9205	n/a	n/a		n/a	n/a	n/a		High
apo	0s	H2O_MS_0_20201004_150519	CUT-PRESCISSION-ZAP-70(1-259)	1	7	GPHMPDP	H	2	4.78	4.73-4.98	58	n/a	n/a	0.014	-0.001	420000000	375.902	n/a	n/a	n/a	n/a	375.926	n/a	n/a	n/a	n/a	0.9159	n/a	n/a		n/a	n/a	n/a		High
apo	0s	H2O_MS_0_20201004_150519	CUT-PRESCISSION-ZAP-70(1-259)	1	10	GPHMPDPAAH	H	2	3.9	3.84-4.04	46	n/a	n/a	0.022	-0.001	62500000	515.58	n/a	n/a	n/a	n/a	515.574	n/a	n/a	n/a	n/a	0.9134	n/a	n/a		n/a	n/a	n/a		High
apo	0s	H2O_MS_0_20201004_150519	CUT-PRESCISSION-ZAP-70(1-259)	1	10	GPHMPDPAAH	H	3	3.9	3.82-4.07	57	n/a	n/a	0.012	-0.001	271000000	344.026	n/a	n/a	n/a	n/a	344.052	n/a	n/a	n/a	n/a	0.9396	n/a	n/a		n/a	n/a	n/a		High
apo	0s	H2O_MS_0_20201004_150519	CUT-PRESCISSION-ZAP-70(1-259)	1	11	GPHMPDPAAHL	H	3	6.64	6.75-6.96	47	n/a	n/a	0.014	-0.001	48800000	381.731	n/a	n/a	n/a	n/a	381.771	n/a	n/a	n/a	n/a	0.8825	n/a	n/a		n/a	n/a	n/a		Medium
apo	0s	H2O_MS_0_20201004_150519	CUT-PRESCISSION-ZAP-70(1-259)	1	12	GPHMPDPAAHLP	H	2	7.11	7.06-7.36	69	n/a	n/a	0.03	-0.001	52900000	621.243	n/a	n/a	n/a	n/a	620.71	n/a	n/a	n/a	n/a	0.6715	n/a	n/a		n/a	n/a	n/a		Medium
apo	0s	H2O_MS_0_20201004_150519	CUT-PRESCISSION-ZAP-70(1-259)	1	12	GPHMPDPAAHLP	H	3	7.11	7.06-7.36	68	n/a	n/a	0.016	-0.001	196000000	414.117	n/a	n/a	n/a	n/a	414.143	n/a	n/a	n/a	n/a	0.9459	n/a	n/a		n/a	n/a	n/a		High
apo	0s	H2O_MS_0_20201004_150519	CUT-PRESCISSION-ZAP-70(1-259)	1	14	GPHMPDPAAHLPFF	H	2	11.4	11.22-11.49	62	n/a	n/a	0.041	-0.001	384000000	767.865	n/a	n/a	n/a	n/a	767.885	n/a	n/a	n/a	n/a	0.9604	n/a	n/a		n/a	n/a	n/a		High
apo	0s	H2O_MS_0_20201004_150519	CUT-PRESCISSION-ZAP-70(1-259)	1	14	GPHMPDPAAHLPFF	H	3	11.4	11.25-11.55	69	n/a	n/a	0.022	-0.001	2940000000	512.249	n/a	n/a	n/a	n/a	512.259	n/a	n/a	n/a	n/a	0.9612	n/a	n/a		n/a	n/a	n/a		High
apo	0s	H2O_MS_0_20201004_150519	CUT-PRESCISSION-ZAP-70(1-259)	1	14	GPHMPDPAAHLPFF	H	3	14.38	14.25-14.45	47	n/a	n/a	0.02	-0.001	483000	512.137	n/a	n/a	n/a	n/a	512.259	n/a	n/a	n/a	n/a	0.6355	n/a	n/a		n/a	n/a	n/a		Medium
apo	0s	H2O_MS_0_20201004_150519	CUT-PRESCISSION-ZAP-70(1-259)	1	15	GPHMPDPAAHLPFFY	H	2	11.63	11.53-11.75	52	n/a	n/a	0.048	-0.001	26400000	849.422	n/a	n/a	n/a	n/a	849.472	n/a	n/a	n/a	n/a	0.936	n/a	n/a		n/a	n/a	n/a		High
apo	0s	H2O_MS_0_20201004_150519	CUT-PRESCISSION-ZAP-70(1-259)	1	15	GPHMPDPAAHLPFFY	H	3	11.63	11.49-11.79	68	n/a	n/a	0.026	0	354000000	566.637	n/a	n/a	n/a	n/a	566.65	n/a	n/a	n/a	n/a	0.9652	n/a	n/a		n/a	n/a	n/a		High
apo	0s	H2O_MS_0_20201004_150519	CUT-PRESCISSION-ZAP-70(1-259)	1	16	GPHMPDPAAHLPFFYG	H	2	11.26	11.16-11.36	46	n/a	n/a	0.049	-0.002	18100000	877.92	n/a	n/a	n/a	n/a	877.997	n/a	n/a	n/a	n/a	0.9048	n/a	n/a		n/a	n/a	n/a		Medium
apo	0s	H2O_MS_0_20201004_150519	CUT-PRESCISSION-ZAP-70(1-259)	1	16	GPHMPDPAAHLPFFYG	H	3	11.26	11.13-11.43	69	n/a	n/a	0.028	-0.001	236000000	585.654	n/a	n/a	n/a	n/a	585.667	n/a	n/a	n/a	n/a	0.9629	n/a	n/a		n/a	n/a	n/a		High
apo	0s	H2O_MS_0_20201004_150519	CUT-PRESCISSION-ZAP-70(1-259)	4	14	MPDPAAHLPFF	H	2	12.22	12.07-12.37	69	n/a	n/a	0.03	-0.001	133000000	622.199	n/a	n/a	n/a	n/a	622.231	n/a	n/a	n/a	n/a	0.9534	n/a	n/a		n/a	n/a	n/a		High
apo	0s	H2O_MS_0_20201004_150519	CUT-PRESCISSION-ZAP-70(1-259)	6	14	DPAAHLPFF	H	2	11.45	11.45-11.75	69	n/a	n/a	0.022	0	243000000	508.062	n/a	n/a	n/a	n/a	508.075	n/a	n/a	n/a	n/a	0.9651	n/a	n/a		n/a	n/a	n/a		Medium
apo	0s	H2O_MS_0_20201004_150519	CUT-PRESCISSION-ZAP-70(1-259)	6	15	DPAAHLPFFY	H	2	11.87	11.77-12.07	68	n/a	n/a	0.028	-0.001	68700000	589.633	n/a	n/a	n/a	n/a	589.662	n/a	n/a	n/a	n/a	0.9479	n/a	n/a		n/a	n/a	n/a		Medium
apo	0s	H2O_MS_0_20201004_150519	CUT-PRESCISSION-ZAP-70(1-259)	6	20	DPAAHLPFFYGSISR	H	2	10.42	10.20-10.48	63	n/a	n/a	0.046	-0.001	45100000	839.881	n/a	n/a	n/a	n/a	839.937	n/a	n/a	n/a	n/a	0.929	n/a	n/a		n/a	n/a	n/a		High
apo	0s	H2O_MS_0_20201004_150519	CUT-PRESCISSION-ZAP-70(1-259)	6	20	DPAAHLPFFYGSISR	H	3	10.42	10.29-10.59	68	n/a	n/a	0.026	-0.001	330000000	560.305	n/a	n/a	n/a	n/a	560.294	n/a	n/a	n/a	n/a	0.9594	n/a	n/a		n/a	n/a	n/a		High
apo	0s	H2O_MS_0_20201004_150519	CUT-PRESCISSION-ZAP-70(1-259)	6	21	DPAAHLPFFYGSISRA	H	2	10.57	10.47-10.67	46	n/a	n/a	0.042	-0.001	3730000	875.573	n/a	n/a	n/a	n/a	875.476	n/a	n/a	n/a	n/a	0.5901	n/a	n/a		n/a	n/a	n/a		Medium
apo	0s	H2O_MS_0_20201004_150519	CUT-PRESCISSION-ZAP-70(1-259)	6	21	DPAAHLPFFYGSISRA	H	3	10.57	10.47-10.67	46	n/a	n/a	0.028	-0.001	26200000	584.05	n/a	n/a	n/a	n/a	583.987	n/a	n/a	n/a	n/a	0.8056	n/a	n/a		n/a	n/a	n/a		Medium
apo	0s	H2O_MS_0_20201004_150519	CUT-PRESCISSION-ZAP-70(1-259)	8	14	AAHLPFF	H	2	11.07	10.92-11.22	69	n/a	n/a	0.016	0	161000000	401.953	n/a	n/a	n/a	n/a	401.974	n/a	n/a	n/a	n/a	0.9571	n/a	n/a		n/a	n/a	n/a		High
apo	0s	H2O_MS_0_20201004_150519	CUT-PRESCISSION-ZAP-70(1-259)	8	15	AAHLPFFY	H	2	11.45	11.29-11.59	68	n/a	n/a	0.02	-0.001	118000000	483.537	n/a	n/a	n/a	n/a	483.56	n/a	n/a	n/a	n/a	0.9623	n/a	n/a		n/a	n/a	n/a		High
apo	0s	H2O_MS_0_20201004_150519	CUT-PRESCISSION-ZAP-70(1-259)	8	20	AAHLPFFYGSISR	H	2	9.87	9.74-10.04	68	n/a	n/a	0.038	-0.001	37800000	734.17	n/a	n/a	n/a	n/a	733.836	n/a	n/a	n/a	n/a	0.7978	n/a	n/a		n/a	n/a	n/a		Medium
apo	0s	H2O_MS_0_20201004_150519	CUT-PRESCISSION-ZAP-70(1-259)	8	20	AAHLPFFYGSISR	H	3	9.87	9.76-10.06	69	n/a	n/a	0.021	-0.001	230000000	489.552	n/a	n/a	n/a	n/a	489.56	n/a	n/a	n/a	n/a	0.9698	n/a	n/a		n/a	n/a	n/a		High
apo	0s	H2O_MS_0_20201004_150519	CUT-PRESCISSION-ZAP-70(1-259)	8	21	AAHLPFFYGSISRA	H	3	9.92	9.82-10.02	46	n/a	n/a	0.022	-0.001	5690000	513.716	n/a	n/a	n/a	n/a	513.252	n/a	n/a	n/a	n/a	0.5945	n/a	n/a		n/a	n/a	n/a		Medium
apo	0s	H2O_MS_0_20201004_150519	CUT-PRESCISSION-ZAP-70(1-259)	8	22	AAHLPFFYGSISRAE	H	3	9.94	9.86-10.06	46	n/a	n/a	0.024	-0.001	2870000	556.28	n/a	n/a	n/a	n/a	556.29	n/a	n/a	n/a	n/a	0.7346	n/a	n/a		n/a	n/a	n/a		Medium
apo	0s	H2O_MS_0_20201004_150519	CUT-PRESCISSION-ZAP-70(1-259)	9	14	AHLPFF	H	2	10.55	10.58-10.88	68	n/a	n/a	0.013	0	360000000	366.419	n/a	n/a	n/a	n/a	366.435	n/a	n/a	n/a	n/a	0.9639	n/a	n/a		n/a	n/a	n/a		High
apo	0s	H2O_MS_0_20201004_150519	CUT-PRESCISSION-ZAP-70(1-259)	9	14	AHLPFF	H	2	12.37	11.43-11.63	46	n/a	n/a	0.013	-0.001	6270000	366.346	n/a	n/a	n/a	n/a	366.435	n/a	n/a	n/a	n/a	0.8564	n/a	n/a		n/a	n/a	n/a		Medium
apo	0s	H2O_MS_0_20201004_150519	CUT-PRESCISSION-ZAP-70(1-259)	9	15	AHLPFFY	H	2	11.49	11.34-11.64	68	n/a	n/a	0.018	-0.001	278000000	448.016	n/a	n/a	n/a	n/a	448.021	n/a	n/a	n/a	n/a	0.9659	n/a	n/a		n/a	n/a	n/a		High
apo	0s	H2O_MS_0_20201004_150519	CUT-PRESCISSION-ZAP-70(1-259)	9	16	AHLPFFYG	H	2	10.66	10.67-10.96	68	n/a	n/a	0.02	0	43300000	476.511	n/a	n/a	n/a	n/a	476.547	n/a	n/a	n/a	n/a	0.9052	n/a	n/a		n/a	n/a	n/a		High
apo	0s	H2O_MS_0_20201004_150519	CUT-PRESCISSION-ZAP-70(1-259)	9	17	AHLPFFYGS	H	2	10.68	10.57-10.77	46	n/a	n/a	0.022	-0.001	17900000	520.054	n/a	n/a	n/a	n/a	520.086	n/a	n/a	n/a	n/a	0.9243	n/a	n/a		n/a	n/a	n/a		Medium
apo	0s	H2O_MS_0_20201004_150519	CUT-PRESCISSION-ZAP-70(1-259)	9	19	AHLPFFYGSIS	H	2	11.02	10.91-11.21	68	n/a	n/a	0.03	-0.001	218000000	620.197	n/a	n/a	n/a	n/a	620.203	n/a	n/a	n/a	n/a	0.9681	n/a	n/a		n/a	n/a	n/a		High
apo	0s	H2O_MS_0_20201004_150519	CUT-PRESCISSION-ZAP-70(1-259)	9	20	AHLPFFYGSISR	H	2	9.9	9.71-10.01	68	n/a	n/a	0.035	-0.001	202000000	698.381	n/a	n/a	n/a	n/a	698.297	n/a	n/a	n/a	n/a	0.926	n/a	n/a		n/a	n/a	n/a		High
apo	0s	H2O_MS_0_20201004_150519	CUT-PRESCISSION-ZAP-70(1-259)	9	20	AHLPFFYGSISR	H	3	9.9	9.72-10.02	68	n/a	n/a	0.019	-0.001	661000000	465.882	n/a	n/a	n/a	n/a	465.867	n/a	n/a	n/a	n/a	0.9453	n/a	n/a		n/a	n/a	n/a		High
apo	0s	H2O_MS_0_20201004_150519	CUT-PRESCISSION-ZAP-70(1-259)	9	21	AHLPFFYGSISRA	H	3	10.1	9.81-10.11	68	n/a	n/a	0.021	-0.001	215000000	489.549	n/a	n/a	n/a	n/a	489.56	n/a	n/a	n/a	n/a	0.9647	n/a	n/a		n/a	n/a	n/a		High
apo	0s	H2O_MS_0_20201004_150519	CUT-PRESCISSION-ZAP-70(1-259)	10	20	HLPFFYGSISR	H	2	9.38	9.28-9.49	47	n/a	n/a	0.032	-0.001	26300000	662.78	n/a	n/a	n/a	n/a	662.758	n/a	n/a	n/a	n/a	0.9315	n/a	n/a		n/a	n/a	n/a		Medium
apo	0s	H2O_MS_0_20201004_150519	CUT-PRESCISSION-ZAP-70(1-259)	10	20	HLPFFYGSISR	H	3	9.38	9.28-9.57	68	n/a	n/a	0.017	0	48900000	442.198	n/a	n/a	n/a	n/a	442.174	n/a	n/a	n/a	n/a	0.8529	n/a	n/a		n/a	n/a	n/a		High
apo	0s	H2O_MS_0_20201004_150519	CUT-PRESCISSION-ZAP-70(1-259)	11	15	LPFFY	H	1	12.52	12.28-12.58	68	n/a	n/a	0.035	-0.001	34900000	686.873	n/a	n/a	n/a	n/a	686.818	n/a	n/a	n/a	n/a	0.891	n/a	n/a		n/a	n/a	n/a		Medium
apo	0s	H2O_MS_0_20201004_150519	CUT-PRESCISSION-ZAP-70(1-259)	11	20	LPFFYGSISR	H	2	10.51	10.37-10.58	47	n/a	n/a	0.028	-0.001	236000000	594.286	n/a	n/a	n/a	n/a	594.188	n/a	n/a	n/a	n/a	0.8493	n/a	n/a		n/a	n/a	n/a		Medium
apo	0s	H2O_MS_0_20201004_150519	CUT-PRESCISSION-ZAP-70(1-259)	11	21	LPFFYGSISRA	H	2	10.4	10.43-10.63	46	n/a	n/a	0.029	-0.001	7540000	629.652	n/a	n/a	n/a	n/a	629.727	n/a	n/a	n/a	n/a	0.7282	n/a	n/a		n/a	n/a	n/a		Medium
apo	0s	H2O_MS_0_20201004_150519	CUT-PRESCISSION-ZAP-70(1-259)	13	20	FFYGSISR	H	2	7.37	7.46-7.67	48	n/a	n/a	0.021	-0.001	129000000	489.048	n/a	n/a	n/a	n/a	489.051	n/a	n/a	n/a	n/a	0.9009	n/a	n/a		n/a	n/a	n/a		Medium
apo	0s	H2O_MS_0_20201004_150519	CUT-PRESCISSION-ZAP-70(1-259)	15	21	YGSISRA	H	2	3.13	3.14-3.39	58	n/a	n/a	0.015	-0.001	88200000	377.404	n/a	n/a	n/a	n/a	377.416	n/a	n/a	n/a	n/a	0.9563	n/a	n/a		n/a	n/a	n/a		Medium
apo	0s	H2O_MS_0_20201004_150519	CUT-PRESCISSION-ZAP-70(1-259)	15	28	YGSISRAEAEEHLK	H	3	5.09	5.10-5.39	66	n/a	n/a	0.022	-0.001	25400000	530.944	n/a	n/a	n/a	n/a	530.91	n/a	n/a	n/a	n/a	0.8435	n/a	n/a		n/a	n/a	n/a		Medium
apo	0s	H2O_MS_0_20201004_150519	CUT-PRESCISSION-ZAP-70(1-259)	15	28	YGSISRAEAEEHLK	H	4	5.09	5.09-5.29	46	n/a	n/a	0.014	0	31500000	398.42	n/a	n/a	n/a	n/a	398.434	n/a	n/a	n/a	n/a	0.8882	n/a	n/a		n/a	n/a	n/a		Medium
apo	0s	H2O_MS_0_20201004_150519	CUT-PRESCISSION-ZAP-70(1-259)	15	29	YGSISRAEAEEHLKL	H	4	7.14	7.14-7.34	46	n/a	n/a	0.017	0	78300000	426.717	n/a	n/a	n/a	n/a	426.724	n/a	n/a	n/a	n/a	0.9427	n/a	n/a		n/a	n/a	n/a		High
apo	0s	H2O_MS_0_20201004_150519	CUT-PRESCISSION-ZAP-70(1-259)	16	28	GSISRAEAEEHLK	H	3	4.28	4.15-4.45	68	n/a	n/a	0.019	0	25400000	476.529	n/a	n/a	n/a	n/a	476.519	n/a	n/a	n/a	n/a	0.8617	n/a	n/a		n/a	n/a	n/a		High
apo	0s	H2O_MS_0_20201004_150519	CUT-PRESCISSION-ZAP-70(1-259)	16	28	GSISRAEAEEHLK	H	4	4.28	4.07-4.27	47	n/a	n/a	0.013	-0.001	12000000	357.649	n/a	n/a	n/a	n/a	357.641	n/a	n/a	n/a	n/a	0.8653	n/a	n/a		n/a	n/a	n/a		Medium
apo	0s	H2O_MS_0_20201004_150519	CUT-PRESCISSION-ZAP-70(1-259)	17	25	SISRAEAEE	H	2	2.65	2.55-2.75	47	n/a	n/a	0.02	0	1760000	496.457	n/a	n/a	n/a	n/a	496.514	n/a	n/a	n/a	n/a	0.8338	n/a	n/a		n/a	n/a	n/a		Medium
apo	0s	H2O_MS_0_20201004_150519	CUT-PRESCISSION-ZAP-70(1-259)	21	29	AEAEEHLKL	H	2	5.78	5.69-5.89	46	n/a	n/a	0.022	0	8810000	520.981	n/a	n/a	n/a	n/a	520.578	n/a	n/a	n/a	n/a	0.717	n/a	n/a		n/a	n/a	n/a		Medium
apo	0s	H2O_MS_0_20201004_150519	CUT-PRESCISSION-ZAP-70(1-259)	21	29	AEAEEHLKL	H	3	5.78	5.69-5.96	61	n/a	n/a	0.012	-0.001	26400000	347.362	n/a	n/a	n/a	n/a	347.388	n/a	n/a	n/a	n/a	0.9385	n/a	n/a		n/a	n/a	n/a		High
apo	0s	H2O_MS_0_20201004_150519	CUT-PRESCISSION-ZAP-70(1-259)	22	29	EAEEHLKL	H	2	5.49	5.50-5.72	49	n/a	n/a	0.02	-0.001	41800000	485.058	n/a	n/a	n/a	n/a	485.039	n/a	n/a	n/a	n/a	0.928	n/a	n/a		n/a	n/a	n/a		Medium
apo	0s	H2O_MS_0_20201004_150519	CUT-PRESCISSION-ZAP-70(1-259)	22	29	EAEEHLKL	H	3	5.49	5.42-5.62	47	n/a	n/a	0.011	-0.001	49600000	323.688	n/a	n/a	n/a	n/a	323.695	n/a	n/a	n/a	n/a	0.8742	n/a	n/a		n/a	n/a	n/a		High
apo	0s	H2O_MS_0_20201004_150519	CUT-PRESCISSION-ZAP-70(1-259)	22	36	EAEEHLKLAGMADGL	H	2	8.55	8.55-8.85	68	n/a	n/a	0.042	-0.001	25200000	792.837	n/a	n/a	n/a	n/a	792.89	n/a	n/a	n/a	n/a	0.9138	n/a	n/a		n/a	n/a	n/a		Medium
apo	0s	H2O_MS_0_20201004_150519	CUT-PRESCISSION-ZAP-70(1-259)	22	36	EAEEHLKLAGMADGL	H	3	8.55	8.55-8.85	68	n/a	n/a	0.024	0	97300000	528.917	n/a	n/a	n/a	n/a	528.929	n/a	n/a	n/a	n/a	0.9528	n/a	n/a		n/a	n/a	n/a		Medium
apo	0s	H2O_MS_0_20201004_150519	CUT-PRESCISSION-ZAP-70(1-259)	24	36	EEHLKLAGMADGL	H	2	8.67	8.61-8.82	47	n/a	n/a	0.035	-0.001	59200000	692.834	n/a	n/a	n/a	n/a	692.794	n/a	n/a	n/a	n/a	0.853	n/a	n/a		n/a	n/a	n/a		Medium
apo	0s	H2O_MS_0_20201004_150519	CUT-PRESCISSION-ZAP-70(1-259)	24	36	EEHLKLAGMADGL	H	3	8.67	8.54-8.83	64	n/a	n/a	0.019	0	205000000	462.177	n/a	n/a	n/a	n/a	462.198	n/a	n/a	n/a	n/a	0.9497	n/a	n/a		n/a	n/a	n/a		High
apo	0s	H2O_MS_0_20201004_150519	CUT-PRESCISSION-ZAP-70(1-259)	24	38	EEHLKLAGMADGLFL	H	2	11.73	11.65-11.86	47	n/a	n/a	0.045	-0.001	4310000	823.172	n/a	n/a	n/a	n/a	822.96	n/a	n/a	n/a	n/a	0.6989	n/a	n/a		n/a	n/a	n/a		Medium
apo	0s	H2O_MS_0_20201004_150519	CUT-PRESCISSION-ZAP-70(1-259)	24	38	EEHLKLAGMADGLFL	H	3	11.73	11.58-11.79	47	n/a	n/a	0.025	0	25600000	548.947	n/a	n/a	n/a	n/a	548.976	n/a	n/a	n/a	n/a	0.9363	n/a	n/a		n/a	n/a	n/a		High
apo	0s	H2O_MS_0_20201004_150519	CUT-PRESCISSION-ZAP-70(1-259)	25	36	EHLKLAGMADGL	H	3	8.31	8.26-8.47	47	n/a	n/a	0.016	0	6920000	419.215	n/a	n/a	n/a	n/a	419.16	n/a	n/a	n/a	n/a	0.7591	n/a	n/a		n/a	n/a	n/a		Medium
apo	0s	H2O_MS_0_20201004_150519	CUT-PRESCISSION-ZAP-70(1-259)	25	37	EHLKLAGMADGLF	H	3	10.32	10.39-10.68	68	n/a	n/a	0.018	-0.001	6990000	468.144	n/a	n/a	n/a	n/a	468.218	n/a	n/a	n/a	n/a	0.8255	n/a	n/a		n/a	n/a	n/a		Medium
apo	0s	H2O_MS_0_20201004_150519	CUT-PRESCISSION-ZAP-70(1-259)	26	36	HLKLAGMADGL	H	2	7.91	7.93-8.15	52	n/a	n/a	0.026	0	112000000	563.656	n/a	n/a	n/a	n/a	563.68	n/a	n/a	n/a	n/a	0.9033	n/a	n/a		n/a	n/a	n/a		Medium
apo	0s	H2O_MS_0_20201004_150519	CUT-PRESCISSION-ZAP-70(1-259)	26	36	HLKLAGMADGL	H	3	7.91	7.81-8.02	47	n/a	n/a	0.011	0	41200000	376.09	n/a	n/a	n/a	n/a	376.122	n/a	n/a	n/a	n/a	0.8035	n/a	n/a		n/a	n/a	n/a		Medium
apo	0s	H2O_MS_0_20201004_150519	CUT-PRESCISSION-ZAP-70(1-259)	26	37	HLKLAGMADGLF	H	2	10.37	10.18-10.43	56	n/a	n/a	0.031	-0.001	96200000	637.245	n/a	n/a	n/a	n/a	637.267	n/a	n/a	n/a	n/a	0.9444	n/a	n/a		n/a	n/a	n/a		High
apo	0s	H2O_MS_0_20201004_150519	CUT-PRESCISSION-ZAP-70(1-259)	26	37	HLKLAGMADGLF	H	3	10.37	10.22-10.52	68	n/a	n/a	0.017	-0.001	185000000	425.158	n/a	n/a	n/a	n/a	425.18	n/a	n/a	n/a	n/a	0.9486	n/a	n/a		n/a	n/a	n/a		High
apo	0s	H2O_MS_0_20201004_150519	CUT-PRESCISSION-ZAP-70(1-259)	26	38	HLKLAGMADGLFL	H	2	11.35	11.35-11.61	58	n/a	n/a	0.034	-0.001	28300000	693.811	n/a	n/a	n/a	n/a	693.846	n/a	n/a	n/a	n/a	0.9007	n/a	n/a		n/a	n/a	n/a		Medium
apo	0s	H2O_MS_0_20201004_150519	CUT-PRESCISSION-ZAP-70(1-259)	26	38	HLKLAGMADGLFL	H	3	11.35	11.20-11.50	68	n/a	n/a	0.019	-0.001	87300000	462.875	n/a	n/a	n/a	n/a	462.9	n/a	n/a	n/a	n/a	0.9559	n/a	n/a		n/a	n/a	n/a		High
apo	0s	H2O_MS_0_20201004_150519	CUT-PRESCISSION-ZAP-70(1-259)	27	36	LKLAGMADGL	H	2	8.87	8.91-9.16	59	n/a	n/a	0.021	-0.001	103000000	495.088	n/a	n/a	n/a	n/a	495.11	n/a	n/a	n/a	n/a	0.9373	n/a	n/a		n/a	n/a	n/a		High
apo	0s	H2O_MS_0_20201004_150519	CUT-PRESCISSION-ZAP-70(1-259)	27	38	LKLAGMADGLFL	H	2	12.41	12.35-12.56	48	n/a	n/a	0.029	-0.001	19600000	625.384	n/a	n/a	n/a	n/a	625.276	n/a	n/a	n/a	n/a	0.8504	n/a	n/a		n/a	n/a	n/a		Medium
apo	0s	H2O_MS_0_20201004_150519	CUT-PRESCISSION-ZAP-70(1-259)	28	39	KLAGMADGLFLL	H	2	12.8	12.47-12.68	47	n/a	n/a	0.028	-0.001	10800000	625.304	n/a	n/a	n/a	n/a	625.276	n/a	n/a	n/a	n/a	0.7973	n/a	n/a		n/a	n/a	n/a		Medium
apo	0s	H2O_MS_0_20201004_150519	CUT-PRESCISSION-ZAP-70(1-259)	29	38	LAGMADGLFL	H	1	12.61	12.59-12.89	68	n/a	n/a	0.061	-0.002	36900000	1008.08	n/a	n/a	n/a	n/a	1008.21	n/a	n/a	n/a	n/a	0.8871	n/a	n/a		n/a	n/a	n/a		Medium
apo	0s	H2O_MS_0_20201004_150519	CUT-PRESCISSION-ZAP-70(1-259)	29	38	LAGMADGLFL	H	2	12.61	12.59-12.80	47	n/a	n/a	0.021	-0.001	15900000	504.569	n/a	n/a	n/a	n/a	504.611	n/a	n/a	n/a	n/a	0.9208	n/a	n/a		n/a	n/a	n/a		Medium
apo	0s	H2O_MS_0_20201004_150519	CUT-PRESCISSION-ZAP-70(1-259)	30	38	AGMADGLFL	H	2	12.08	11.34-11.64	68	n/a	n/a	0.018	0.005	277000000	448.013	n/a	n/a	n/a	n/a	448.032	n/a	n/a	n/a	n/a	0.9046	n/a	n/a		n/a	n/a	n/a		High
apo	0s	H2O_MS_0_20201004_150519	CUT-PRESCISSION-ZAP-70(1-259)	37	41	FLLRQ	H	2	6.21	5.93-6.23	68	n/a	n/a	0.012	0	167000000	338.897	n/a	n/a	n/a	n/a	338.918	n/a	n/a	n/a	n/a	0.954	n/a	n/a		n/a	n/a	n/a		High
apo	0s	H2O_MS_0_20201004_150519	CUT-PRESCISSION-ZAP-70(1-259)	37	43	FLLRQCL	H	2	10.19	9.96-10.26	68	n/a	n/a	0.016	-0.001	224000000	447.028	n/a	n/a	n/a	n/a	447.069	n/a	n/a	n/a	n/a	0.7983	n/a	n/a		n/a	n/a	n/a		Medium
apo	0s	H2O_MS_0_20201004_150519	CUT-PRESCISSION-ZAP-70(1-259)	38	42	LLRQC	H	2	3.01	3.04-3.24	46	n/a	n/a	0.011	-0.001	52600000	316.948	n/a	n/a	n/a	n/a	316.902	n/a	n/a	n/a	n/a	0.8629	n/a	n/a		n/a	n/a	n/a		Medium
apo	0s	H2O_MS_0_20201004_150519	CUT-PRESCISSION-ZAP-70(1-259)	38	43	LLRQCL	H	2	6.56	6.37-6.67	68	n/a	n/a	0.014	-0.001	681000000	373.454	n/a	n/a	n/a	n/a	373.481	n/a	n/a	n/a	n/a	0.9228	n/a	n/a		n/a	n/a	n/a		High
apo	0s	H2O_MS_0_20201004_150519	CUT-PRESCISSION-ZAP-70(1-259)	39	43	LRQCL	H	2	4.61	4.45-4.72	62	n/a	n/a	0.011	-0.001	202000000	316.848	n/a	n/a	n/a	n/a	316.902	n/a	n/a	n/a	n/a	0.9011	n/a	n/a		n/a	n/a	n/a		High
apo	0s	H2O_MS_0_20201004_150519	CUT-PRESCISSION-ZAP-70(1-259)	39	51	LRQCLRSLGGYVL	H	3	9.37	9.31-9.61	68	n/a	n/a	0.019	0	47000000	493.688	n/a	n/a	n/a	n/a	493.6	n/a	n/a	n/a	n/a	0.7992	n/a	n/a		n/a	n/a	n/a		Medium
apo	0s	H2O_MS_0_20201004_150519	CUT-PRESCISSION-ZAP-70(1-259)	42	48	CLRSLGG	H	2	3.95	3.83-4.03	46	n/a	n/a	0.013	0	19500000	353.381	n/a	n/a	n/a	n/a	353.428	n/a	n/a	n/a	n/a	0.8951	n/a	n/a		n/a	n/a	n/a		Medium
apo	0s	H2O_MS_0_20201004_150519	CUT-PRESCISSION-ZAP-70(1-259)	42	51	CLRSLGGYVL	H	2	9.46	9.50-9.76	59	n/a	n/a	0.024	-0.001	225000000	541.143	n/a	n/a	n/a	n/a	541.159	n/a	n/a	n/a	n/a	0.9385	n/a	n/a		n/a	n/a	n/a		High
apo	0s	H2O_MS_0_20201004_150519	CUT-PRESCISSION-ZAP-70(1-259)	43	51	LRSLGGYVL	H	2	8.95	9.03-9.25	49	n/a	n/a	0.021	-0.001	675000000	489.579	n/a	n/a	n/a	n/a	489.587	n/a	n/a	n/a	n/a	0.9726	n/a	n/a		n/a	n/a	n/a		High
apo	0s	H2O_MS_0_20201004_150519	CUT-PRESCISSION-ZAP-70(1-259)	44	51	RSLGGYVL	H	2	8.41	8.15-8.45	69	n/a	n/a	0.017	0	704000000	432.998	n/a	n/a	n/a	n/a	433.008	n/a	n/a	n/a	n/a	0.9613	n/a	n/a		n/a	n/a	n/a		High
apo	0s	H2O_MS_0_20201004_150519	CUT-PRESCISSION-ZAP-70(1-259)	52	61	SLVHDVRFHH	H	2	4.7	4.59-4.80	47	n/a	n/a	0.028	-0.001	6400000	624.114	n/a	n/a	n/a	n/a	624.197	n/a	n/a	n/a	n/a	0.8575	n/a	n/a		n/a	n/a	n/a		Medium
apo	0s	H2O_MS_0_20201004_150519	CUT-PRESCISSION-ZAP-70(1-259)	52	61	SLVHDVRFHH	H	3	4.7	4.59-4.80	47	n/a	n/a	0.016	-0.001	56000000	416.465	n/a	n/a	n/a	n/a	416.467	n/a	n/a	n/a	n/a	0.946	n/a	n/a		n/a	n/a	n/a		Medium
apo	0s	H2O_MS_0_20201004_150519	CUT-PRESCISSION-ZAP-70(1-259)	52	61	SLVHDVRFHH	H	4	4.7	4.54-4.76	51	n/a	n/a	0.011	-0.001	64000000	312.595	n/a	n/a	n/a	n/a	312.602	n/a	n/a	n/a	n/a	0.9693	n/a	n/a		n/a	n/a	n/a		High
apo	0s	H2O_MS_0_20201004_150519	CUT-PRESCISSION-ZAP-70(1-259)	52	63	SLVHDVRFHHFP	H	2	7.07	6.95-7.25	68	n/a	n/a	0.038	-0.001	73600000	746.292	n/a	n/a	n/a	n/a	746.342	n/a	n/a	n/a	n/a	0.9359	n/a	n/a		n/a	n/a	n/a		High
apo	0s	H2O_MS_0_20201004_150519	CUT-PRESCISSION-ZAP-70(1-259)	52	63	SLVHDVRFHHFP	H	3	7.07	7.06-7.36	69	n/a	n/a	0.021	-0.001	394000000	497.893	n/a	n/a	n/a	n/a	497.897	n/a	n/a	n/a	n/a	0.921	n/a	n/a		n/a	n/a	n/a		Medium
apo	0s	H2O_MS_0_20201004_150519	CUT-PRESCISSION-ZAP-70(1-259)	52	63	SLVHDVRFHHFP	H	4	7.07	6.98-7.28	69	n/a	n/a	0.014	0	670000000	373.673	n/a	n/a	n/a	n/a	373.675	n/a	n/a	n/a	n/a	0.971	n/a	n/a		n/a	n/a	n/a		High
apo	0s	H2O_MS_0_20201004_150519	CUT-PRESCISSION-ZAP-70(1-259)	52	65	SLVHDVRFHHFPIE	H	2	7.75	7.76-8.06	68	n/a	n/a	0.048	-0.001	50100000	867.425	n/a	n/a	n/a	n/a	867.478	n/a	n/a	n/a	n/a	0.921	n/a	n/a		n/a	n/a	n/a		High
apo	0s	H2O_MS_0_20201004_150519	CUT-PRESCISSION-ZAP-70(1-259)	52	65	SLVHDVRFHHFPIE	H	3	7.75	7.69-7.99	68	n/a	n/a	0.027	-0.001	310000000	578.669	n/a	n/a	n/a	n/a	578.655	n/a	n/a	n/a	n/a	0.9564	n/a	n/a		n/a	n/a	n/a		High
apo	0s	H2O_MS_0_20201004_150519	CUT-PRESCISSION-ZAP-70(1-259)	52	65	SLVHDVRFHHFPIE	H	4	7.75	7.75-8.05	69	n/a	n/a	0.018	-0.001	593000000	434.238	n/a	n/a	n/a	n/a	434.243	n/a	n/a	n/a	n/a	0.9728	n/a	n/a		n/a	n/a	n/a		High
apo	0s	H2O_MS_0_20201004_150519	CUT-PRESCISSION-ZAP-70(1-259)	52	65	SLVHDVRFHHFPIE	H	5	7.75	7.84-8.13	66	n/a	n/a	0.011	0	27300000	347.581	n/a	n/a	n/a	n/a	347.596	n/a	n/a	n/a	n/a	0.9012	n/a	n/a		n/a	n/a	n/a		High
apo	0s	H2O_MS_0_20201004_150519	CUT-PRESCISSION-ZAP-70(1-259)	52	66	SLVHDVRFHHFPIER	H	2	6.83	6.83-7.03	47	n/a	n/a	0.052	-0.002	4420000	945.486	n/a	n/a	n/a	n/a	945.571	n/a	n/a	n/a	n/a	0.7698	n/a	n/a		n/a	n/a	n/a		Medium
apo	0s	H2O_MS_0_20201004_150519	CUT-PRESCISSION-ZAP-70(1-259)	52	66	SLVHDVRFHHFPIER	H	3	6.83	6.94-7.17	52	n/a	n/a	0.03	-0.001	188000000	630.703	n/a	n/a	n/a	n/a	630.717	n/a	n/a	n/a	n/a	0.9536	n/a	n/a		n/a	n/a	n/a		High
apo	0s	H2O_MS_0_20201004_150519	CUT-PRESCISSION-ZAP-70(1-259)	52	66	SLVHDVRFHHFPIER	H	4	6.83	6.91-7.21	68	n/a	n/a	0.02	0	786000000	473.285	n/a	n/a	n/a	n/a	473.289	n/a	n/a	n/a	n/a	0.9703	n/a	n/a		n/a	n/a	n/a		High
apo	0s	H2O_MS_0_20201004_150519	CUT-PRESCISSION-ZAP-70(1-259)	52	66	SLVHDVRFHHFPIER	H	5	6.83	6.89-7.19	68	n/a	n/a	0.014	-0.001	524000000	378.828	n/a	n/a	n/a	n/a	378.833	n/a	n/a	n/a	n/a	0.9717	n/a	n/a		n/a	n/a	n/a		High
apo	0s	H2O_MS_0_20201004_150519	CUT-PRESCISSION-ZAP-70(1-259)	52	66	SLVHDVRFHHFPIER	H	6	6.83	6.82-7.12	68	n/a	n/a	0.011	0	19300000	315.85	n/a	n/a	n/a	n/a	315.862	n/a	n/a	n/a	n/a	0.9359	n/a	n/a		n/a	n/a	n/a		High
apo	0s	H2O_MS_0_20201004_150519	CUT-PRESCISSION-ZAP-70(1-259)	53	63	LVHDVRFHHFP	H	3	5.75	5.88-6.08	46	n/a	n/a	0.018	-0.001	5840000	468.929	n/a	n/a	n/a	n/a	468.871	n/a	n/a	n/a	n/a	0.7313	n/a	n/a		n/a	n/a	n/a		Medium
apo	0s	H2O_MS_0_20201004_150519	CUT-PRESCISSION-ZAP-70(1-259)	54	58	VHDVR	H	2	3.11	3.10-3.30	46	n/a	n/a	0.01	-0.001	9410000	313.336	n/a	n/a	n/a	n/a	313.353	n/a	n/a	n/a	n/a	0.8915	n/a	n/a		n/a	n/a	n/a		Medium
apo	0s	H2O_MS_0_20201004_150519	CUT-PRESCISSION-ZAP-70(1-259)	56	63	DVRFHHFP	H	2	5.81	5.98-6.18	46	n/a	n/a	0.024	0	119000000	528.078	n/a	n/a	n/a	n/a	528.089	n/a	n/a	n/a	n/a	0.9397	n/a	n/a		n/a	n/a	n/a		Medium
apo	0s	H2O_MS_0_20201004_150519	CUT-PRESCISSION-ZAP-70(1-259)	56	63	DVRFHHFP	H	3	5.81	5.93-6.23	68	n/a	n/a	0.013	0	920000000	352.389	n/a	n/a	n/a	n/a	352.395	n/a	n/a	n/a	n/a	0.9606	n/a	n/a		n/a	n/a	n/a		High
apo	0s	H2O_MS_0_20201004_150519	CUT-PRESCISSION-ZAP-70(1-259)	56	65	DVRFHHFPIE	H	3	7.18	7.18-7.48	68	n/a	n/a	0.018	-0.001	150000000	433.144	n/a	n/a	n/a	n/a	433.152	n/a	n/a	n/a	n/a	0.9721	n/a	n/a		n/a	n/a	n/a		Medium
apo	0s	H2O_MS_0_20201004_150519	CUT-PRESCISSION-ZAP-70(1-259)	56	66	DVRFHHFPIER	H	2	5.99	5.95-6.15	47	n/a	n/a	0.035	-0.001	10500000	727.887	n/a	n/a	n/a	n/a	727.318	n/a	n/a	n/a	n/a	0.6515	n/a	n/a		n/a	n/a	n/a		Medium
apo	0s	H2O_MS_0_20201004_150519	CUT-PRESCISSION-ZAP-70(1-259)	56	66	DVRFHHFPIER	H	3	5.99	5.89-6.09	47	n/a	n/a	0.02	0	48500000	485.219	n/a	n/a	n/a	n/a	485.214	n/a	n/a	n/a	n/a	0.9514	n/a	n/a		n/a	n/a	n/a		Medium
apo	0s	H2O_MS_0_20201004_150519	CUT-PRESCISSION-ZAP-70(1-259)	56	66	DVRFHHFPIER	H	4	5.99	5.99-6.28	68	n/a	n/a	0.014	-0.001	954000000	364.158	n/a	n/a	n/a	n/a	364.163	n/a	n/a	n/a	n/a	0.9714	n/a	n/a		n/a	n/a	n/a		High
apo	0s	H2O_MS_0_20201004_150519	CUT-PRESCISSION-ZAP-70(1-259)	56	68	DVRFHHFPIERQL	H	3	7.13	7.07-7.27	46	n/a	n/a	0.024	0	17200000	565.613	n/a	n/a	n/a	n/a	565.644	n/a	n/a	n/a	n/a	0.79	n/a	n/a		n/a	n/a	n/a		Medium
apo	0s	H2O_MS_0_20201004_150519	CUT-PRESCISSION-ZAP-70(1-259)	56	68	DVRFHHFPIERQL	H	4	7.13	7.01-7.21	46	n/a	n/a	0.016	0	23600000	424.462	n/a	n/a	n/a	n/a	424.485	n/a	n/a	n/a	n/a	0.9238	n/a	n/a		n/a	n/a	n/a		Medium
apo	0s	H2O_MS_0_20201004_150519	CUT-PRESCISSION-ZAP-70(1-259)	56	69	DVRFHHFPIERQLN	H	4	6.8	6.73-6.93	47	n/a	n/a	0.018	-0.001	17200000	452.992	n/a	n/a	n/a	n/a	453.01	n/a	n/a	n/a	n/a	0.9214	n/a	n/a		n/a	n/a	n/a		Medium
apo	0s	H2O_MS_0_20201004_150519	CUT-PRESCISSION-ZAP-70(1-259)	57	63	VRFHHFP	H	2	4.89	4.91-5.11	46	n/a	n/a	0.018	0	19200000	470.693	n/a	n/a	n/a	n/a	470.545	n/a	n/a	n/a	n/a	0.5618	n/a	n/a		n/a	n/a	n/a		Medium
apo	0s	H2O_MS_0_20201004_150519	CUT-PRESCISSION-ZAP-70(1-259)	57	63	VRFHHFP	H	3	4.89	4.87-5.17	68	n/a	n/a	0.011	-0.001	77400000	314.024	n/a	n/a	n/a	n/a	314.032	n/a	n/a	n/a	n/a	0.958	n/a	n/a		n/a	n/a	n/a		High
apo	0s	H2O_MS_0_20201004_150519	CUT-PRESCISSION-ZAP-70(1-259)	57	65	VRFHHFPIE	H	2	6.22	6.39-6.59	47	n/a	n/a	0.025	-0.001	4050000	591.803	n/a	n/a	n/a	n/a	591.681	n/a	n/a	n/a	n/a	0.589	n/a	n/a		n/a	n/a	n/a		Medium
apo	0s	H2O_MS_0_20201004_150519	CUT-PRESCISSION-ZAP-70(1-259)	57	65	VRFHHFPIE	H	3	6.22	6.32-6.52	47	n/a	n/a	0.014	0	10100000	394.834	n/a	n/a	n/a	n/a	394.79	n/a	n/a	n/a	n/a	0.836	n/a	n/a		n/a	n/a	n/a		Medium
apo	0s	H2O_MS_0_20201004_150519	CUT-PRESCISSION-ZAP-70(1-259)	57	66	VRFHHFPIER	H	2	5.29	5.35-5.55	46	n/a	n/a	0.032	-0.001	4590000	669.681	n/a	n/a	n/a	n/a	669.774	n/a	n/a	n/a	n/a	0.7978	n/a	n/a		n/a	n/a	n/a		Medium
apo	0s	H2O_MS_0_20201004_150519	CUT-PRESCISSION-ZAP-70(1-259)	57	66	VRFHHFPIER	H	3	5.29	5.28-5.48	46	n/a	n/a	0.017	-0.001	59300000	446.849	n/a	n/a	n/a	n/a	446.852	n/a	n/a	n/a	n/a	0.7889	n/a	n/a		n/a	n/a	n/a		Medium
apo	0s	H2O_MS_0_20201004_150519	CUT-PRESCISSION-ZAP-70(1-259)	57	66	VRFHHFPIER	H	4	5.29	5.26-5.56	69	n/a	n/a	0.012	-0.001	170000000	335.383	n/a	n/a	n/a	n/a	335.391	n/a	n/a	n/a	n/a	0.9674	n/a	n/a		n/a	n/a	n/a		High
apo	0s	H2O_MS_0_20201004_150519	CUT-PRESCISSION-ZAP-70(1-259)	59	63	FHHFP	H	2	4.46	4.48-4.78	68	n/a	n/a	0.012	-0.001	247000000	342.865	n/a	n/a	n/a	n/a	342.886	n/a	n/a	n/a	n/a	0.9049	n/a	n/a		n/a	n/a	n/a		Medium
apo	0s	H2O_MS_0_20201004_150519	CUT-PRESCISSION-ZAP-70(1-259)	59	65	FHHFPIE	H	2	6.22	6.21-6.42	47	n/a	n/a	0.018	-0.001	11700000	464.148	n/a	n/a	n/a	n/a	464.022	n/a	n/a	n/a	n/a	0.7798	n/a	n/a		n/a	n/a	n/a		Medium
apo	0s	H2O_MS_0_20201004_150519	CUT-PRESCISSION-ZAP-70(1-259)	59	66	FHHFPIER	H	2	5.11	4.98-5.19	47	n/a	n/a	0.022	-0.001	21400000	542.284	n/a	n/a	n/a	n/a	542.116	n/a	n/a	n/a	n/a	0.8406	n/a	n/a		n/a	n/a	n/a		Medium
apo	0s	H2O_MS_0_20201004_150519	CUT-PRESCISSION-ZAP-70(1-259)	59	66	FHHFPIER	H	3	5.11	4.96-5.26	68	n/a	n/a	0.013	-0.001	292000000	361.735	n/a	n/a	n/a	n/a	361.746	n/a	n/a	n/a	n/a	0.9388	n/a	n/a		n/a	n/a	n/a		High
apo	0s	H2O_MS_0_20201004_150519	CUT-PRESCISSION-ZAP-70(1-259)	61	66	HFPIER	H	2	4.14	4.23-4.44	46	n/a	n/a	0.015	0	173000000	399.939	n/a	n/a	n/a	n/a	399.959	n/a	n/a	n/a	n/a	0.9425	n/a	n/a		n/a	n/a	n/a		High
apo	0s	H2O_MS_0_20201004_150519	CUT-PRESCISSION-ZAP-70(1-259)	62	66	FPIER	H	2	4.34	4.36-4.66	68	n/a	n/a	0.012	-0.001	254000000	331.38	n/a	n/a	n/a	n/a	331.389	n/a	n/a	n/a	n/a	0.9527	n/a	n/a		n/a	n/a	n/a		High
apo	0s	H2O_MS_0_20201004_150519	CUT-PRESCISSION-ZAP-70(1-259)	64	68	IERQL	H	2	3.36	3.36-3.56	46	n/a	n/a	0.011	-0.001	69600000	329.877	n/a	n/a	n/a	n/a	329.888	n/a	n/a	n/a	n/a	0.9439	n/a	n/a		n/a	n/a	n/a		Medium
apo	0s	H2O_MS_0_20201004_150519	CUT-PRESCISSION-ZAP-70(1-259)	64	71	IERQLNGT	H	2	3	2.84-3.04	47	n/a	n/a	0.019	-0.001	17300000	466.003	n/a	n/a	n/a	n/a	466.017	n/a	n/a	n/a	n/a	0.9668	n/a	n/a		n/a	n/a	n/a		High
apo	0s	H2O_MS_0_20201004_150519	CUT-PRESCISSION-ZAP-70(1-259)	64	72	IERQLNGTY	H	2	4.62	4.50-4.70	47	n/a	n/a	0.024	-0.001	7030000	547.601	n/a	n/a	n/a	n/a	547.604	n/a	n/a	n/a	n/a	0.7615	n/a	n/a		n/a	n/a	n/a		Medium
apo	0s	H2O_MS_0_20201004_150519	CUT-PRESCISSION-ZAP-70(1-259)	66	72	RQLNGTY	H	2	3.69	3.52-3.77	57	n/a	n/a	0.017	-0.001	102000000	426.47	n/a	n/a	n/a	n/a	426.468	n/a	n/a	n/a	n/a	0.9514	n/a	n/a		n/a	n/a	n/a		High
apo	0s	H2O_MS_0_20201004_150519	CUT-PRESCISSION-ZAP-70(1-259)	66	81	RQLNGTYAIAGGKAHC	H	3	4.55	4.56-4.80	56	n/a	n/a	0.024	-0.001	8000000	554.238	n/a	n/a	n/a	n/a	554.298	n/a	n/a	n/a	n/a	0.8416	n/a	n/a		n/a	n/a	n/a		Medium
apo	0s	H2O_MS_0_20201004_150519	CUT-PRESCISSION-ZAP-70(1-259)	69	81	NGTYAIAGGKAHC	H	2	4.08	3.93-4.23	68	n/a	n/a	0.03	-0.001	161000000	632.178	n/a	n/a	n/a	n/a	632.206	n/a	n/a	n/a	n/a	0.9567	n/a	n/a		n/a	n/a	n/a		High
apo	0s	H2O_MS_0_20201004_150519	CUT-PRESCISSION-ZAP-70(1-259)	69	81	NGTYAIAGGKAHC	H	3	4.08	4.03-4.33	69	n/a	n/a	0.017	-0.001	618000000	421.793	n/a	n/a	n/a	n/a	421.807	n/a	n/a	n/a	n/a	0.9412	n/a	n/a		n/a	n/a	n/a		Medium
apo	0s	H2O_MS_0_20201004_150519	CUT-PRESCISSION-ZAP-70(1-259)	69	84	NGTYAIAGGKAHCGPA	H	2	4.49	4.38-4.68	69	n/a	n/a	0.039	-0.001	206000000	744.81	n/a	n/a	n/a	n/a	744.829	n/a	n/a	n/a	n/a	0.9654	n/a	n/a		n/a	n/a	n/a		High
apo	0s	H2O_MS_0_20201004_150519	CUT-PRESCISSION-ZAP-70(1-259)	69	84	NGTYAIAGGKAHCGPA	H	3	4.49	4.38-4.68	68	n/a	n/a	0.022	-0.001	1040000000	496.877	n/a	n/a	n/a	n/a	496.888	n/a	n/a	n/a	n/a	0.9598	n/a	n/a		n/a	n/a	n/a		High
apo	0s	H2O_MS_0_20201004_150519	CUT-PRESCISSION-ZAP-70(1-259)	70	78	GTYAIAGGK	H	2	3.52	3.52-3.72	46	n/a	n/a	0.016	-0.001	7420000	419.472	n/a	n/a	n/a	n/a	419.474	n/a	n/a	n/a	n/a	0.878	n/a	n/a		n/a	n/a	n/a		Medium
apo	0s	H2O_MS_0_20201004_150519	CUT-PRESCISSION-ZAP-70(1-259)	70	84	GTYAIAGGKAHCGPA	H	2	4.28	4.29-4.52	54	n/a	n/a	0.035	-0.001	42100000	687.743	n/a	n/a	n/a	n/a	687.777	n/a	n/a	n/a	n/a	0.9516	n/a	n/a		n/a	n/a	n/a		High
apo	0s	H2O_MS_0_20201004_150519	CUT-PRESCISSION-ZAP-70(1-259)	70	84	GTYAIAGGKAHCGPA	H	3	4.28	4.25-4.55	68	n/a	n/a	0.019	-0.001	230000000	458.833	n/a	n/a	n/a	n/a	458.854	n/a	n/a	n/a	n/a	0.9549	n/a	n/a		n/a	n/a	n/a		High
apo	0s	H2O_MS_0_20201004_150519	CUT-PRESCISSION-ZAP-70(1-259)	72	81	YAIAGGKAHC	H	2	3.46	3.53-3.74	46	n/a	n/a	0.021	-0.001	13000000	496.039	n/a	n/a	n/a	n/a	496.077	n/a	n/a	n/a	n/a	0.8802	n/a	n/a		n/a	n/a	n/a		Medium
apo	0s	H2O_MS_0_20201004_150519	CUT-PRESCISSION-ZAP-70(1-259)	72	81	YAIAGGKAHC	H	3	3.46	3.44-3.74	68	n/a	n/a	0.012	-0.001	65600000	331.024	n/a	n/a	n/a	n/a	331.054	n/a	n/a	n/a	n/a	0.9325	n/a	n/a		n/a	n/a	n/a		Medium
apo	0s	H2O_MS_0_20201004_150519	CUT-PRESCISSION-ZAP-70(1-259)	72	84	YAIAGGKAHCGPA	H	2	4.1	3.86-4.11	56	n/a	n/a	0.029	-0.001	46800000	608.647	n/a	n/a	n/a	n/a	608.7	n/a	n/a	n/a	n/a	0.9409	n/a	n/a		n/a	n/a	n/a		High
apo	0s	H2O_MS_0_20201004_150519	CUT-PRESCISSION-ZAP-70(1-259)	72	85	YAIAGGKAHCGPAE	H	2	3.98	3.88-4.18	68	n/a	n/a	0.034	-0.001	32200000	673.202	n/a	n/a	n/a	n/a	673.257	n/a	n/a	n/a	n/a	0.9293	n/a	n/a		n/a	n/a	n/a		High
apo	0s	H2O_MS_0_20201004_150519	CUT-PRESCISSION-ZAP-70(1-259)	72	85	YAIAGGKAHCGPAE	H	3	3.98	3.93-4.13	46	n/a	n/a	0.018	-0.001	135000000	449.153	n/a	n/a	n/a	n/a	449.174	n/a	n/a	n/a	n/a	0.9565	n/a	n/a		n/a	n/a	n/a		High
apo	0s	H2O_MS_0_20201004_150519	CUT-PRESCISSION-ZAP-70(1-259)	72	86	YAIAGGKAHCGPAEL	H	2	6.35	6.26-6.56	69	n/a	n/a	0.038	-0.001	627000000	729.903	n/a	n/a	n/a	n/a	729.836	n/a	n/a	n/a	n/a	0.9185	n/a	n/a		n/a	n/a	n/a		High
apo	0s	H2O_MS_0_20201004_150519	CUT-PRESCISSION-ZAP-70(1-259)	72	86	YAIAGGKAHCGPAEL	H	3	6.35	6.26-6.56	69	n/a	n/a	0.021	-0.001	2150000000	486.881	n/a	n/a	n/a	n/a	486.893	n/a	n/a	n/a	n/a	0.9633	n/a	n/a		n/a	n/a	n/a		High
apo	0s	H2O_MS_0_20201004_150519	CUT-PRESCISSION-ZAP-70(1-259)	73	84	AIAGGKAHCGPA	H	2	2.38	2.36-2.57	48	n/a	n/a	0.023	-0.001	13800000	527.066	n/a	n/a	n/a	n/a	527.113	n/a	n/a	n/a	n/a	0.9335	n/a	n/a		n/a	n/a	n/a		High
apo	0s	H2O_MS_0_20201004_150519	CUT-PRESCISSION-ZAP-70(1-259)	73	84	AIAGGKAHCGPA	H	3	2.38	2.36-2.56	46	n/a	n/a	0.013	-0.001	41000000	351.784	n/a	n/a	n/a	n/a	351.744	n/a	n/a	n/a	n/a	0.9026	n/a	n/a		n/a	n/a	n/a		Medium
apo	0s	H2O_MS_0_20201004_150519	CUT-PRESCISSION-ZAP-70(1-259)	73	85	AIAGGKAHCGPAE	H	2	2.49	2.37-2.67	69	n/a	n/a	0.027	-0.001	10800000	591.611	n/a	n/a	n/a	n/a	591.67	n/a	n/a	n/a	n/a	0.9261	n/a	n/a		n/a	n/a	n/a		High
apo	0s	H2O_MS_0_20201004_150519	CUT-PRESCISSION-ZAP-70(1-259)	73	85	AIAGGKAHCGPAE	H	3	2.49	2.42-2.72	68	n/a	n/a	0.015	-0.001	43000000	394.766	n/a	n/a	n/a	n/a	394.782	n/a	n/a	n/a	n/a	0.9433	n/a	n/a		n/a	n/a	n/a		High
apo	0s	H2O_MS_0_20201004_150519	CUT-PRESCISSION-ZAP-70(1-259)	73	86	AIAGGKAHCGPAEL	H	2	5.15	5.00-5.30	68	n/a	n/a	0.032	-0.001	274000000	648.227	n/a	n/a	n/a	n/a	648.249	n/a	n/a	n/a	n/a	0.9534	n/a	n/a		n/a	n/a	n/a		High
apo	0s	H2O_MS_0_20201004_150519	CUT-PRESCISSION-ZAP-70(1-259)	73	86	AIAGGKAHCGPAEL	H	3	5.15	5.00-5.30	68	n/a	n/a	0.017	-0.001	1040000000	432.49	n/a	n/a	n/a	n/a	432.502	n/a	n/a	n/a	n/a	0.9624	n/a	n/a		n/a	n/a	n/a		High
apo	0s	H2O_MS_0_20201004_150519	CUT-PRESCISSION-ZAP-70(1-259)	74	84	IAGGKAHCGPA	H	2	2.29	2.27-2.47	47	n/a	n/a	0.022	0	9050000	491.534	n/a	n/a	n/a	n/a	491.574	n/a	n/a	n/a	n/a	0.8932	n/a	n/a		n/a	n/a	n/a		Medium
apo	0s	H2O_MS_0_20201004_150519	CUT-PRESCISSION-ZAP-70(1-259)	74	84	IAGGKAHCGPA	H	3	2.29	2.30-2.50	47	n/a	n/a	0.011	-0.001	22100000	328.026	n/a	n/a	n/a	n/a	328.052	n/a	n/a	n/a	n/a	0.9376	n/a	n/a		n/a	n/a	n/a		Medium
apo	0s	H2O_MS_0_20201004_150519	CUT-PRESCISSION-ZAP-70(1-259)	74	85	IAGGKAHCGPAE	H	2	2.27	2.28-2.48	47	n/a	n/a	0.022	0	1030000	556.107	n/a	n/a	n/a	n/a	556.131	n/a	n/a	n/a	n/a	0.699	n/a	n/a		n/a	n/a	n/a		Medium
apo	0s	H2O_MS_0_20201004_150519	CUT-PRESCISSION-ZAP-70(1-259)	74	85	IAGGKAHCGPAE	H	3	2.27	2.22-2.42	46	n/a	n/a	0.012	0.012	3110000	371.068	n/a	n/a	n/a	n/a	371.09	n/a	n/a	n/a	n/a	0.7338	n/a	n/a		n/a	n/a	n/a		Medium
apo	0s	H2O_MS_0_20201004_150519	CUT-PRESCISSION-ZAP-70(1-259)	75	84	AGGKAHCGPA	H	2	2.42	2.37-2.57	46	n/a	n/a	0.017	-0.001	6480000	434.936	n/a	n/a	n/a	n/a	434.995	n/a	n/a	n/a	n/a	0.9031	n/a	n/a		n/a	n/a	n/a		Medium
apo	0s	H2O_MS_0_20201004_150519	CUT-PRESCISSION-ZAP-70(1-259)	76	86	GGKAHCGPAEL	H	2	4.25	4.06-4.36	68	n/a	n/a	0.023	0	43500000	520.56	n/a	n/a	n/a	n/a	520.592	n/a	n/a	n/a	n/a	0.9378	n/a	n/a		n/a	n/a	n/a		Medium
apo	0s	H2O_MS_0_20201004_150519	CUT-PRESCISSION-ZAP-70(1-259)	76	86	GGKAHCGPAEL	H	3	4.25	4.12-4.32	46	n/a	n/a	0.013	-0.001	70100000	347.38	n/a	n/a	n/a	n/a	347.397	n/a	n/a	n/a	n/a	0.922	n/a	n/a		n/a	n/a	n/a		High
apo	0s	H2O_MS_0_20201004_150519	CUT-PRESCISSION-ZAP-70(1-259)	77	86	GKAHCGPAEL	H	2	4.06	4.05-4.27	50	n/a	n/a	0.021	-0.001	44400000	492.013	n/a	n/a	n/a	n/a	492.066	n/a	n/a	n/a	n/a	0.8743	n/a	n/a		n/a	n/a	n/a		Medium
apo	0s	H2O_MS_0_20201004_150519	CUT-PRESCISSION-ZAP-70(1-259)	88	92	EFYSR	H	2	4	3.97-4.17	47	n/a	n/a	0.012	-0.001	50800000	351.352	n/a	n/a	n/a	n/a	351.378	n/a	n/a	n/a	n/a	0.9371	n/a	n/a		n/a	n/a	n/a		Medium
apo	0s	H2O_MS_0_20201004_150519	CUT-PRESCISSION-ZAP-70(1-259)	89	94	FYSRDP	H	2	3.59	3.49-3.76	63	n/a	n/a	0.015	-0.001	236000000	392.915	n/a	n/a	n/a	n/a	392.922	n/a	n/a	n/a	n/a	0.9599	n/a	n/a		n/a	n/a	n/a		High
apo	0s	H2O_MS_0_20201004_150519	CUT-PRESCISSION-ZAP-70(1-259)	89	98	FYSRDPDGLP	H	2	7.01	6.89-7.16	62	n/a	n/a	0.027	-0.001	89900000	584.097	n/a	n/a	n/a	n/a	584.128	n/a	n/a	n/a	n/a	0.9473	n/a	n/a		n/a	n/a	n/a		High
apo	0s	H2O_MS_0_20201004_150519	CUT-PRESCISSION-ZAP-70(1-259)	89	100	FYSRDPDGLPCN	H	2	6.65	6.50-6.80	69	n/a	n/a	0.035	-0.001	1350000000	692.734	n/a	n/a	n/a	n/a	692.752	n/a	n/a	n/a	n/a	0.9654	n/a	n/a		n/a	n/a	n/a		High
apo	0s	H2O_MS_0_20201004_150519	CUT-PRESCISSION-ZAP-70(1-259)	89	101	FYSRDPDGLPCNL	H	2	9.33	9.26-9.46	47	n/a	n/a	0.038	-0.001	44400000	749.29	n/a	n/a	n/a	n/a	749.331	n/a	n/a	n/a	n/a	0.9193	n/a	n/a		n/a	n/a	n/a		Medium
apo	0s	H2O_MS_0_20201004_150519	CUT-PRESCISSION-ZAP-70(1-259)	90	94	YSRDP	H	2	2.41	2.30-2.51	46	n/a	n/a	0.01	-0.001	1210000	319.277	n/a	n/a	n/a	n/a	319.335	n/a	n/a	n/a	n/a	0.7778	n/a	n/a		n/a	n/a	n/a		Medium
apo	0s	H2O_MS_0_20201004_150519	CUT-PRESCISSION-ZAP-70(1-259)	90	98	YSRDPDGLP	H	2	5.46	5.55-5.85	68	n/a	n/a	0.022	-0.001	210000000	510.518	n/a	n/a	n/a	n/a	510.541	n/a	n/a	n/a	n/a	0.9577	n/a	n/a		n/a	n/a	n/a		High
apo	0s	H2O_MS_0_20201004_150519	CUT-PRESCISSION-ZAP-70(1-259)	90	99	YSRDPDGLPC	H	2	6.44	6.21-6.51	68	n/a	n/a	0.025	-0.001	307000000	562.11	n/a	n/a	n/a	n/a	562.113	n/a	n/a	n/a	n/a	0.945	n/a	n/a		n/a	n/a	n/a		High
apo	0s	H2O_MS_0_20201004_150519	CUT-PRESCISSION-ZAP-70(1-259)	90	100	YSRDPDGLPCN	H	2	4.95	5.21-5.51	68	n/a	n/a	0.029	-0.001	2610000000	619.148	n/a	n/a	n/a	n/a	619.165	n/a	n/a	n/a	n/a	0.9622	n/a	n/a		n/a	n/a	n/a		High
apo	0s	H2O_MS_0_20201004_150519	CUT-PRESCISSION-ZAP-70(1-259)	90	100	YSRDPDGLPCN	H	2	5.98	5.51-5.81	68	n/a	n/a	0.03	-0.001	1700000000	619.146	n/a	n/a	n/a	n/a	619.165	n/a	n/a	n/a	n/a	0.9614	n/a	n/a		n/a	n/a	n/a		High
apo	0s	H2O_MS_0_20201004_150519	CUT-PRESCISSION-ZAP-70(1-259)	90	101	YSRDPDGLPCNL	H	2	8.64	8.61-8.90	65	n/a	n/a	0.034	-0.001	174000000	675.717	n/a	n/a	n/a	n/a	675.744	n/a	n/a	n/a	n/a	0.9525	n/a	n/a		n/a	n/a	n/a		Medium
apo	0s	H2O_MS_0_20201004_150519	CUT-PRESCISSION-ZAP-70(1-259)	90	104	YSRDPDGLPCNLRKP	H	4	6.15	5.99-6.19	46	n/a	n/a	0.017	0	20800000	433.985	n/a	n/a	n/a	n/a	433.744	n/a	n/a	n/a	n/a	0.7202	n/a	n/a		n/a	n/a	n/a		Medium
apo	0s	H2O_MS_0_20201004_150519	CUT-PRESCISSION-ZAP-70(1-259)	95	104	DGLPCNLRKP	H	3	5.86	5.79-6.00	47	n/a	n/a	0.013	0	12100000	371.789	n/a	n/a	n/a	n/a	371.776	n/a	n/a	n/a	n/a	0.86	n/a	n/a		n/a	n/a	n/a		Medium
apo	0s	H2O_MS_0_20201004_150519	CUT-PRESCISSION-ZAP-70(1-259)	96	104	GLPCNLRKP	H	2	5.45	5.19-5.43	54	n/a	n/a	0.02	-0.001	8040000	499.913	n/a	n/a	n/a	n/a	499.617	n/a	n/a	n/a	n/a	0.6117	n/a	n/a		n/a	n/a	n/a		Medium
apo	0s	H2O_MS_0_20201004_150519	CUT-PRESCISSION-ZAP-70(1-259)	96	104	GLPCNLRKP	H	3	5.45	5.38-5.68	69	n/a	n/a	0.01	0	62000000	333.479	n/a	n/a	n/a	n/a	333.414	n/a	n/a	n/a	n/a	0.7776	n/a	n/a		n/a	n/a	n/a		Medium
apo	0s	H2O_MS_0_20201004_150519	CUT-PRESCISSION-ZAP-70(1-259)	100	104	NLRKP	H	2	2.37	2.28-2.48	47	n/a	n/a	0.011	-0.001	3530000	314.351	n/a	n/a	n/a	n/a	314.382	n/a	n/a	n/a	n/a	0.8993	n/a	n/a		n/a	n/a	n/a		Medium
apo	0s	H2O_MS_0_20201004_150519	CUT-PRESCISSION-ZAP-70(1-259)	100	108	NLRKPCNRP	H	3	2.24	2.29-2.59	68	n/a	n/a	0.012	0	5660000	366.79	n/a	n/a	n/a	n/a	366.773	n/a	n/a	n/a	n/a	0.7311	n/a	n/a		n/a	n/a	n/a		Medium
apo	0s	H2O_MS_0_20201004_150519	CUT-PRESCISSION-ZAP-70(1-259)	100	109	NLRKPCNRPS	H	3	2.29	2.22-2.42	46	n/a	n/a	0.014	0	2260000	395.932	n/a	n/a	n/a	n/a	395.799	n/a	n/a	n/a	n/a	0.768	n/a	n/a		n/a	n/a	n/a		Medium
apo	0s	H2O_MS_0_20201004_150519	CUT-PRESCISSION-ZAP-70(1-259)	100	111	NLRKPCNRPSGL	H	2	3.76	3.54-3.74	46	n/a	n/a	0.034	-0.001	7540000	678.272	n/a	n/a	n/a	n/a	678.3	n/a	n/a	n/a	n/a	0.913	n/a	n/a		n/a	n/a	n/a		Medium
apo	0s	H2O_MS_0_20201004_150519	CUT-PRESCISSION-ZAP-70(1-259)	100	111	NLRKPCNRPSGL	H	3	3.76	3.62-3.83	49	n/a	n/a	0.018	-0.001	154000000	452.519	n/a	n/a	n/a	n/a	452.536	n/a	n/a	n/a	n/a	0.958	n/a	n/a		n/a	n/a	n/a		High
apo	0s	H2O_MS_0_20201004_150519	CUT-PRESCISSION-ZAP-70(1-259)	100	111	NLRKPCNRPSGL	H	4	3.76	3.54-3.84	68	n/a	n/a	0.012	-0.001	71800000	339.642	n/a	n/a	n/a	n/a	339.654	n/a	n/a	n/a	n/a	0.9507	n/a	n/a		n/a	n/a	n/a		High
apo	0s	H2O_MS_0_20201004_150519	CUT-PRESCISSION-ZAP-70(1-259)	100	115	NLRKPCNRPSGLEPQP	H	3	4.14	4.15-4.36	48	n/a	n/a	0.028	-0.001	19300000	603.007	n/a	n/a	n/a	n/a	603.027	n/a	n/a	n/a	n/a	0.9444	n/a	n/a		n/a	n/a	n/a		Medium
apo	0s	H2O_MS_0_20201004_150519	CUT-PRESCISSION-ZAP-70(1-259)	100	115	NLRKPCNRPSGLEPQP	H	4	4.14	4.14-4.44	68	n/a	n/a	0.018	-0.001	32500000	452.546	n/a	n/a	n/a	n/a	452.522	n/a	n/a	n/a	n/a	0.9035	n/a	n/a		n/a	n/a	n/a		Medium
apo	0s	H2O_MS_0_20201004_150519	CUT-PRESCISSION-ZAP-70(1-259)	101	108	LRKPCNRP	H	2	2.32	2.17-2.38	47	n/a	n/a	0.02	-0.001	2420000	492.569	n/a	n/a	n/a	n/a	492.605	n/a	n/a	n/a	n/a	0.8911	n/a	n/a		n/a	n/a	n/a		Medium
apo	0s	H2O_MS_0_20201004_150519	CUT-PRESCISSION-ZAP-70(1-259)	101	108	LRKPCNRP	H	3	2.32	2.15-2.35	47	n/a	n/a	0.011	-0.001	18200000	328.717	n/a	n/a	n/a	n/a	328.739	n/a	n/a	n/a	n/a	0.9451	n/a	n/a		n/a	n/a	n/a		Medium
apo	0s	H2O_MS_0_20201004_150519	CUT-PRESCISSION-ZAP-70(1-259)	101	109	LRKPCNRPS	H	3	2.15	2.13-2.34	47	n/a	n/a	0.013	-0.001	3290000	357.766	n/a	n/a	n/a	n/a	357.765	n/a	n/a	n/a	n/a	0.9016	n/a	n/a		n/a	n/a	n/a		Medium
apo	0s	H2O_MS_0_20201004_150519	CUT-PRESCISSION-ZAP-70(1-259)	101	111	LRKPCNRPSGL	H	2	3.5	3.28-3.58	68	n/a	n/a	0.03	-0.001	35000000	621.21	n/a	n/a	n/a	n/a	621.248	n/a	n/a	n/a	n/a	0.9547	n/a	n/a		n/a	n/a	n/a		High
apo	0s	H2O_MS_0_20201004_150519	CUT-PRESCISSION-ZAP-70(1-259)	101	111	LRKPCNRPSGL	H	3	3.5	3.30-3.60	68	n/a	n/a	0.016	-0.001	560000000	414.491	n/a	n/a	n/a	n/a	414.501	n/a	n/a	n/a	n/a	0.9591	n/a	n/a		n/a	n/a	n/a		High
apo	0s	H2O_MS_0_20201004_150519	CUT-PRESCISSION-ZAP-70(1-259)	101	111	LRKPCNRPSGL	H	4	3.5	3.29-3.59	69	n/a	n/a	0.011	-0.001	93200000	311.121	n/a	n/a	n/a	n/a	311.128	n/a	n/a	n/a	n/a	0.9567	n/a	n/a		n/a	n/a	n/a		High
apo	0s	H2O_MS_0_20201004_150519	CUT-PRESCISSION-ZAP-70(1-259)	101	113	LRKPCNRPSGLEP	H	2	3.92	3.84-4.05	47	n/a	n/a	0.035	-0.001	3140000	734.183	n/a	n/a	n/a	n/a	734.363	n/a	n/a	n/a	n/a	0.7828	n/a	n/a		n/a	n/a	n/a		Medium
apo	0s	H2O_MS_0_20201004_150519	CUT-PRESCISSION-ZAP-70(1-259)	101	113	LRKPCNRPSGLEP	H	3	3.92	3.86-4.15	68	n/a	n/a	0.021	-0.001	41500000	489.906	n/a	n/a	n/a	n/a	489.911	n/a	n/a	n/a	n/a	0.9355	n/a	n/a		n/a	n/a	n/a		Medium
apo	0s	H2O_MS_0_20201004_150519	CUT-PRESCISSION-ZAP-70(1-259)	101	113	LRKPCNRPSGLEP	H	4	3.92	3.92-4.22	68	n/a	n/a	0.013	0	21900000	367.698	n/a	n/a	n/a	n/a	367.685	n/a	n/a	n/a	n/a	0.9026	n/a	n/a		n/a	n/a	n/a		High
apo	0s	H2O_MS_0_20201004_150519	CUT-PRESCISSION-ZAP-70(1-259)	101	115	LRKPCNRPSGLEPQP	H	2	3.8	3.87-4.17	68	n/a	n/a	0.047	-0.001	18600000	846.914	n/a	n/a	n/a	n/a	846.986	n/a	n/a	n/a	n/a	0.928	n/a	n/a		n/a	n/a	n/a		High
apo	0s	H2O_MS_0_20201004_150519	CUT-PRESCISSION-ZAP-70(1-259)	101	115	LRKPCNRPSGLEPQP	H	3	3.8	3.88-4.08	46	n/a	n/a	0.026	-0.001	193000000	565.034	n/a	n/a	n/a	n/a	564.993	n/a	n/a	n/a	n/a	0.9269	n/a	n/a		n/a	n/a	n/a		High
apo	0s	H2O_MS_0_20201004_150519	CUT-PRESCISSION-ZAP-70(1-259)	101	115	LRKPCNRPSGLEPQP	H	4	3.8	3.90-4.10	47	n/a	n/a	0.017	-0.001	211000000	423.991	n/a	n/a	n/a	n/a	423.997	n/a	n/a	n/a	n/a	0.9681	n/a	n/a		n/a	n/a	n/a		High
apo	0s	H2O_MS_0_20201004_150519	CUT-PRESCISSION-ZAP-70(1-259)	105	111	CNRPSGL	H	2	4.18	3.64-3.94	68	n/a	n/a	0.014	-0.001	829000000	373.903	n/a	n/a	n/a	n/a	373.932	n/a	n/a	n/a	n/a	0.9291	n/a	n/a		n/a	n/a	n/a		Medium
apo	0s	H2O_MS_0_20201004_150519	CUT-PRESCISSION-ZAP-70(1-259)	105	113	CNRPSGLEP	H	2	4.2	4.32-4.52	46	n/a	n/a	0.02	-0.001	38300000	487	n/a	n/a	n/a	n/a	487.047	n/a	n/a	n/a	n/a	0.9023	n/a	n/a		n/a	n/a	n/a		Medium
apo	0s	H2O_MS_0_20201004_150519	CUT-PRESCISSION-ZAP-70(1-259)	105	115	CNRPSGLEPQP	H	2	4.65	4.42-4.72	68	n/a	n/a	0.028	-0.001	191000000	599.652	n/a	n/a	n/a	n/a	599.67	n/a	n/a	n/a	n/a	0.9499	n/a	n/a		n/a	n/a	n/a		High
apo	0s	H2O_MS_0_20201004_150519	CUT-PRESCISSION-ZAP-70(1-259)	105	118	CNRPSGLEPQPGVF	H	2	8.18	7.97-8.27	68	n/a	n/a	0.039	-0.001	367000000	751.336	n/a	n/a	n/a	n/a	751.348	n/a	n/a	n/a	n/a	0.9506	n/a	n/a		n/a	n/a	n/a		High
apo	0s	H2O_MS_0_20201004_150519	CUT-PRESCISSION-ZAP-70(1-259)	105	118	CNRPSGLEPQPGVF	H	3	8.18	8.06-8.26	47	n/a	n/a	0.021	0	8230000	501.23	n/a	n/a	n/a	n/a	501.235	n/a	n/a	n/a	n/a	0.8093	n/a	n/a		n/a	n/a	n/a		Medium
apo	0s	H2O_MS_0_20201004_150519	CUT-PRESCISSION-ZAP-70(1-259)	109	118	SGLEPQPGVF	H	2	8.87	8.75-9.05	69	n/a	n/a	0.023	-0.001	127000000	516.051	n/a	n/a	n/a	n/a	516.074	n/a	n/a	n/a	n/a	0.9548	n/a	n/a		n/a	n/a	n/a		High
apo	0s	H2O_MS_0_20201004_150519	CUT-PRESCISSION-ZAP-70(1-259)	119	124	DCLRDA	H	2	3.5	3.39-3.59	46	n/a	n/a	0.012	-0.001	66200000	346.873	n/a	n/a	n/a	n/a	346.885	n/a	n/a	n/a	n/a	0.8934	n/a	n/a		n/a	n/a	n/a		Medium
apo	0s	H2O_MS_0_20201004_150519	CUT-PRESCISSION-ZAP-70(1-259)	119	125	DCLRDAM	H	2	6.35	5.82-6.11	67	n/a	n/a	0.016	0	423000000	412.432	n/a	n/a	n/a	n/a	412.484	n/a	n/a	n/a	n/a	0.9238	n/a	n/a		n/a	n/a	n/a		High
apo	0s	H2O_MS_0_20201004_150519	CUT-PRESCISSION-ZAP-70(1-259)	119	128	DCLRDAMVRD	H	2	5.85	5.95-6.15	46	n/a	n/a	0.028	-0.001	50000000	597.754	n/a	n/a	n/a	n/a	597.687	n/a	n/a	n/a	n/a	0.8976	n/a	n/a		n/a	n/a	n/a		Medium
apo	0s	H2O_MS_0_20201004_150519	CUT-PRESCISSION-ZAP-70(1-259)	124	129	AMVRDY	H	2	4.37	4.07-4.33	61	n/a	n/a	0.014	-0.001	124000000	377.912	n/a	n/a	n/a	n/a	377.942	n/a	n/a	n/a	n/a	0.9063	n/a	n/a		n/a	n/a	n/a		High
apo	0s	H2O_MS_0_20201004_150519	CUT-PRESCISSION-ZAP-70(1-259)	124	131	AMVRDYVR	H	3	4.35	4.24-4.44	46	n/a	n/a	0.011	-0.001	5940000	337.375	n/a	n/a	n/a	n/a	337.403	n/a	n/a	n/a	n/a	0.8001	n/a	n/a		n/a	n/a	n/a		Medium
apo	0s	H2O_MS_0_20201004_150519	CUT-PRESCISSION-ZAP-70(1-259)	125	131	MVRDYVR	H	2	3.38	3.37-3.61	53	n/a	n/a	0.019	-0.001	4120000	469.999	n/a	n/a	n/a	n/a	470.061	n/a	n/a	n/a	n/a	0.6717	n/a	n/a		n/a	n/a	n/a		Medium
apo	0s	H2O_MS_0_20201004_150519	CUT-PRESCISSION-ZAP-70(1-259)	128	143	DYVRQTWKLEGEALEQ	H	2	9.09	9.15-9.35	46	n/a	n/a	0.058	-0.002	11500000	983.499	n/a	n/a	n/a	n/a	983.571	n/a	n/a	n/a	n/a	0.8988	n/a	n/a		n/a	n/a	n/a		High
apo	0s	H2O_MS_0_20201004_150519	CUT-PRESCISSION-ZAP-70(1-259)	128	143	DYVRQTWKLEGEALEQ	H	3	9.09	9.11-9.40	68	n/a	n/a	0.032	-0.001	102000000	656.066	n/a	n/a	n/a	n/a	656.05	n/a	n/a	n/a	n/a	0.9377	n/a	n/a		n/a	n/a	n/a		High
apo	0s	H2O_MS_0_20201004_150519	CUT-PRESCISSION-ZAP-70(1-259)	129	137	YVRQTWKLE	H	3	6.7	6.63-6.83	46	n/a	n/a	0.016	-0.001	77000000	408.478	n/a	n/a	n/a	n/a	408.472	n/a	n/a	n/a	n/a	0.9186	n/a	n/a		n/a	n/a	n/a		Medium
apo	0s	H2O_MS_0_20201004_150519	CUT-PRESCISSION-ZAP-70(1-259)	129	138	YVRQTWKLEG	H	2	6.62	6.62-6.82	47	n/a	n/a	0.031	-0.001	25600000	640.771	n/a	n/a	n/a	n/a	640.73	n/a	n/a	n/a	n/a	0.8674	n/a	n/a		n/a	n/a	n/a		Medium
apo	0s	H2O_MS_0_20201004_150519	CUT-PRESCISSION-ZAP-70(1-259)	129	138	YVRQTWKLEG	H	3	6.62	6.63-6.83	47	n/a	n/a	0.017	-0.001	71400000	427.51	n/a	n/a	n/a	n/a	427.489	n/a	n/a	n/a	n/a	0.9296	n/a	n/a		n/a	n/a	n/a		Medium
apo	0s	H2O_MS_0_20201004_150519	CUT-PRESCISSION-ZAP-70(1-259)	129	141	YVRQTWKLEGEAL	H	2	8.67	8.58-8.88	69	n/a	n/a	0.043	-0.001	70800000	797.386	n/a	n/a	n/a	n/a	797.406	n/a	n/a	n/a	n/a	0.9506	n/a	n/a		n/a	n/a	n/a		High
apo	0s	H2O_MS_0_20201004_150519	CUT-PRESCISSION-ZAP-70(1-259)	129	141	YVRQTWKLEGEAL	H	3	8.67	8.52-8.82	68	n/a	n/a	0.024	0	366000000	531.943	n/a	n/a	n/a	n/a	531.939	n/a	n/a	n/a	n/a	0.9628	n/a	n/a		n/a	n/a	n/a		High
apo	0s	H2O_MS_0_20201004_150519	CUT-PRESCISSION-ZAP-70(1-259)	129	142	YVRQTWKLEGEALE	H	2	8.21	8.13-8.43	69	n/a	n/a	0.047	-0.001	48100000	861.98	n/a	n/a	n/a	n/a	861.963	n/a	n/a	n/a	n/a	0.8728	n/a	n/a		n/a	n/a	n/a		Medium
apo	0s	H2O_MS_0_20201004_150519	CUT-PRESCISSION-ZAP-70(1-259)	129	142	YVRQTWKLEGEALE	H	3	8.21	8.06-8.36	68	n/a	n/a	0.026	-0.001	226000000	574.963	n/a	n/a	n/a	n/a	574.978	n/a	n/a	n/a	n/a	0.9612	n/a	n/a		n/a	n/a	n/a		High
apo	0s	H2O_MS_0_20201004_150519	CUT-PRESCISSION-ZAP-70(1-259)	129	143	YVRQTWKLEGEALEQ	H	2	7.79	7.84-8.09	58	n/a	n/a	0.053	-0.001	88400000	925.998	n/a	n/a	n/a	n/a	926.027	n/a	n/a	n/a	n/a	0.9527	n/a	n/a		n/a	n/a	n/a		High
apo	0s	H2O_MS_0_20201004_150519	CUT-PRESCISSION-ZAP-70(1-259)	129	143	YVRQTWKLEGEALEQ	H	3	7.79	7.84-8.09	58	n/a	n/a	0.03	-0.001	516000000	617.683	n/a	n/a	n/a	n/a	617.687	n/a	n/a	n/a	n/a	0.9693	n/a	n/a		n/a	n/a	n/a		High
apo	0s	H2O_MS_0_20201004_150519	CUT-PRESCISSION-ZAP-70(1-259)	130	137	VRQTWKLE	H	2	6.21	6.00-6.20	46	n/a	n/a	0.023	0	20000000	530.684	n/a	n/a	n/a	n/a	530.618	n/a	n/a	n/a	n/a	0.7568	n/a	n/a		n/a	n/a	n/a		Medium
apo	0s	H2O_MS_0_20201004_150519	CUT-PRESCISSION-ZAP-70(1-259)	130	137	VRQTWKLE	H	3	6.21	6.00-6.30	68	n/a	n/a	0.013	-0.001	57500000	354.07	n/a	n/a	n/a	n/a	354.081	n/a	n/a	n/a	n/a	0.9493	n/a	n/a		n/a	n/a	n/a		Medium
apo	0s	H2O_MS_0_20201004_150519	CUT-PRESCISSION-ZAP-70(1-259)	130	139	VRQTWKLEGE	H	2	6.01	6.20-6.40	46	n/a	n/a	0.028	-0.001	9450000	623.58	n/a	n/a	n/a	n/a	623.701	n/a	n/a	n/a	n/a	0.7565	n/a	n/a		n/a	n/a	n/a		Medium
apo	0s	H2O_MS_0_20201004_150519	CUT-PRESCISSION-ZAP-70(1-259)	130	139	VRQTWKLEGE	H	3	6.01	6.05-6.29	55	n/a	n/a	0.015	-0.001	37900000	416.146	n/a	n/a	n/a	n/a	416.136	n/a	n/a	n/a	n/a	0.8465	n/a	n/a		n/a	n/a	n/a		Medium
apo	0s	H2O_MS_0_20201004_150519	CUT-PRESCISSION-ZAP-70(1-259)	132	136	QTWKL	H	2	7.83	7.83-8.13	69	n/a	n/a	0.012	-0.001	160000000	338.374	n/a	n/a	n/a	n/a	338.402	n/a	n/a	n/a	n/a	0.9431	n/a	n/a		n/a	n/a	n/a		High
apo	0s	H2O_MS_0_20201004_150519	CUT-PRESCISSION-ZAP-70(1-259)	132	137	QTWKLE	H	2	7.04	6.94-7.15	47	n/a	n/a	0.016	0	205000000	402.944	n/a	n/a	n/a	n/a	402.959	n/a	n/a	n/a	n/a	0.9531	n/a	n/a		n/a	n/a	n/a		Medium
apo	0s	H2O_MS_0_20201004_150519	CUT-PRESCISSION-ZAP-70(1-259)	132	140	QTWKLEGEA	H	2	7.21	7.02-7.32	69	n/a	n/a	0.024	0	133000000	531.633	n/a	n/a	n/a	n/a	531.581	n/a	n/a	n/a	n/a	0.9153	n/a	n/a		n/a	n/a	n/a		High
apo	0s	H2O_MS_0_20201004_150519	CUT-PRESCISSION-ZAP-70(1-259)	132	141	QTWKLEGEAL	H	2	9.31	9.14-9.44	69	n/a	n/a	0.028	-0.001	103000000	588.155	n/a	n/a	n/a	n/a	588.16	n/a	n/a	n/a	n/a	0.9446	n/a	n/a		n/a	n/a	n/a		High
apo	0s	H2O_MS_0_20201004_150519	CUT-PRESCISSION-ZAP-70(1-259)	132	142	QTWKLEGEALE	H	2	8.75	8.44-8.64	46	n/a	n/a	0.031	-0.001	98700000	652.806	n/a	n/a	n/a	n/a	652.717	n/a	n/a	n/a	n/a	0.8347	n/a	n/a		n/a	n/a	n/a		Medium
apo	0s	H2O_MS_0_20201004_150519	CUT-PRESCISSION-ZAP-70(1-259)	132	143	QTWKLEGEALEQ	H	2	8.41	8.31-8.61	68	n/a	n/a	0.037	-0.001	101000000	716.77	n/a	n/a	n/a	n/a	716.782	n/a	n/a	n/a	n/a	0.9439	n/a	n/a		n/a	n/a	n/a		Medium
apo	0s	H2O_MS_0_20201004_150519	CUT-PRESCISSION-ZAP-70(1-259)	133	137	TWKLE	H	2	6.87	6.86-7.16	69	n/a	n/a	0.012	-0.001	125000000	338.871	n/a	n/a	n/a	n/a	338.894	n/a	n/a	n/a	n/a	0.9383	n/a	n/a		n/a	n/a	n/a		Medium
apo	0s	H2O_MS_0_20201004_150519	CUT-PRESCISSION-ZAP-70(1-259)	133	139	TWKLEGE	H	2	6.88	6.98-7.18	47	n/a	n/a	0.018	-0.001	56100000	432.013	n/a	n/a	n/a	n/a	431.977	n/a	n/a	n/a	n/a	0.6958	n/a	n/a		n/a	n/a	n/a		Medium
apo	0s	H2O_MS_0_20201004_150519	CUT-PRESCISSION-ZAP-70(1-259)	133	141	TWKLEGEAL	H	2	9.2	9.13-9.43	69	n/a	n/a	0.023	-0.001	161000000	524.083	n/a	n/a	n/a	n/a	524.095	n/a	n/a	n/a	n/a	0.94	n/a	n/a		n/a	n/a	n/a		High
apo	0s	H2O_MS_0_20201004_150519	CUT-PRESCISSION-ZAP-70(1-259)	133	142	TWKLEGEALE	H	2	8.72	8.61-8.81	46	n/a	n/a	0.027	-0.001	34600000	588.696	n/a	n/a	n/a	n/a	588.652	n/a	n/a	n/a	n/a	0.9171	n/a	n/a		n/a	n/a	n/a		Medium
apo	0s	H2O_MS_0_20201004_150519	CUT-PRESCISSION-ZAP-70(1-259)	133	143	TWKLEGEALEQ	H	2	8.39	8.30-8.50	47	n/a	n/a	0.032	-0.001	101000000	652.759	n/a	n/a	n/a	n/a	652.717	n/a	n/a	n/a	n/a	0.8874	n/a	n/a		n/a	n/a	n/a		Medium
apo	0s	H2O_MS_0_20201004_150519	CUT-PRESCISSION-ZAP-70(1-259)	136	143	LEGEALEQ	H	2	4.72	4.61-4.81	47	n/a	n/a	0.016	-0.001	5160000	444.994	n/a	n/a	n/a	n/a	444.973	n/a	n/a	n/a	n/a	0.7914	n/a	n/a		n/a	n/a	n/a		Medium
apo	0s	H2O_MS_0_20201004_150519	CUT-PRESCISSION-ZAP-70(1-259)	140	155	ALEQAIISQAPQVEKL	H	2	9.55	9.39-9.69	68	n/a	n/a	0.049	-0.001	58000000	869.966	n/a	n/a	n/a	n/a	870.005	n/a	n/a	n/a	n/a	0.9592	n/a	n/a		n/a	n/a	n/a		High
apo	0s	H2O_MS_0_20201004_150519	CUT-PRESCISSION-ZAP-70(1-259)	140	155	ALEQAIISQAPQVEKL	H	3	9.55	9.47-9.67	46	n/a	n/a	0.027	-0.001	66400000	580.33	n/a	n/a	n/a	n/a	580.339	n/a	n/a	n/a	n/a	0.9539	n/a	n/a		n/a	n/a	n/a		Medium
apo	0s	H2O_MS_0_20201004_150519	CUT-PRESCISSION-ZAP-70(1-259)	141	155	LEQAIISQAPQVEKL	H	2	8.2	8.24-8.54	68	n/a	n/a	0.046	-0.001	94200000	834.432	n/a	n/a	n/a	n/a	834.466	n/a	n/a	n/a	n/a	0.9582	n/a	n/a		n/a	n/a	n/a		High
apo	0s	H2O_MS_0_20201004_150519	CUT-PRESCISSION-ZAP-70(1-259)	141	155	LEQAIISQAPQVEKL	H	3	8.2	8.31-8.51	46	n/a	n/a	0.025	0	43200000	556.627	n/a	n/a	n/a	n/a	556.646	n/a	n/a	n/a	n/a	0.9251	n/a	n/a		n/a	n/a	n/a		Medium
apo	0s	H2O_MS_0_20201004_150519	CUT-PRESCISSION-ZAP-70(1-259)	142	155	EQAIISQAPQVEKL	H	2	7.65	7.60-7.90	69	n/a	n/a	0.042	-0.001	483000000	777.898	n/a	n/a	n/a	n/a	777.887	n/a	n/a	n/a	n/a	0.9605	n/a	n/a		n/a	n/a	n/a		High
apo	0s	H2O_MS_0_20201004_150519	CUT-PRESCISSION-ZAP-70(1-259)	142	155	EQAIISQAPQVEKL	H	3	7.65	7.60-7.81	47	n/a	n/a	0.021	0	52100000	519.082	n/a	n/a	n/a	n/a	518.927	n/a	n/a	n/a	n/a	0.7979	n/a	n/a		n/a	n/a	n/a		Medium
apo	0s	H2O_MS_0_20201004_150519	CUT-PRESCISSION-ZAP-70(1-259)	143	150	QAIISQAP	H	2	5.34	5.21-5.42	47	n/a	n/a	0.016	-0.001	33400000	414.842	n/a	n/a	n/a	n/a	414.477	n/a	n/a	n/a	n/a	0.6861	n/a	n/a		n/a	n/a	n/a		Medium
apo	0s	H2O_MS_0_20201004_150519	CUT-PRESCISSION-ZAP-70(1-259)	143	154	QAIISQAPQVEK	H	2	5.02	4.91-5.21	69	n/a	n/a	0.032	-0.001	61600000	656.721	n/a	n/a	n/a	n/a	656.75	n/a	n/a	n/a	n/a	0.9588	n/a	n/a		n/a	n/a	n/a		High
apo	0s	H2O_MS_0_20201004_150519	CUT-PRESCISSION-ZAP-70(1-259)	143	155	QAIISQAPQVEKL	H	2	7.38	7.33-7.63	69	n/a	n/a	0.037	-0.001	695000000	713.321	n/a	n/a	n/a	n/a	713.33	n/a	n/a	n/a	n/a	0.9716	n/a	n/a		n/a	n/a	n/a		High
apo	0s	H2O_MS_0_20201004_150519	CUT-PRESCISSION-ZAP-70(1-259)	143	155	QAIISQAPQVEKL	H	3	7.38	7.30-7.50	47	n/a	n/a	0.019	0	13700000	475.897	n/a	n/a	n/a	n/a	475.889	n/a	n/a	n/a	n/a	0.8405	n/a	n/a		n/a	n/a	n/a		Medium
apo	0s	H2O_MS_0_20201004_150519	CUT-PRESCISSION-ZAP-70(1-259)	144	150	AIISQAP	H	2	5.15	5.04-5.34	69	n/a	n/a	0.013	0	190000000	350.389	n/a	n/a	n/a	n/a	350.412	n/a	n/a	n/a	n/a	0.9539	n/a	n/a		n/a	n/a	n/a		High
apo	0s	H2O_MS_0_20201004_150519	CUT-PRESCISSION-ZAP-70(1-259)	144	151	AIISQAPQ	H	2	4.15	4.14-4.35	47	n/a	n/a	0.016	0	38500000	414.467	n/a	n/a	n/a	n/a	414.477	n/a	n/a	n/a	n/a	0.906	n/a	n/a		n/a	n/a	n/a		Medium
apo	0s	H2O_MS_0_20201004_150519	CUT-PRESCISSION-ZAP-70(1-259)	144	154	AIISQAPQVEK	H	2	4.65	4.61-4.91	68	n/a	n/a	0.027	-0.001	202000000	592.677	n/a	n/a	n/a	n/a	592.686	n/a	n/a	n/a	n/a	0.9574	n/a	n/a		n/a	n/a	n/a		High
apo	0s	H2O_MS_0_20201004_150519	CUT-PRESCISSION-ZAP-70(1-259)	144	155	AIISQAPQVEKL	H	2	7.16	7.17-7.46	65	n/a	n/a	0.032	-0.001	2210000000	649.26	n/a	n/a	n/a	n/a	649.265	n/a	n/a	n/a	n/a	0.9745	n/a	n/a		n/a	n/a	n/a		High
apo	0s	H2O_MS_0_20201004_150519	CUT-PRESCISSION-ZAP-70(1-259)	145	150	IISQAP	H	2	3.65	3.61-3.91	69	n/a	n/a	0.011	-0.001	57700000	314.848	n/a	n/a	n/a	n/a	314.873	n/a	n/a	n/a	n/a	0.9329	n/a	n/a		n/a	n/a	n/a		Medium
apo	0s	H2O_MS_0_20201004_150519	CUT-PRESCISSION-ZAP-70(1-259)	145	154	IISQAPQVEK	H	2	3.71	3.64-3.94	69	n/a	n/a	0.025	-0.001	77900000	557.134	n/a	n/a	n/a	n/a	557.147	n/a	n/a	n/a	n/a	0.964	n/a	n/a		n/a	n/a	n/a		High
apo	0s	H2O_MS_0_20201004_150519	CUT-PRESCISSION-ZAP-70(1-259)	146	154	ISQAPQVEK	H	2	2.82	2.71-2.93	52	n/a	n/a	0.021	-0.001	5980000	500.646	n/a	n/a	n/a	n/a	500.568	n/a	n/a	n/a	n/a	0.8723	n/a	n/a		n/a	n/a	n/a		Medium
apo	0s	H2O_MS_0_20201004_150519	CUT-PRESCISSION-ZAP-70(1-259)	148	155	QAPQVEKL	H	2	4.95	4.85-5.15	68	n/a	n/a	0.018	-0.001	41400000	457.039	n/a	n/a	n/a	n/a	457.029	n/a	n/a	n/a	n/a	0.8912	n/a	n/a		n/a	n/a	n/a		Medium
apo	0s	H2O_MS_0_20201004_150519	CUT-PRESCISSION-ZAP-70(1-259)	149	155	APQVEKL	H	2	4.92	4.59-4.86	61	n/a	n/a	0.015	-0.001	154000000	392.957	n/a	n/a	n/a	n/a	392.964	n/a	n/a	n/a	n/a	0.9521	n/a	n/a		n/a	n/a	n/a		High
apo	0s	H2O_MS_0_20201004_150519	CUT-PRESCISSION-ZAP-70(1-259)	151	155	QVEKL	H	2	3.39	3.45-3.67	49	n/a	n/a	0.01	-0.001	8970000	308.835	n/a	n/a	n/a	n/a	308.868	n/a	n/a	n/a	n/a	0.8999	n/a	n/a		n/a	n/a	n/a		Medium
apo	0s	H2O_MS_0_20201004_150519	CUT-PRESCISSION-ZAP-70(1-259)	154	163	KLIATTAHER	H	2	2.47	2.34-2.55	46	n/a	n/a	0.025	-0.001	3120000	570.596	n/a	n/a	n/a	n/a	570.661	n/a	n/a	n/a	n/a	0.914	n/a	n/a		n/a	n/a	n/a		High
apo	0s	H2O_MS_0_20201004_150519	CUT-PRESCISSION-ZAP-70(1-259)	154	163	KLIATTAHER	H	3	2.47	2.29-2.49	46	n/a	n/a	0.014	-0.001	20100000	380.77	n/a	n/a	n/a	n/a	380.777	n/a	n/a	n/a	n/a	0.9455	n/a	n/a		n/a	n/a	n/a		Medium
apo	0s	H2O_MS_0_20201004_150519	CUT-PRESCISSION-ZAP-70(1-259)	156	168	IATTAHERMPWYH	H	4	6.78	6.63-6.83	46	n/a	n/a	0.015	-0.001	26800000	404.195	n/a	n/a	n/a	n/a	404.211	n/a	n/a	n/a	n/a	0.9222	n/a	n/a		n/a	n/a	n/a		High
apo	0s	H2O_MS_0_20201004_150519	CUT-PRESCISSION-ZAP-70(1-259)	156	169	IATTAHERMPWYHS	H	3	6.73	6.69-6.89	46	n/a	n/a	0.025	-0.001	16500000	567.57	n/a	n/a	n/a	n/a	567.638	n/a	n/a	n/a	n/a	0.8451	n/a	n/a		n/a	n/a	n/a		Medium
apo	0s	H2O_MS_0_20201004_150519	CUT-PRESCISSION-ZAP-70(1-259)	156	169	IATTAHERMPWYHS	H	4	6.73	6.64-6.94	68	n/a	n/a	0.016	-0.001	31000000	426.043	n/a	n/a	n/a	n/a	425.98	n/a	n/a	n/a	n/a	0.8251	n/a	n/a		n/a	n/a	n/a		Medium
apo	0s	H2O_MS_0_20201004_150519	CUT-PRESCISSION-ZAP-70(1-259)	156	171	IATTAHERMPWYHSSL	H	2	7.91	7.80-8.10	69	n/a	n/a	0.056	-0.001	119000000	951.021	n/a	n/a	n/a	n/a	951.071	n/a	n/a	n/a	n/a	0.9401	n/a	n/a		n/a	n/a	n/a		High
apo	0s	H2O_MS_0_20201004_150519	CUT-PRESCISSION-ZAP-70(1-259)	156	171	IATTAHERMPWYHSSL	H	3	7.91	7.85-8.15	68	n/a	n/a	0.031	-0.001	968000000	634.378	n/a	n/a	n/a	n/a	634.383	n/a	n/a	n/a	n/a	0.9499	n/a	n/a		n/a	n/a	n/a		High
apo	0s	H2O_MS_0_20201004_150519	CUT-PRESCISSION-ZAP-70(1-259)	156	171	IATTAHERMPWYHSSL	H	4	7.91	7.76-8.06	68	n/a	n/a	0.02	-0.001	1620000000	476.031	n/a	n/a	n/a	n/a	476.039	n/a	n/a	n/a	n/a	0.9678	n/a	n/a		n/a	n/a	n/a		High
apo	0s	H2O_MS_0_20201004_150519	CUT-PRESCISSION-ZAP-70(1-259)	158	171	TTAHERMPWYHSSL	H	3	7.63	7.76-7.97	47	n/a	n/a	0.026	0	70200000	572.942	n/a	n/a	n/a	n/a	572.971	n/a	n/a	n/a	n/a	0.9413	n/a	n/a		n/a	n/a	n/a		High
apo	0s	H2O_MS_0_20201004_150519	CUT-PRESCISSION-ZAP-70(1-259)	159	168	TAHERMPWYH	H	3	6.48	6.29-6.57	63	n/a	n/a	0.018	-0.001	53800000	443.561	n/a	n/a	n/a	n/a	443.499	n/a	n/a	n/a	n/a	0.8497	n/a	n/a		n/a	n/a	n/a		Medium
apo	0s	H2O_MS_0_20201004_150519	CUT-PRESCISSION-ZAP-70(1-259)	159	168	TAHERMPWYH	H	4	6.48	6.34-6.54	47	n/a	n/a	0.011	-0.001	29100000	332.855	n/a	n/a	n/a	n/a	332.876	n/a	n/a	n/a	n/a	0.939	n/a	n/a		n/a	n/a	n/a		Medium
apo	0s	H2O_MS_0_20201004_150519	CUT-PRESCISSION-ZAP-70(1-259)	159	170	TAHERMPWYHSS	H	3	6.14	6.05-6.25	47	n/a	n/a	0.021	-0.001	28000000	501.535	n/a	n/a	n/a	n/a	501.55	n/a	n/a	n/a	n/a	0.938	n/a	n/a		n/a	n/a	n/a		Medium
apo	0s	H2O_MS_0_20201004_150519	CUT-PRESCISSION-ZAP-70(1-259)	159	170	TAHERMPWYHSS	H	4	6.14	5.92-6.13	47	n/a	n/a	0.013	0	9090000	376.438	n/a	n/a	n/a	n/a	376.414	n/a	n/a	n/a	n/a	0.8148	n/a	n/a		n/a	n/a	n/a		Medium
apo	0s	H2O_MS_0_20201004_150519	CUT-PRESCISSION-ZAP-70(1-259)	159	171	TAHERMPWYHSSL	H	3	7.69	7.58-7.82	55	n/a	n/a	0.024	0	145000000	539.252	n/a	n/a	n/a	n/a	539.269	n/a	n/a	n/a	n/a	0.9627	n/a	n/a		n/a	n/a	n/a		High
apo	0s	H2O_MS_0_20201004_150519	CUT-PRESCISSION-ZAP-70(1-259)	159	171	TAHERMPWYHSSL	H	4	7.69	7.58-7.88	69	n/a	n/a	0.015	0	138000000	404.685	n/a	n/a	n/a	n/a	404.704	n/a	n/a	n/a	n/a	0.9487	n/a	n/a		n/a	n/a	n/a		High
apo	0s	H2O_MS_0_20201004_150519	CUT-PRESCISSION-ZAP-70(1-259)	159	173	TAHERMPWYHSSLTR	H	4	6.24	6.32-6.53	48	n/a	n/a	0.019	-0.001	41200000	469.104	n/a	n/a	n/a	n/a	469.026	n/a	n/a	n/a	n/a	0.871	n/a	n/a		n/a	n/a	n/a		High
apo	0s	H2O_MS_0_20201004_150519	CUT-PRESCISSION-ZAP-70(1-259)	159	173	TAHERMPWYHSSLTR	H	5	6.24	6.21-6.42	47	n/a	n/a	0.012	-0.001	8190000	375.433	n/a	n/a	n/a	n/a	375.423	n/a	n/a	n/a	n/a	0.8177	n/a	n/a		n/a	n/a	n/a		Medium
apo	0s	H2O_MS_0_20201004_150519	CUT-PRESCISSION-ZAP-70(1-259)	162	171	ERMPWYHSSL	H	3	8.36	8.42-8.67	57	n/a	n/a	0.018	0	134000000	436.144	n/a	n/a	n/a	n/a	436.162	n/a	n/a	n/a	n/a	0.9525	n/a	n/a		n/a	n/a	n/a		High
apo	0s	H2O_MS_0_20201004_150519	CUT-PRESCISSION-ZAP-70(1-259)	164	168	MPWYH	H	2	7.45	7.39-7.69	68	n/a	n/a	0.014	0	1010000000	367.398	n/a	n/a	n/a	n/a	367.433	n/a	n/a	n/a	n/a	0.9268	n/a	n/a		n/a	n/a	n/a		High
apo	0s	H2O_MS_0_20201004_150519	CUT-PRESCISSION-ZAP-70(1-259)	164	169	MPWYHS	H	2	7.12	7.28-7.58	68	n/a	n/a	0.016	-0.001	1920000000	410.934	n/a	n/a	n/a	n/a	410.972	n/a	n/a	n/a	n/a	0.9372	n/a	n/a		n/a	n/a	n/a		High
apo	0s	H2O_MS_0_20201004_150519	CUT-PRESCISSION-ZAP-70(1-259)	164	171	MPWYHSSL	H	1	9.54	9.37-9.57	47	n/a	n/a	0.057	-0.001	2690000	1020.99	n/a	n/a	n/a	n/a	1021.17	n/a	n/a	n/a	n/a	0.7178	n/a	n/a		n/a	n/a	n/a		Medium
apo	0s	H2O_MS_0_20201004_150519	CUT-PRESCISSION-ZAP-70(1-259)	164	171	MPWYHSSL	H	2	9.54	9.16-9.45	68	n/a	n/a	0.022	-0.001	973000000	511.061	n/a	n/a	n/a	n/a	511.089	n/a	n/a	n/a	n/a	0.9484	n/a	n/a		n/a	n/a	n/a		High
apo	0s	H2O_MS_0_20201004_150519	CUT-PRESCISSION-ZAP-70(1-259)	164	173	MPWYHSSLTR	H	2	7.32	7.34-7.64	68	n/a	n/a	0.031	-0.001	127000000	639.697	n/a	n/a	n/a	n/a	639.735	n/a	n/a	n/a	n/a	0.9368	n/a	n/a		n/a	n/a	n/a		High
apo	0s	H2O_MS_0_20201004_150519	CUT-PRESCISSION-ZAP-70(1-259)	164	173	MPWYHSSLTR	H	3	7.32	7.39-7.59	46	n/a	n/a	0.017	-0.001	401000000	426.804	n/a	n/a	n/a	n/a	426.825	n/a	n/a	n/a	n/a	0.9511	n/a	n/a		n/a	n/a	n/a		High
apo	0s	H2O_MS_0_20201004_150519	CUT-PRESCISSION-ZAP-70(1-259)	164	174	MPWYHSSLTRE	H	2	7.46	7.52-7.72	47	n/a	n/a	0.032	-0.001	2220000	704.431	n/a	n/a	n/a	n/a	704.292	n/a	n/a	n/a	n/a	0.6	n/a	n/a		n/a	n/a	n/a		Medium
apo	0s	H2O_MS_0_20201004_150519	CUT-PRESCISSION-ZAP-70(1-259)	164	174	MPWYHSSLTRE	H	3	7.46	7.47-7.68	47	n/a	n/a	0.019	-0.001	11300000	469.822	n/a	n/a	n/a	n/a	469.864	n/a	n/a	n/a	n/a	0.7929	n/a	n/a		n/a	n/a	n/a		Medium
apo	0s	H2O_MS_0_20201004_150519	CUT-PRESCISSION-ZAP-70(1-259)	164	175	MPWYHSSLTREE	H	2	7.6	7.58-7.79	47	n/a	n/a	0.037	-0.001	15400000	768.782	n/a	n/a	n/a	n/a	768.849	n/a	n/a	n/a	n/a	0.8878	n/a	n/a		n/a	n/a	n/a		Medium
apo	0s	H2O_MS_0_20201004_150519	CUT-PRESCISSION-ZAP-70(1-259)	164	175	MPWYHSSLTREE	H	3	7.6	7.58-7.78	47	n/a	n/a	0.022	0	83000000	512.882	n/a	n/a	n/a	n/a	512.902	n/a	n/a	n/a	n/a	0.9589	n/a	n/a		n/a	n/a	n/a		High
apo	0s	H2O_MS_0_20201004_150519	CUT-PRESCISSION-ZAP-70(1-259)	167	171	YHSSL	H	2	3.52	3.52-3.74	50	n/a	n/a	0.01	-0.001	18900000	303.85	n/a	n/a	n/a	n/a	303.828	n/a	n/a	n/a	n/a	0.8734	n/a	n/a		n/a	n/a	n/a		Medium
apo	0s	H2O_MS_0_20201004_150519	CUT-PRESCISSION-ZAP-70(1-259)	172	181	TREEAERKLY	H	3	3.44	3.44-3.64	47	n/a	n/a	0.016	-0.001	3590000	432.457	n/a	n/a	n/a	n/a	432.479	n/a	n/a	n/a	n/a	0.7777	n/a	n/a		n/a	n/a	n/a		Medium
apo	0s	H2O_MS_0_20201004_150519	CUT-PRESCISSION-ZAP-70(1-259)	174	189	EEAERKLYSGAQTDGK	H	3	3.38	3.38-3.68	69	n/a	n/a	0.028	-0.001	24200000	594.941	n/a	n/a	n/a	n/a	594.967	n/a	n/a	n/a	n/a	0.944	n/a	n/a		n/a	n/a	n/a		High
apo	0s	H2O_MS_0_20201004_150519	CUT-PRESCISSION-ZAP-70(1-259)	174	189	EEAERKLYSGAQTDGK	H	4	3.38	3.43-3.73	68	n/a	n/a	0.018	0	31900000	446.481	n/a	n/a	n/a	n/a	446.477	n/a	n/a	n/a	n/a	0.9225	n/a	n/a		n/a	n/a	n/a		High
apo	0s	H2O_MS_0_20201004_150519	CUT-PRESCISSION-ZAP-70(1-259)	175	189	EAERKLYSGAQTDGK	H	3	2.76	2.74-3.04	69	n/a	n/a	0.025	-0.001	14500000	551.912	n/a	n/a	n/a	n/a	551.929	n/a	n/a	n/a	n/a	0.9589	n/a	n/a		n/a	n/a	n/a		High
apo	0s	H2O_MS_0_20201004_150519	CUT-PRESCISSION-ZAP-70(1-259)	175	189	EAERKLYSGAQTDGK	H	4	2.76	2.76-2.99	51	n/a	n/a	0.016	-0.001	14700000	414.186	n/a	n/a	n/a	n/a	414.198	n/a	n/a	n/a	n/a	0.9544	n/a	n/a		n/a	n/a	n/a		Medium
apo	0s	H2O_MS_0_20201004_150519	CUT-PRESCISSION-ZAP-70(1-259)	175	190	EAERKLYSGAQTDGKF	H	2	5.33	5.20-5.41	47	n/a	n/a	0.051	-0.001	9230000	900.91	n/a	n/a	n/a	n/a	900.976	n/a	n/a	n/a	n/a	0.8963	n/a	n/a		n/a	n/a	n/a		High
apo	0s	H2O_MS_0_20201004_150519	CUT-PRESCISSION-ZAP-70(1-259)	175	190	EAERKLYSGAQTDGKF	H	3	5.33	5.18-5.48	68	n/a	n/a	0.029	-0.001	121000000	600.974	n/a	n/a	n/a	n/a	600.987	n/a	n/a	n/a	n/a	0.9644	n/a	n/a		n/a	n/a	n/a		High
apo	0s	H2O_MS_0_20201004_150519	CUT-PRESCISSION-ZAP-70(1-259)	175	190	EAERKLYSGAQTDGKF	H	4	5.33	5.23-5.53	69	n/a	n/a	0.018	-0.001	127000000	450.983	n/a	n/a	n/a	n/a	450.992	n/a	n/a	n/a	n/a	0.966	n/a	n/a		n/a	n/a	n/a		High
apo	0s	H2O_MS_0_20201004_150519	CUT-PRESCISSION-ZAP-70(1-259)	176	187	AERKLYSGAQTD	H	2	2.99	2.85-3.14	68	n/a	n/a	0.033	-0.001	6260000	670.167	n/a	n/a	n/a	n/a	670.22	n/a	n/a	n/a	n/a	0.9295	n/a	n/a		n/a	n/a	n/a		High
apo	0s	H2O_MS_0_20201004_150519	CUT-PRESCISSION-ZAP-70(1-259)	176	187	AERKLYSGAQTD	H	3	2.99	2.95-3.25	68	n/a	n/a	0.018	-0.001	43400000	447.139	n/a	n/a	n/a	n/a	447.149	n/a	n/a	n/a	n/a	0.9612	n/a	n/a		n/a	n/a	n/a		Medium
apo	0s	H2O_MS_0_20201004_150519	CUT-PRESCISSION-ZAP-70(1-259)	176	189	AERKLYSGAQTDGK	H	2	2.62	2.47-2.76	68	n/a	n/a	0.04	-0.002	30200000	762.809	n/a	n/a	n/a	n/a	762.832	n/a	n/a	n/a	n/a	0.9651	n/a	n/a		n/a	n/a	n/a		High
apo	0s	H2O_MS_0_20201004_150519	CUT-PRESCISSION-ZAP-70(1-259)	176	189	AERKLYSGAQTDGK	H	3	2.62	2.47-2.67	47	n/a	n/a	0.022	-0.001	272000000	508.886	n/a	n/a	n/a	n/a	508.891	n/a	n/a	n/a	n/a	0.964	n/a	n/a		n/a	n/a	n/a		High
apo	0s	H2O_MS_0_20201004_150519	CUT-PRESCISSION-ZAP-70(1-259)	176	189	AERKLYSGAQTDGK	H	4	2.62	2.54-2.84	69	n/a	n/a	0.014	-0.001	357000000	381.917	n/a	n/a	n/a	n/a	381.92	n/a	n/a	n/a	n/a	0.9691	n/a	n/a		n/a	n/a	n/a		High
apo	0s	H2O_MS_0_20201004_150519	CUT-PRESCISSION-ZAP-70(1-259)	176	190	AERKLYSGAQTDGKF	H	2	5.24	5.00-5.30	68	n/a	n/a	0.046	-0.001	21400000	836.363	n/a	n/a	n/a	n/a	836.419	n/a	n/a	n/a	n/a	0.9207	n/a	n/a		n/a	n/a	n/a		High
apo	0s	H2O_MS_0_20201004_150519	CUT-PRESCISSION-ZAP-70(1-259)	176	190	AERKLYSGAQTDGKF	H	3	5.24	5.03-5.33	69	n/a	n/a	0.026	-0.001	196000000	557.94	n/a	n/a	n/a	n/a	557.949	n/a	n/a	n/a	n/a	0.9664	n/a	n/a		n/a	n/a	n/a		High
apo	0s	H2O_MS_0_20201004_150519	CUT-PRESCISSION-ZAP-70(1-259)	176	190	AERKLYSGAQTDGKF	H	4	5.24	5.02-5.32	68	n/a	n/a	0.017	-0.001	203000000	418.708	n/a	n/a	n/a	n/a	418.713	n/a	n/a	n/a	n/a	0.9714	n/a	n/a		n/a	n/a	n/a		High
apo	0s	H2O_MS_0_20201004_150519	CUT-PRESCISSION-ZAP-70(1-259)	177	189	ERKLYSGAQTDGK	H	2	2.62	2.46-2.75	66	n/a	n/a	0.036	-0.002	7860000	727.226	n/a	n/a	n/a	n/a	727.293	n/a	n/a	n/a	n/a	0.917	n/a	n/a		n/a	n/a	n/a		High
apo	0s	H2O_MS_0_20201004_150519	CUT-PRESCISSION-ZAP-70(1-259)	177	189	ERKLYSGAQTDGK	H	3	2.62	2.53-2.83	69	n/a	n/a	0.021	-0.001	87700000	485.186	n/a	n/a	n/a	n/a	485.198	n/a	n/a	n/a	n/a	0.9684	n/a	n/a		n/a	n/a	n/a		High
apo	0s	H2O_MS_0_20201004_150519	CUT-PRESCISSION-ZAP-70(1-259)	177	189	ERKLYSGAQTDGK	H	4	2.62	2.47-2.71	53	n/a	n/a	0.013	-0.001	47300000	364.138	n/a	n/a	n/a	n/a	364.15	n/a	n/a	n/a	n/a	0.9543	n/a	n/a		n/a	n/a	n/a		High
apo	0s	H2O_MS_0_20201004_150519	CUT-PRESCISSION-ZAP-70(1-259)	177	190	ERKLYSGAQTDGKF	H	2	5.07	4.89-5.19	68	n/a	n/a	0.042	-0.001	23600000	800.865	n/a	n/a	n/a	n/a	800.88	n/a	n/a	n/a	n/a	0.9002	n/a	n/a		n/a	n/a	n/a		High
apo	0s	H2O_MS_0_20201004_150519	CUT-PRESCISSION-ZAP-70(1-259)	177	190	ERKLYSGAQTDGKF	H	3	5.07	4.95-5.25	68	n/a	n/a	0.024	-0.001	227000000	534.254	n/a	n/a	n/a	n/a	534.256	n/a	n/a	n/a	n/a	0.9588	n/a	n/a		n/a	n/a	n/a		High
apo	0s	H2O_MS_0_20201004_150519	CUT-PRESCISSION-ZAP-70(1-259)	178	189	RKLYSGAQTDGK	H	2	2.34	2.27-2.47	46	n/a	n/a	0.031	-0.001	457000	662.613	n/a	n/a	n/a	n/a	662.736	n/a	n/a	n/a	n/a	0.8359	n/a	n/a		n/a	n/a	n/a		Medium
apo	0s	H2O_MS_0_20201004_150519	CUT-PRESCISSION-ZAP-70(1-259)	178	189	RKLYSGAQTDGK	H	3	2.34	2.37-2.57	46	n/a	n/a	0.018	-0.001	8870000	442.257	n/a	n/a	n/a	n/a	442.16	n/a	n/a	n/a	n/a	0.8665	n/a	n/a		n/a	n/a	n/a		Medium
apo	0s	H2O_MS_0_20201004_150519	CUT-PRESCISSION-ZAP-70(1-259)	180	190	LYSGAQTDGKF	H	2	5.75	5.70-5.90	46	n/a	n/a	0.025	-0.001	24400000	594.14	n/a	n/a	n/a	n/a	594.144	n/a	n/a	n/a	n/a	0.8767	n/a	n/a		n/a	n/a	n/a		High
apo	0s	H2O_MS_0_20201004_150519	CUT-PRESCISSION-ZAP-70(1-259)	181	190	YSGAQTDGKF	H	2	4.89	4.72-5.02	68	n/a	n/a	0.024	0	172000000	537.571	n/a	n/a	n/a	n/a	537.565	n/a	n/a	n/a	n/a	0.9642	n/a	n/a		n/a	n/a	n/a		High
apo	0s	H2O_MS_0_20201004_150519	CUT-PRESCISSION-ZAP-70(1-259)	182	190	SGAQTDGKF	H	2	3.51	3.50-3.70	47	n/a	n/a	0.017	-0.001	7390000	455.978	n/a	n/a	n/a	n/a	455.978	n/a	n/a	n/a	n/a	0.8775	n/a	n/a		n/a	n/a	n/a		Medium
apo	0s	H2O_MS_0_20201004_150519	CUT-PRESCISSION-ZAP-70(1-259)	190	195	FLLRPR	H	2	5.38	5.21-5.42	47	n/a	n/a	0.015	0	318000000	401.487	n/a	n/a	n/a	n/a	401.504	n/a	n/a	n/a	n/a	0.9612	n/a	n/a		n/a	n/a	n/a		Medium
apo	0s	H2O_MS_0_20201004_150519	CUT-PRESCISSION-ZAP-70(1-259)	190	196	FLLRPRK	H	3	3.94	3.83-4.03	46	n/a	n/a	0.01	-0.001	8250000	310.689	n/a	n/a	n/a	n/a	310.729	n/a	n/a	n/a	n/a	0.9153	n/a	n/a		n/a	n/a	n/a		Medium
apo	0s	H2O_MS_0_20201004_150519	CUT-PRESCISSION-ZAP-70(1-259)	190	198	FLLRPRKEQ	H	2	3.91	3.79-4.09	68	n/a	n/a	0.026	-0.001	5540000	594.098	n/a	n/a	n/a	n/a	594.212	n/a	n/a	n/a	n/a	0.8251	n/a	n/a		n/a	n/a	n/a		Medium
apo	0s	H2O_MS_0_20201004_150519	CUT-PRESCISSION-ZAP-70(1-259)	190	198	FLLRPRKEQ	H	3	3.91	3.87-4.17	69	n/a	n/a	0.015	-0.001	66700000	396.457	n/a	n/a	n/a	n/a	396.477	n/a	n/a	n/a	n/a	0.9506	n/a	n/a		n/a	n/a	n/a		High
apo	0s	H2O_MS_0_20201004_150519	CUT-PRESCISSION-ZAP-70(1-259)	190	200	FLLRPRKEQGT	H	3	4.08	4.08-4.38	68	n/a	n/a	0.018	-0.001	32800000	449.179	n/a	n/a	n/a	n/a	449.195	n/a	n/a	n/a	n/a	0.9454	n/a	n/a		n/a	n/a	n/a		Medium
apo	0s	H2O_MS_0_20201004_150519	CUT-PRESCISSION-ZAP-70(1-259)	190	201	FLLRPRKEQGTY	H	2	5.46	5.45-5.65	46	n/a	n/a	0.037	-0.001	3880000	754.739	n/a	n/a	n/a	n/a	754.876	n/a	n/a	n/a	n/a	0.8418	n/a	n/a		n/a	n/a	n/a		Medium
apo	0s	H2O_MS_0_20201004_150519	CUT-PRESCISSION-ZAP-70(1-259)	190	201	FLLRPRKEQGTY	H	4	5.46	5.30-5.60	68	n/a	n/a	0.014	-0.001	99000000	377.936	n/a	n/a	n/a	n/a	377.942	n/a	n/a	n/a	n/a	0.9624	n/a	n/a		n/a	n/a	n/a		High
apo	0s	H2O_MS_0_20201004_150519	CUT-PRESCISSION-ZAP-70(1-259)	190	202	FLLRPRKEQGTYA	H	2	5.31	5.31-5.56	57	n/a	n/a	0.041	-0.001	13200000	790.327	n/a	n/a	n/a	n/a	790.415	n/a	n/a	n/a	n/a	0.8966	n/a	n/a		n/a	n/a	n/a		High
apo	0s	H2O_MS_0_20201004_150519	CUT-PRESCISSION-ZAP-70(1-259)	190	202	FLLRPRKEQGTYA	H	3	5.31	5.24-5.54	68	n/a	n/a	0.023	-0.001	167000000	527.275	n/a	n/a	n/a	n/a	527.279	n/a	n/a	n/a	n/a	0.9705	n/a	n/a		n/a	n/a	n/a		High
apo	0s	H2O_MS_0_20201004_150519	CUT-PRESCISSION-ZAP-70(1-259)	190	202	FLLRPRKEQGTYA	H	4	5.31	5.34-5.54	46	n/a	n/a	0.015	0	119000000	395.705	n/a	n/a	n/a	n/a	395.711	n/a	n/a	n/a	n/a	0.9613	n/a	n/a		n/a	n/a	n/a		High
apo	0s	H2O_MS_0_20201004_150519	CUT-PRESCISSION-ZAP-70(1-259)	190	203	FLLRPRKEQGTYAL	H	2	7.25	7.33-7.56	52	n/a	n/a	0.046	-0.001	32600000	846.934	n/a	n/a	n/a	n/a	846.994	n/a	n/a	n/a	n/a	0.8983	n/a	n/a		n/a	n/a	n/a		High
apo	0s	H2O_MS_0_20201004_150519	CUT-PRESCISSION-ZAP-70(1-259)	190	203	FLLRPRKEQGTYAL	H	3	7.25	7.32-7.53	48	n/a	n/a	0.025	-0.001	329000000	564.996	n/a	n/a	n/a	n/a	564.999	n/a	n/a	n/a	n/a	0.9536	n/a	n/a		n/a	n/a	n/a		High
apo	0s	H2O_MS_0_20201004_150519	CUT-PRESCISSION-ZAP-70(1-259)	190	203	FLLRPRKEQGTYAL	H	4	7.25	7.34-7.54	47	n/a	n/a	0.017	-0.001	274000000	424.001	n/a	n/a	n/a	n/a	424.001	n/a	n/a	n/a	n/a	0.9548	n/a	n/a		n/a	n/a	n/a		High
apo	0s	H2O_MS_0_20201004_150519	CUT-PRESCISSION-ZAP-70(1-259)	190	204	FLLRPRKEQGTYALS	H	2	6.63	6.58-6.79	47	n/a	n/a	0.047	-0.002	7720000	890.383	n/a	n/a	n/a	n/a	890.533	n/a	n/a	n/a	n/a	0.8349	n/a	n/a		n/a	n/a	n/a		Medium
apo	0s	H2O_MS_0_20201004_150519	CUT-PRESCISSION-ZAP-70(1-259)	190	204	FLLRPRKEQGTYALS	H	3	6.63	6.66-6.89	52	n/a	n/a	0.029	-0.001	112000000	594.004	n/a	n/a	n/a	n/a	594.025	n/a	n/a	n/a	n/a	0.9619	n/a	n/a		n/a	n/a	n/a		Medium
apo	0s	H2O_MS_0_20201004_150519	CUT-PRESCISSION-ZAP-70(1-259)	190	204	FLLRPRKEQGTYALS	H	4	6.63	6.65-6.93	63	n/a	n/a	0.018	-0.001	122000000	445.774	n/a	n/a	n/a	n/a	445.77	n/a	n/a	n/a	n/a	0.9232	n/a	n/a		n/a	n/a	n/a		Medium
apo	0s	H2O_MS_0_20201004_150519	CUT-PRESCISSION-ZAP-70(1-259)	190	205	FLLRPRKEQGTYALSL	H	2	8.68	8.79-8.99	46	n/a	n/a	0.055	-0.001	13500000	947.063	n/a	n/a	n/a	n/a	947.112	n/a	n/a	n/a	n/a	0.8829	n/a	n/a		n/a	n/a	n/a		High
apo	0s	H2O_MS_0_20201004_150519	CUT-PRESCISSION-ZAP-70(1-259)	190	205	FLLRPRKEQGTYALSL	H	3	8.68	8.77-9.07	68	n/a	n/a	0.03	-0.001	322000000	631.776	n/a	n/a	n/a	n/a	631.744	n/a	n/a	n/a	n/a	0.9431	n/a	n/a		n/a	n/a	n/a		High
apo	0s	H2O_MS_0_20201004_150519	CUT-PRESCISSION-ZAP-70(1-259)	190	205	FLLRPRKEQGTYALSL	H	4	8.68	8.71-8.92	48	n/a	n/a	0.02	0	172000000	474.059	n/a	n/a	n/a	n/a	474.06	n/a	n/a	n/a	n/a	0.9672	n/a	n/a		n/a	n/a	n/a		Medium
apo	0s	H2O_MS_0_20201004_150519	CUT-PRESCISSION-ZAP-70(1-259)	191	198	LLRPRKEQ	H	2	2.19	2.16-2.37	47	n/a	n/a	0.021	-0.001	367000	520.528	n/a	n/a	n/a	n/a	520.625	n/a	n/a	n/a	n/a	0.819	n/a	n/a		n/a	n/a	n/a		Medium
apo	0s	H2O_MS_0_20201004_150519	CUT-PRESCISSION-ZAP-70(1-259)	191	198	LLRPRKEQ	H	3	2.19	2.17-2.37	47	n/a	n/a	0.013	0	3330000	347.432	n/a	n/a	n/a	n/a	347.419	n/a	n/a	n/a	n/a	0.9195	n/a	n/a		n/a	n/a	n/a		Medium
apo	0s	H2O_MS_0_20201004_150519	CUT-PRESCISSION-ZAP-70(1-259)	191	200	LLRPRKEQGT	H	3	2.24	2.25-2.45	47	n/a	n/a	0.015	-0.001	12300000	400.125	n/a	n/a	n/a	n/a	400.137	n/a	n/a	n/a	n/a	0.9625	n/a	n/a		n/a	n/a	n/a		Medium
apo	0s	H2O_MS_0_20201004_150519	CUT-PRESCISSION-ZAP-70(1-259)	191	201	LLRPRKEQGTY	H	2	3.1	2.96-3.16	47	n/a	n/a	0.033	-0.001	3130000	681.219	n/a	n/a	n/a	n/a	681.289	n/a	n/a	n/a	n/a	0.9086	n/a	n/a		n/a	n/a	n/a		Medium
apo	0s	H2O_MS_0_20201004_150519	CUT-PRESCISSION-ZAP-70(1-259)	191	201	LLRPRKEQGTY	H	3	3.1	2.95-3.20	57	n/a	n/a	0.019	-0.001	59000000	454.517	n/a	n/a	n/a	n/a	454.529	n/a	n/a	n/a	n/a	0.9666	n/a	n/a		n/a	n/a	n/a		High
apo	0s	H2O_MS_0_20201004_150519	CUT-PRESCISSION-ZAP-70(1-259)	191	201	LLRPRKEQGTY	H	4	3.1	2.97-3.17	46	n/a	n/a	0.012	-0.001	34200000	341.144	n/a	n/a	n/a	n/a	341.148	n/a	n/a	n/a	n/a	0.9496	n/a	n/a		n/a	n/a	n/a		Medium
apo	0s	H2O_MS_0_20201004_150519	CUT-PRESCISSION-ZAP-70(1-259)	191	202	LLRPRKEQGTYA	H	2	3.13	2.98-3.28	68	n/a	n/a	0.037	-0.001	12300000	716.779	n/a	n/a	n/a	n/a	716.828	n/a	n/a	n/a	n/a	0.9393	n/a	n/a		n/a	n/a	n/a		High
apo	0s	H2O_MS_0_20201004_150519	CUT-PRESCISSION-ZAP-70(1-259)	191	202	LLRPRKEQGTYA	H	3	3.13	3.04-3.34	69	n/a	n/a	0.02	-0.001	199000000	478.217	n/a	n/a	n/a	n/a	478.221	n/a	n/a	n/a	n/a	0.9756	n/a	n/a		n/a	n/a	n/a		High
apo	0s	H2O_MS_0_20201004_150519	CUT-PRESCISSION-ZAP-70(1-259)	191	202	LLRPRKEQGTYA	H	4	3.13	2.98-3.28	68	n/a	n/a	0.013	-0.001	179000000	358.913	n/a	n/a	n/a	n/a	358.918	n/a	n/a	n/a	n/a	0.9738	n/a	n/a		n/a	n/a	n/a		High
apo	0s	H2O_MS_0_20201004_150519	CUT-PRESCISSION-ZAP-70(1-259)	191	203	LLRPRKEQGTYAL	H	2	5.43	5.32-5.53	47	n/a	n/a	0.04	-0.001	5620000	773.264	n/a	n/a	n/a	n/a	773.407	n/a	n/a	n/a	n/a	0.8274	n/a	n/a		n/a	n/a	n/a		Medium
apo	0s	H2O_MS_0_20201004_150519	CUT-PRESCISSION-ZAP-70(1-259)	191	203	LLRPRKEQGTYAL	H	3	5.43	5.37-5.67	68	n/a	n/a	0.023	-0.001	91500000	515.932	n/a	n/a	n/a	n/a	515.941	n/a	n/a	n/a	n/a	0.956	n/a	n/a		n/a	n/a	n/a		High
apo	0s	H2O_MS_0_20201004_150519	CUT-PRESCISSION-ZAP-70(1-259)	191	203	LLRPRKEQGTYAL	H	4	5.43	5.39-5.63	56	n/a	n/a	0.015	-0.001	66400000	387.194	n/a	n/a	n/a	n/a	387.207	n/a	n/a	n/a	n/a	0.9476	n/a	n/a		n/a	n/a	n/a		High
apo	0s	H2O_MS_0_20201004_150519	CUT-PRESCISSION-ZAP-70(1-259)	191	204	LLRPRKEQGTYALS	H	2	4.93	4.79-5.07	64	n/a	n/a	0.045	-0.001	23600000	816.901	n/a	n/a	n/a	n/a	816.946	n/a	n/a	n/a	n/a	0.9448	n/a	n/a		n/a	n/a	n/a		High
apo	0s	H2O_MS_0_20201004_150519	CUT-PRESCISSION-ZAP-70(1-259)	191	204	LLRPRKEQGTYALS	H	3	4.93	4.78-5.05	62	n/a	n/a	0.025	-0.001	309000000	544.959	n/a	n/a	n/a	n/a	544.966	n/a	n/a	n/a	n/a	0.9685	n/a	n/a		n/a	n/a	n/a		High
apo	0s	H2O_MS_0_20201004_150519	CUT-PRESCISSION-ZAP-70(1-259)	191	204	LLRPRKEQGTYALS	H	4	4.93	4.83-5.13	68	n/a	n/a	0.016	-0.001	280000000	408.973	n/a	n/a	n/a	n/a	408.977	n/a	n/a	n/a	n/a	0.9691	n/a	n/a		n/a	n/a	n/a		Medium
apo	0s	H2O_MS_0_20201004_150519	CUT-PRESCISSION-ZAP-70(1-259)	191	205	LLRPRKEQGTYALSL	H	2	7.29	7.34-7.64	68	n/a	n/a	0.049	-0.001	59400000	873.566	n/a	n/a	n/a	n/a	873.525	n/a	n/a	n/a	n/a	0.9073	n/a	n/a		n/a	n/a	n/a		High
apo	0s	H2O_MS_0_20201004_150519	CUT-PRESCISSION-ZAP-70(1-259)	191	205	LLRPRKEQGTYALSL	H	3	7.29	7.33-7.63	68	n/a	n/a	0.027	-0.001	601000000	582.681	n/a	n/a	n/a	n/a	582.686	n/a	n/a	n/a	n/a	0.9687	n/a	n/a		n/a	n/a	n/a		High
apo	0s	H2O_MS_0_20201004_150519	CUT-PRESCISSION-ZAP-70(1-259)	191	205	LLRPRKEQGTYALSL	H	4	7.29	7.30-7.60	68	n/a	n/a	0.018	-0.001	570000000	437.262	n/a	n/a	n/a	n/a	437.266	n/a	n/a	n/a	n/a	0.9747	n/a	n/a		n/a	n/a	n/a		High
apo	0s	H2O_MS_0_20201004_150519	CUT-PRESCISSION-ZAP-70(1-259)	193	203	RPRKEQGTYAL	H	3	4.24	4.00-4.30	68	n/a	n/a	0.018	-0.001	67200000	440.501	n/a	n/a	n/a	n/a	440.502	n/a	n/a	n/a	n/a	0.9492	n/a	n/a		n/a	n/a	n/a		High
apo	0s	H2O_MS_0_20201004_150519	CUT-PRESCISSION-ZAP-70(1-259)	193	204	RPRKEQGTYALS	H	3	3.07	2.97-3.17	46	n/a	n/a	0.02	-0.001	9520000	469.513	n/a	n/a	n/a	n/a	469.528	n/a	n/a	n/a	n/a	0.9527	n/a	n/a		n/a	n/a	n/a		Medium
apo	0s	H2O_MS_0_20201004_150519	CUT-PRESCISSION-ZAP-70(1-259)	193	205	RPRKEQGTYALSL	H	3	6.64	6.65-6.85	47	n/a	n/a	0.021	-0.001	32400000	507.475	n/a	n/a	n/a	n/a	507.247	n/a	n/a	n/a	n/a	0.7482	n/a	n/a		n/a	n/a	n/a		Medium
apo	0s	H2O_MS_0_20201004_150519	CUT-PRESCISSION-ZAP-70(1-259)	204	209	SLIYGK	H	2	4.69	4.55-4.85	68	n/a	n/a	0.012	-0.001	865000000	340.897	n/a	n/a	n/a	n/a	340.91	n/a	n/a	n/a	n/a	0.9617	n/a	n/a		n/a	n/a	n/a		High
apo	0s	H2O_MS_0_20201004_150519	CUT-PRESCISSION-ZAP-70(1-259)	204	215	SLIYGKTVYHYL	H	2	9.05	9.05-9.29	55	n/a	n/a	0.036	-0.001	12600000	729.268	n/a	n/a	n/a	n/a	729.35	n/a	n/a	n/a	n/a	0.8422	n/a	n/a		n/a	n/a	n/a		Medium
apo	0s	H2O_MS_0_20201004_150519	CUT-PRESCISSION-ZAP-70(1-259)	204	215	SLIYGKTVYHYL	H	3	9.05	8.72-8.92	46	n/a	n/a	0.02	-0.001	21700000	486.55	n/a	n/a	n/a	n/a	486.569	n/a	n/a	n/a	n/a	0.8875	n/a	n/a		n/a	n/a	n/a		Medium
apo	0s	H2O_MS_0_20201004_150519	CUT-PRESCISSION-ZAP-70(1-259)	205	214	LIYGKTVYHY	H	3	6.41	6.31-6.52	47	n/a	n/a	0.015	0	6650000	419.855	n/a	n/a	n/a	n/a	419.824	n/a	n/a	n/a	n/a	0.8194	n/a	n/a		n/a	n/a	n/a		Medium
apo	0s	H2O_MS_0_20201004_150519	CUT-PRESCISSION-ZAP-70(1-259)	206	209	IYGK	H	1	3.62	4.50-4.80	68	n/a	n/a	0.02	-0.001	135000000	480.563	n/a	n/a	n/a	n/a	480.578	n/a	n/a	n/a	n/a	0.9289	n/a	n/a		n/a	n/a	n/a		Medium
apo	0s	H2O_MS_0_20201004_150519	CUT-PRESCISSION-ZAP-70(1-259)	206	212	IYGKTVY	H	2	4.79	4.73-5.03	69	n/a	n/a	0.018	-0.001	31000000	422.597	n/a	n/a	n/a	n/a	422.497	n/a	n/a	n/a	n/a	0.8119	n/a	n/a		n/a	n/a	n/a		Medium
apo	0s	H2O_MS_0_20201004_150519	CUT-PRESCISSION-ZAP-70(1-259)	206	215	IYGKTVYHYL	H	2	7.5	7.53-7.73	47	n/a	n/a	0.03	-0.001	51800000	629.2	n/a	n/a	n/a	n/a	629.233	n/a	n/a	n/a	n/a	0.9103	n/a	n/a		n/a	n/a	n/a		Medium
apo	0s	H2O_MS_0_20201004_150519	CUT-PRESCISSION-ZAP-70(1-259)	206	215	IYGKTVYHYL	H	3	7.5	7.52-7.81	68	n/a	n/a	0.016	0	200000000	419.816	n/a	n/a	n/a	n/a	419.824	n/a	n/a	n/a	n/a	0.9588	n/a	n/a		n/a	n/a	n/a		High
apo	0s	H2O_MS_0_20201004_150519	CUT-PRESCISSION-ZAP-70(1-259)	206	217	IYGKTVYHYLIS	H	3	8.47	8.40-8.60	47	n/a	n/a	0.019	0	11900000	486.569	n/a	n/a	n/a	n/a	486.569	n/a	n/a	n/a	n/a	0.7757	n/a	n/a		n/a	n/a	n/a		Medium
apo	0s	H2O_MS_0_20201004_150519	CUT-PRESCISSION-ZAP-70(1-259)	206	220	IYGKTVYHYLISQDK	H	3	8.46	8.44-8.64	46	n/a	n/a	0.029	0	23600000	610.443	n/a	n/a	n/a	n/a	610.366	n/a	n/a	n/a	n/a	0.8848	n/a	n/a		n/a	n/a	n/a		Medium
apo	0s	H2O_MS_0_20201004_150519	CUT-PRESCISSION-ZAP-70(1-259)	206	220	IYGKTVYHYLISQDK	H	4	8.46	8.42-8.72	68	n/a	n/a	0.018	0	31300000	458.108	n/a	n/a	n/a	n/a	458.026	n/a	n/a	n/a	n/a	0.8373	n/a	n/a		n/a	n/a	n/a		Medium
apo	0s	H2O_MS_0_20201004_150519	CUT-PRESCISSION-ZAP-70(1-259)	207	213	YGKTVYH	H	2	3.25	3.16-3.36	46	n/a	n/a	0.016	-0.001	3250000	434.547	n/a	n/a	n/a	n/a	434.488	n/a	n/a	n/a	n/a	0.6752	n/a	n/a		n/a	n/a	n/a		Medium
apo	0s	H2O_MS_0_20201004_150519	CUT-PRESCISSION-ZAP-70(1-259)	207	216	YGKTVYHYLI	H	3	7.44	7.52-7.81	68	n/a	n/a	0.016	0	200000000	419.816	n/a	n/a	n/a	n/a	419.824	n/a	n/a	n/a	n/a	0.9588	n/a	n/a		n/a	n/a	n/a		High
apo	0s	H2O_MS_0_20201004_150519	CUT-PRESCISSION-ZAP-70(1-259)	208	220	GKTVYHYLISQDK	H	3	6.06	5.97-6.17	46	n/a	n/a	0.023	-0.001	13300000	518.3	n/a	n/a	n/a	n/a	518.255	n/a	n/a	n/a	n/a	0.8239	n/a	n/a		n/a	n/a	n/a		Medium
apo	0s	H2O_MS_0_20201004_150519	CUT-PRESCISSION-ZAP-70(1-259)	208	220	GKTVYHYLISQDK	H	4	6.06	6.00-6.20	46	n/a	n/a	0.013	-0.001	6600000	388.952	n/a	n/a	n/a	n/a	388.943	n/a	n/a	n/a	n/a	0.6979	n/a	n/a		n/a	n/a	n/a		Medium
apo	0s	H2O_MS_0_20201004_150519	CUT-PRESCISSION-ZAP-70(1-259)	209	215	KTVYHYL	H	3	6	5.86-6.06	46	n/a	n/a	0.01	-0.001	9790000	308.699	n/a	n/a	n/a	n/a	308.697	n/a	n/a	n/a	n/a	0.9126	n/a	n/a		n/a	n/a	n/a		Medium
apo	0s	H2O_MS_0_20201004_150519	CUT-PRESCISSION-ZAP-70(1-259)	209	220	KTVYHYLISQDK	H	2	5.73	5.68-5.88	47	n/a	n/a	0.038	-0.002	777000	748.429	n/a	n/a	n/a	n/a	748.354	n/a	n/a	n/a	n/a	0.5554	n/a	n/a		n/a	n/a	n/a		Medium
apo	0s	H2O_MS_0_20201004_150519	CUT-PRESCISSION-ZAP-70(1-259)	209	220	KTVYHYLISQDK	H	3	5.73	5.74-5.95	47	n/a	n/a	0.02	-0.001	11800000	499.294	n/a	n/a	n/a	n/a	499.238	n/a	n/a	n/a	n/a	0.8805	n/a	n/a		n/a	n/a	n/a		Medium
apo	0s	H2O_MS_0_20201004_150519	CUT-PRESCISSION-ZAP-70(1-259)	209	223	KTVYHYLISQDKAGK	H	4	5.17	5.11-5.31	47	n/a	n/a	0.017	-0.001	14900000	438.821	n/a	n/a	n/a	n/a	438.756	n/a	n/a	n/a	n/a	0.8165	n/a	n/a		n/a	n/a	n/a		Medium
apo	0s	H2O_MS_0_20201004_150519	CUT-PRESCISSION-ZAP-70(1-259)	210	215	TVYHYL	H	2	7.38	7.20-7.50	68	n/a	n/a	0.015	0	616000000	398.442	n/a	n/a	n/a	n/a	398.455	n/a	n/a	n/a	n/a	0.9669	n/a	n/a		n/a	n/a	n/a		High
apo	0s	H2O_MS_0_20201004_150519	CUT-PRESCISSION-ZAP-70(1-259)	210	220	TVYHYLISQDK	H	2	6.84	6.76-6.96	47	n/a	n/a	0.033	-0.001	22600000	684.234	n/a	n/a	n/a	n/a	684.267	n/a	n/a	n/a	n/a	0.869	n/a	n/a		n/a	n/a	n/a		Medium
apo	0s	H2O_MS_0_20201004_150519	CUT-PRESCISSION-ZAP-70(1-259)	210	223	TVYHYLISQDKAGK	H	2	6.13	6.12-6.32	46	n/a	n/a	0.041	-0.001	6000000	812.299	n/a	n/a	n/a	n/a	812.419	n/a	n/a	n/a	n/a	0.8395	n/a	n/a		n/a	n/a	n/a		Medium
apo	0s	H2O_MS_0_20201004_150519	CUT-PRESCISSION-ZAP-70(1-259)	210	223	TVYHYLISQDKAGK	H	3	6.13	6.09-6.29	47	n/a	n/a	0.024	-0.001	52400000	541.975	n/a	n/a	n/a	n/a	541.948	n/a	n/a	n/a	n/a	0.9345	n/a	n/a		n/a	n/a	n/a		Medium
apo	0s	H2O_MS_0_20201004_150519	CUT-PRESCISSION-ZAP-70(1-259)	210	223	TVYHYLISQDKAGK	H	4	6.13	6.04-6.24	46	n/a	n/a	0.016	-0.001	38400000	406.715	n/a	n/a	n/a	n/a	406.713	n/a	n/a	n/a	n/a	0.9536	n/a	n/a		n/a	n/a	n/a		Medium
apo	0s	H2O_MS_0_20201004_150519	CUT-PRESCISSION-ZAP-70(1-259)	211	215	VYHYL	H	2	6.55	6.37-6.61	55	n/a	n/a	0.012	-0.001	54100000	347.89	n/a	n/a	n/a	n/a	347.903	n/a	n/a	n/a	n/a	0.9349	n/a	n/a		n/a	n/a	n/a		Medium
apo	0s	H2O_MS_0_20201004_150519	CUT-PRESCISSION-ZAP-70(1-259)	213	223	HYLISQDKAGK	H	3	3.17	3.09-3.29	46	n/a	n/a	0.015	-0.001	1550000	420.838	n/a	n/a	n/a	n/a	420.812	n/a	n/a	n/a	n/a	0.7205	n/a	n/a		n/a	n/a	n/a		Medium
apo	0s	H2O_MS_0_20201004_150519	CUT-PRESCISSION-ZAP-70(1-259)	214	220	YLISQDK	H	2	4.37	4.28-4.58	68	n/a	n/a	0.017	-0.001	181000000	433.986	n/a	n/a	n/a	n/a	433.993	n/a	n/a	n/a	n/a	0.9533	n/a	n/a		n/a	n/a	n/a		High
apo	0s	H2O_MS_0_20201004_150519	CUT-PRESCISSION-ZAP-70(1-259)	214	223	YLISQDKAGK	H	2	3.6	3.59-3.79	46	n/a	n/a	0.025	-0.001	32900000	562.117	n/a	n/a	n/a	n/a	562.144	n/a	n/a	n/a	n/a	0.9512	n/a	n/a		n/a	n/a	n/a		Medium
apo	0s	H2O_MS_0_20201004_150519	CUT-PRESCISSION-ZAP-70(1-259)	214	223	YLISQDKAGK	H	3	3.6	3.49-3.69	46	n/a	n/a	0.014	-0.001	98300000	375.093	n/a	n/a	n/a	n/a	375.099	n/a	n/a	n/a	n/a	0.9727	n/a	n/a		n/a	n/a	n/a		Medium
apo	0s	H2O_MS_0_20201004_150519	CUT-PRESCISSION-ZAP-70(1-259)	220	235	KAGKYCIPEGTKFDTL	H	3	7.72	7.72-7.94	49	n/a	n/a	0.027	-0.001	12300000	591.431	n/a	n/a	n/a	n/a	591.356	n/a	n/a	n/a	n/a	0.7885	n/a	n/a		n/a	n/a	n/a		Medium
apo	0s	H2O_MS_0_20201004_150519	CUT-PRESCISSION-ZAP-70(1-259)	221	232	AGKYCIPEGTKF	H	3	7	6.97-7.18	47	n/a	n/a	0.017	0	13000000	438.802	n/a	n/a	n/a	n/a	438.849	n/a	n/a	n/a	n/a	0.8203	n/a	n/a		n/a	n/a	n/a		Medium
apo	0s	H2O_MS_0_20201004_150519	CUT-PRESCISSION-ZAP-70(1-259)	221	235	AGKYCIPEGTKFDTL	H	3	8.45	8.35-8.56	47	n/a	n/a	0.027	0	14200000	548.718	n/a	n/a	n/a	n/a	548.632	n/a	n/a	n/a	n/a	0.783	n/a	n/a		n/a	n/a	n/a		Medium
apo	0s	H2O_MS_0_20201004_150519	CUT-PRESCISSION-ZAP-70(1-259)	224	232	YCIPEGTKF	H	2	7.71	7.77-7.97	46	n/a	n/a	0.023	-0.001	59100000	529.925	n/a	n/a	n/a	n/a	529.619	n/a	n/a	n/a	n/a	0.7917	n/a	n/a		n/a	n/a	n/a		Medium
apo	0s	H2O_MS_0_20201004_150519	CUT-PRESCISSION-ZAP-70(1-259)	224	235	YCIPEGTKFDTL	H	2	9.36	9.21-9.42	48	n/a	n/a	0.035	-0.001	59100000	694.349	n/a	n/a	n/a	n/a	694.293	n/a	n/a	n/a	n/a	0.9287	n/a	n/a		n/a	n/a	n/a		High
apo	0s	H2O_MS_0_20201004_150519	CUT-PRESCISSION-ZAP-70(1-259)	225	232	CIPEGTKF	H	2	5.82	5.74-5.94	46	n/a	n/a	0.017	-0.001	17600000	448.163	n/a	n/a	n/a	n/a	448.032	n/a	n/a	n/a	n/a	0.7107	n/a	n/a		n/a	n/a	n/a		Medium
apo	0s	H2O_MS_0_20201004_150519	CUT-PRESCISSION-ZAP-70(1-259)	225	235	CIPEGTKFDTL	H	2	7.83	7.87-8.17	68	n/a	n/a	0.027	0	16500000	612.808	n/a	n/a	n/a	n/a	612.707	n/a	n/a	n/a	n/a	0.6932	n/a	n/a		n/a	n/a	n/a		Medium
apo	0s	H2O_MS_0_20201004_150519	CUT-PRESCISSION-ZAP-70(1-259)	228	233	EGTKFD	H	2	2.89	2.95-3.15	46	n/a	n/a	0.011	-0.001	7600000	348.894	n/a	n/a	n/a	n/a	348.867	n/a	n/a	n/a	n/a	0.7277	n/a	n/a		n/a	n/a	n/a		Medium
apo	0s	H2O_MS_0_20201004_150519	CUT-PRESCISSION-ZAP-70(1-259)	228	235	EGTKFDTL	H	2	6.54	6.51-6.78	63	n/a	n/a	0.018	0	55600000	456.261	n/a	n/a	n/a	n/a	455.998	n/a	n/a	n/a	n/a	0.7519	n/a	n/a		n/a	n/a	n/a		Medium
apo	0s	H2O_MS_0_20201004_150519	CUT-PRESCISSION-ZAP-70(1-259)	229	235	GTKFDTL	H	2	6.44	6.28-6.49	48	n/a	n/a	0.015	-0.001	79800000	391.415	n/a	n/a	n/a	n/a	391.441	n/a	n/a	n/a	n/a	0.9429	n/a	n/a		n/a	n/a	n/a		Medium
apo	0s	H2O_MS_0_20201004_150519	CUT-PRESCISSION-ZAP-70(1-259)	229	238	GTKFDTLWQL	H	2	11.98	11.92-12.12	46	n/a	n/a	0.025	-0.001	7680000	605.241	n/a	n/a	n/a	n/a	605.19	n/a	n/a	n/a	n/a	0.6657	n/a	n/a		n/a	n/a	n/a		Medium
apo	0s	H2O_MS_0_20201004_150519	CUT-PRESCISSION-ZAP-70(1-259)	232	238	FDTLWQL	H	2	12.99	12.98-13.18	47	n/a	n/a	0.018	-0.001	3190000	461.921	n/a	n/a	n/a	n/a	462.026	n/a	n/a	n/a	n/a	0.8285	n/a	n/a		n/a	n/a	n/a		Medium
apo	0s	H2O_MS_0_20201004_150519	CUT-PRESCISSION-ZAP-70(1-259)	233	238	DTLWQL	H	2	12.07	11.72-12.01	67	n/a	n/a	0.015	0	63700000	388.404	n/a	n/a	n/a	n/a	388.439	n/a	n/a	n/a	n/a	0.949	n/a	n/a		n/a	n/a	n/a		High
apo	0s	H2O_MS_0_20201004_150519	CUT-PRESCISSION-ZAP-70(1-259)	234	238	TLWQL	H	2	11.59	11.44-11.74	68	n/a	n/a	0.012	0	78700000	330.873	n/a	n/a	n/a	n/a	330.895	n/a	n/a	n/a	n/a	0.9517	n/a	n/a		n/a	n/a	n/a		High
apo	0s	H2O_MS_0_20201004_150519	CUT-PRESCISSION-ZAP-70(1-259)	234	240	TLWQLVE	H	2	11.87	11.77-11.98	47	n/a	n/a	0.017	0	4250000	445.016	n/a	n/a	n/a	n/a	445.017	n/a	n/a	n/a	n/a	0.8123	n/a	n/a		n/a	n/a	n/a		Medium
apo	0s	H2O_MS_0_20201004_150519	CUT-PRESCISSION-ZAP-70(1-259)	236	240	WQLVE	H	1	9.84	9.09-9.37	64	n/a	n/a	0.034	-0.001	334000000	674.812	n/a	n/a	n/a	n/a	674.766	n/a	n/a	n/a	n/a	0.942	n/a	n/a		n/a	n/a	n/a		High
apo	0s	H2O_MS_0_20201004_150519	CUT-PRESCISSION-ZAP-70(1-259)	236	241	WQLVEY	H	1	10.62	10.50-10.80	68	n/a	n/a	0.047	-0.001	356000000	838.021	n/a	n/a	n/a	n/a	837.939	n/a	n/a	n/a	n/a	0.926	n/a	n/a		n/a	n/a	n/a		High
apo	0s	H2O_MS_0_20201004_150519	CUT-PRESCISSION-ZAP-70(1-259)	236	241	WQLVEY	H	2	10.62	10.47-10.77	68	n/a	n/a	0.016	-0.001	21500000	419.417	n/a	n/a	n/a	n/a	419.473	n/a	n/a	n/a	n/a	0.9111	n/a	n/a		n/a	n/a	n/a		High
apo	0s	H2O_MS_0_20201004_150519	CUT-PRESCISSION-ZAP-70(1-259)	239	243	VEYLK	H	2	3.86	3.94-4.14	46	n/a	n/a	0.011	-0.001	49600000	326.404	n/a	n/a	n/a	n/a	326.39	n/a	n/a	n/a	n/a	0.9055	n/a	n/a		n/a	n/a	n/a		Medium
apo	0s	H2O_MS_0_20201004_150519	CUT-PRESCISSION-ZAP-70(1-259)	239	244	VEYLKL	H	2	8.53	8.45-8.75	68	n/a	n/a	0.014	0	117000000	382.951	n/a	n/a	n/a	n/a	382.969	n/a	n/a	n/a	n/a	0.9555	n/a	n/a		n/a	n/a	n/a		High
apo	0s	H2O_MS_0_20201004_150519	CUT-PRESCISSION-ZAP-70(1-259)	239	249	VEYLKLKADGL	H	2	8.1	8.03-8.24	47	n/a	n/a	0.029	-0.001	7400000	625.059	n/a	n/a	n/a	n/a	625.242	n/a	n/a	n/a	n/a	0.7195	n/a	n/a		n/a	n/a	n/a		Medium
apo	0s	H2O_MS_0_20201004_150519	CUT-PRESCISSION-ZAP-70(1-259)	239	249	VEYLKLKADGL	H	3	8.1	7.99-8.19	47	n/a	n/a	0.016	-0.001	18000000	417.137	n/a	n/a	n/a	n/a	417.164	n/a	n/a	n/a	n/a	0.9275	n/a	n/a		n/a	n/a	n/a		Medium
apo	0s	H2O_MS_0_20201004_150519	CUT-PRESCISSION-ZAP-70(1-259)	239	250	VEYLKLKADGLI	H	2	9.18	9.12-9.32	47	n/a	n/a	0.032	-0.001	6470000	681.763	n/a	n/a	n/a	n/a	681.821	n/a	n/a	n/a	n/a	0.8765	n/a	n/a		n/a	n/a	n/a		Medium
apo	0s	H2O_MS_0_20201004_150519	CUT-PRESCISSION-ZAP-70(1-259)	239	251	VEYLKLKADGLIY	H	2	9.7	9.65-9.86	46	n/a	n/a	0.036	-0.001	3250000	763.299	n/a	n/a	n/a	n/a	763.408	n/a	n/a	n/a	n/a	0.7557	n/a	n/a		n/a	n/a	n/a		Medium
apo	0s	H2O_MS_0_20201004_150519	CUT-PRESCISSION-ZAP-70(1-259)	239	251	VEYLKLKADGLIY	H	3	9.7	9.81-10.02	47	n/a	n/a	0.021	-0.001	8830000	509.234	n/a	n/a	n/a	n/a	509.275	n/a	n/a	n/a	n/a	0.9035	n/a	n/a		n/a	n/a	n/a		Medium
apo	0s	H2O_MS_0_20201004_150519	CUT-PRESCISSION-ZAP-70(1-259)	239	252	VEYLKLKADGLIYC	H	2	10.11	10.09-10.29	47	n/a	n/a	0.039	-0.002	1580000	815.23	n/a	n/a	n/a	n/a	814.98	n/a	n/a	n/a	n/a	0.7162	n/a	n/a		n/a	n/a	n/a		Medium
apo	0s	H2O_MS_0_20201004_150519	CUT-PRESCISSION-ZAP-70(1-259)	239	252	VEYLKLKADGLIYC	H	3	10.11	10.05-10.25	47	n/a	n/a	0.023	-0.001	10500000	543.749	n/a	n/a	n/a	n/a	543.656	n/a	n/a	n/a	n/a	0.7794	n/a	n/a		n/a	n/a	n/a		Medium
apo	0s	H2O_MS_0_20201004_150519	CUT-PRESCISSION-ZAP-70(1-259)	241	247	YLKLKAD	H	2	4.12	4.08-4.28	47	n/a	n/a	0.015	-0.001	3650000	426.061	n/a	n/a	n/a	n/a	426.015	n/a	n/a	n/a	n/a	0.8069	n/a	n/a		n/a	n/a	n/a		Medium
apo	0s	H2O_MS_0_20201004_150519	CUT-PRESCISSION-ZAP-70(1-259)	241	249	YLKLKADGL	H	2	6.95	6.85-7.05	46	n/a	n/a	0.022	-0.001	50300000	511.07	n/a	n/a	n/a	n/a	511.12	n/a	n/a	n/a	n/a	0.9315	n/a	n/a		n/a	n/a	n/a		Medium
apo	0s	H2O_MS_0_20201004_150519	CUT-PRESCISSION-ZAP-70(1-259)	241	249	YLKLKADGL	H	3	6.95	6.82-7.10	63	n/a	n/a	0.012	0	93300000	341.067	n/a	n/a	n/a	n/a	341.082	n/a	n/a	n/a	n/a	0.9667	n/a	n/a		n/a	n/a	n/a		High
apo	0s	H2O_MS_0_20201004_150519	CUT-PRESCISSION-ZAP-70(1-259)	241	250	YLKLKADGLI	H	2	8.4	8.40-8.60	46	n/a	n/a	0.026	0	79600000	567.673	n/a	n/a	n/a	n/a	567.699	n/a	n/a	n/a	n/a	0.9618	n/a	n/a		n/a	n/a	n/a		High
apo	0s	H2O_MS_0_20201004_150519	CUT-PRESCISSION-ZAP-70(1-259)	241	251	YLKLKADGLIY	H	2	8.99	7.51-7.91	91	n/a	n/a	0.032	-0.003	766000000	649.258	n/a	n/a	n/a	n/a	649.285	n/a	n/a	n/a	n/a	0.9433	n/a	n/a		n/a	n/a	n/a		High
apo	0s	H2O_MS_0_20201004_150519	CUT-PRESCISSION-ZAP-70(1-259)	241	251	YLKLKADGLIY	H	3	8.99	9.06-9.29	53	n/a	n/a	0.017	-0.001	71400000	433.171	n/a	n/a	n/a	n/a	433.193	n/a	n/a	n/a	n/a	0.953	n/a	n/a		n/a	n/a	n/a		Medium
apo	0s	H2O_MS_0_20201004_150519	CUT-PRESCISSION-ZAP-70(1-259)	242	249	LKLKADGL	H	2	5.93	5.63-5.83	46	n/a	n/a	0.017	0	92500000	429.51	n/a	n/a	n/a	n/a	429.533	n/a	n/a	n/a	n/a	0.9618	n/a	n/a		n/a	n/a	n/a		Medium
apo	0s	H2O_MS_0_20201004_150519	CUT-PRESCISSION-ZAP-70(1-259)	242	250	LKLKADGLI	H	2	7.22	7.28-7.49	47	n/a	n/a	0.021	-0.001	97200000	486.076	n/a	n/a	n/a	n/a	486.112	n/a	n/a	n/a	n/a	0.9488	n/a	n/a		n/a	n/a	n/a		Medium
apo	0s	H2O_MS_0_20201004_150519	CUT-PRESCISSION-ZAP-70(1-259)	242	250	LKLKADGLI	H	3	7.22	7.27-7.52	58	n/a	n/a	0.011	-0.001	109000000	324.396	n/a	n/a	n/a	n/a	324.41	n/a	n/a	n/a	n/a	0.9625	n/a	n/a		n/a	n/a	n/a		High
apo	0s	H2O_MS_0_20201004_150519	CUT-PRESCISSION-ZAP-70(1-259)	242	251	LKLKADGLIY	H	2	8.17	8.10-8.40	68	n/a	n/a	0.026	0	229000000	567.679	n/a	n/a	n/a	n/a	567.699	n/a	n/a	n/a	n/a	0.9674	n/a	n/a		n/a	n/a	n/a		High
apo	0s	H2O_MS_0_20201004_150519	CUT-PRESCISSION-ZAP-70(1-259)	242	251	LKLKADGLIY	H	3	8.17	8.10-8.40	69	n/a	n/a	0.014	0	294000000	378.789	n/a	n/a	n/a	n/a	378.802	n/a	n/a	n/a	n/a	0.9241	n/a	n/a		n/a	n/a	n/a		High
apo	0s	H2O_MS_0_20201004_150519	CUT-PRESCISSION-ZAP-70(1-259)	242	252	LKLKADGLIYC	H	3	8.65	8.67-8.97	68	n/a	n/a	0.016	-0.001	105000000	413.156	n/a	n/a	n/a	n/a	413.183	n/a	n/a	n/a	n/a	0.9465	n/a	n/a		n/a	n/a	n/a		High
apo	0s	H2O_MS_0_20201004_150519	CUT-PRESCISSION-ZAP-70(1-259)	242	253	LKLKADGLIYCL	H	2	10.84	10.93-11.13	46	n/a	n/a	0.033	-0.001	19200000	675.798	n/a	n/a	n/a	n/a	675.85	n/a	n/a	n/a	n/a	0.9261	n/a	n/a		n/a	n/a	n/a		Medium
apo	0s	H2O_MS_0_20201004_150519	CUT-PRESCISSION-ZAP-70(1-259)	242	253	LKLKADGLIYCL	H	3	10.84	10.89-11.14	58	n/a	n/a	0.018	-0.001	65100000	450.88	n/a	n/a	n/a	n/a	450.902	n/a	n/a	n/a	n/a	0.85	n/a	n/a		n/a	n/a	n/a		High
apo	0s	H2O_MS_0_20201004_150519	CUT-PRESCISSION-ZAP-70(1-259)	242	254	LKLKADGLIYCLK	H	4	9.13	9.01-9.31	68	n/a	n/a	0.012	0	11500000	370.463	n/a	n/a	n/a	n/a	370.472	n/a	n/a	n/a	n/a	0.904	n/a	n/a		n/a	n/a	n/a		High
apo	0s	H2O_MS_0_20201004_150519	CUT-PRESCISSION-ZAP-70(1-259)	243	251	KLKADGLIY	H	3	6.75	6.74-6.94	46	n/a	n/a	0.012	-0.001	49100000	341.071	n/a	n/a	n/a	n/a	341.082	n/a	n/a	n/a	n/a	0.9667	n/a	n/a		n/a	n/a	n/a		High
apo	0s	H2O_MS_0_20201004_150519	CUT-PRESCISSION-ZAP-70(1-259)	245	251	KADGLIY	H	2	6.53	6.84-7.14	68	n/a	n/a	0.015	-0.004	239000000	390.447	n/a	n/a	n/a	n/a	390.454	n/a	n/a	n/a	n/a	0.9416	n/a	n/a		n/a	n/a	n/a		Medium
apo	0s	H2O_MS_0_20201004_150519	CUT-PRESCISSION-ZAP-70(1-259)	250	254	IYCLK	H	2	5.43	5.30-5.51	47	n/a	n/a	0.011	-0.001	27000000	320.337	n/a	n/a	n/a	n/a	320.418	n/a	n/a	n/a	n/a	0.8736	n/a	n/a		n/a	n/a	n/a		Medium
apo	0s	H2O_MS_0_20201004_150519	CUT-PRESCISSION-ZAP-70(1-259)	251	262	YCLKEACPNSSA	H	2	5.61	5.51-5.77	59	n/a	n/a	0.031	-0.001	183000000	643.697	n/a	n/a	n/a	n/a	643.733	n/a	n/a	n/a	n/a	0.9532	n/a	n/a		n/a	n/a	n/a		High
apo	0s	H2O_MS_0_20201004_150519	CUT-PRESCISSION-ZAP-70(1-259)	252	262	CLKEACPNSSA	H	2	3.41	3.24-3.54	68	n/a	n/a	0.026	-0.001	158000000	562.11	n/a	n/a	n/a	n/a	562.146	n/a	n/a	n/a	n/a	0.9488	n/a	n/a		n/a	n/a	n/a		High
apo	0s	H2O_MS_0_20201004_150519	CUT-PRESCISSION-ZAP-70(1-259)	253	262	LKEACPNSSA	H	2	3.27	2.78-3.08	68	n/a	n/a	0.022	-0.001	185000000	510.548	n/a	n/a	n/a	n/a	510.574	n/a	n/a	n/a	n/a	0.9501	n/a	n/a		n/a	n/a	n/a		Medium
apo	0s	H2O_MS_0_20210210_131256	CUT-PRESCISSION-ZAP-70(1-259)	1	7	GPHMPDP	H	2	4.78	4.89-5.19	68	n/a	n/a	0.014	0	858000000	375.897	n/a	n/a	n/a	n/a	375.926	n/a	n/a	n/a	n/a	0.9267	n/a	n/a		n/a	n/a	n/a		High
apo	0s	H2O_MS_0_20210210_131256	CUT-PRESCISSION-ZAP-70(1-259)	1	10	GPHMPDPAAH	H	2	3.9	3.83-4.13	69	n/a	n/a	0.022	0	102000000	515.906	n/a	n/a	n/a	n/a	515.574	n/a	n/a	n/a	n/a	0.7229	n/a	n/a		n/a	n/a	n/a		Medium
apo	0s	H2O_MS_0_20210210_131256	CUT-PRESCISSION-ZAP-70(1-259)	1	10	GPHMPDPAAH	H	3	3.9	3.93-4.22	66	n/a	n/a	0.012	0	327000000	344.031	n/a	n/a	n/a	n/a	344.052	n/a	n/a	n/a	n/a	0.9465	n/a	n/a		n/a	n/a	n/a		High
apo	0s	H2O_MS_0_20210210_131256	CUT-PRESCISSION-ZAP-70(1-259)	1	11	GPHMPDPAAHL	H	3	6.64	6.53-6.73	47	n/a	n/a	0.014	0	2430000	381.871	n/a	n/a	n/a	n/a	381.771	n/a	n/a	n/a	n/a	0.568	n/a	n/a		n/a	n/a	n/a		Medium
apo	0s	H2O_MS_0_20210210_131256	CUT-PRESCISSION-ZAP-70(1-259)	1	12	GPHMPDPAAHLP	H	3	7.11	7.38-7.68	68	n/a	n/a	0.016	0	284000000	414.124	n/a	n/a	n/a	n/a	414.143	n/a	n/a	n/a	n/a	0.954	n/a	n/a		n/a	n/a	n/a		High
apo	0s	H2O_MS_0_20210210_131256	CUT-PRESCISSION-ZAP-70(1-259)	1	14	GPHMPDPAAHLPFF	H	2	11.4	11.75-11.95	46	n/a	n/a	0.041	0	1120000000	767.874	n/a	n/a	n/a	n/a	767.885	n/a	n/a	n/a	n/a	0.961	n/a	n/a		n/a	n/a	n/a		High
apo	0s	H2O_MS_0_20210210_131256	CUT-PRESCISSION-ZAP-70(1-259)	1	14	GPHMPDPAAHLPFF	H	3	11.4	11.70-11.90	46	n/a	n/a	0.022	0	4000000000	512.252	n/a	n/a	n/a	n/a	512.259	n/a	n/a	n/a	n/a	0.9527	n/a	n/a		n/a	n/a	n/a		High
apo	0s	H2O_MS_0_20210210_131256	CUT-PRESCISSION-ZAP-70(1-259)	1	14	GPHMPDPAAHLPFF	H	3	14.38	14.29-14.49	47	n/a	n/a	0.021	0	3980000	512.169	n/a	n/a	n/a	n/a	512.259	n/a	n/a	n/a	n/a	0.7878	n/a	n/a		n/a	n/a	n/a		Medium
apo	0s	H2O_MS_0_20210210_131256	CUT-PRESCISSION-ZAP-70(1-259)	1	15	GPHMPDPAAHLPFFY	H	2	11.63	12.03-12.32	68	n/a	n/a	0.048	0	241000000	849.45	n/a	n/a	n/a	n/a	849.472	n/a	n/a	n/a	n/a	0.9635	n/a	n/a		n/a	n/a	n/a		High
apo	0s	H2O_MS_0_20210210_131256	CUT-PRESCISSION-ZAP-70(1-259)	1	15	GPHMPDPAAHLPFFY	H	3	11.63	12.07-12.37	68	n/a	n/a	0.026	0	2140000000	566.643	n/a	n/a	n/a	n/a	566.65	n/a	n/a	n/a	n/a	0.9634	n/a	n/a		n/a	n/a	n/a		High
apo	0s	H2O_MS_0_20210210_131256	CUT-PRESCISSION-ZAP-70(1-259)	1	16	GPHMPDPAAHLPFFYG	H	2	11.26	11.74-11.94	46	n/a	n/a	0.049	0	104000000	877.952	n/a	n/a	n/a	n/a	877.997	n/a	n/a	n/a	n/a	0.9376	n/a	n/a		n/a	n/a	n/a		High
apo	0s	H2O_MS_0_20210210_131256	CUT-PRESCISSION-ZAP-70(1-259)	1	16	GPHMPDPAAHLPFFYG	H	3	11.26	11.63-11.93	68	n/a	n/a	0.027	0	896000000	585.66	n/a	n/a	n/a	n/a	585.667	n/a	n/a	n/a	n/a	0.9677	n/a	n/a		n/a	n/a	n/a		High
apo	0s	H2O_MS_0_20210210_131256	CUT-PRESCISSION-ZAP-70(1-259)	4	14	MPDPAAHLPFF	H	2	12.22	12.52-12.71	45	n/a	n/a	0.03	0	29400000	622.246	n/a	n/a	n/a	n/a	622.231	n/a	n/a	n/a	n/a	0.9007	n/a	n/a		n/a	n/a	n/a		Medium
apo	0s	H2O_MS_0_20210210_131256	CUT-PRESCISSION-ZAP-70(1-259)	6	14	DPAAHLPFF	H	2	11.45	11.79-11.99	46	n/a	n/a	0.02	0.001	110000000	508.05	n/a	n/a	n/a	n/a	508.075	n/a	n/a	n/a	n/a	0.8742	n/a	n/a		n/a	n/a	n/a		Medium
apo	0s	H2O_MS_0_20210210_131256	CUT-PRESCISSION-ZAP-70(1-259)	6	15	DPAAHLPFFY	H	2	11.87	12.30-12.60	68	n/a	n/a	0.028	0	268000000	589.653	n/a	n/a	n/a	n/a	589.662	n/a	n/a	n/a	n/a	0.97	n/a	n/a		n/a	n/a	n/a		High
apo	0s	H2O_MS_0_20210210_131256	CUT-PRESCISSION-ZAP-70(1-259)	6	20	DPAAHLPFFYGSISR	H	2	10.42	10.56-10.76	47	n/a	n/a	0.049	0.001	11100000	840.013	n/a	n/a	n/a	n/a	839.937	n/a	n/a	n/a	n/a	0.8029	n/a	n/a		n/a	n/a	n/a		Medium
apo	0s	H2O_MS_0_20210210_131256	CUT-PRESCISSION-ZAP-70(1-259)	6	20	DPAAHLPFFYGSISR	H	3	10.42	10.78-11.08	68	n/a	n/a	0.026	0	1370000000	560.305	n/a	n/a	n/a	n/a	560.294	n/a	n/a	n/a	n/a	0.9639	n/a	n/a		n/a	n/a	n/a		High
apo	0s	H2O_MS_0_20210210_131256	CUT-PRESCISSION-ZAP-70(1-259)	6	21	DPAAHLPFFYGSISRA	H	2	10.57	10.92-11.21	68	n/a	n/a	0.047	-0.001	17000000	875.479	n/a	n/a	n/a	n/a	875.476	n/a	n/a	n/a	n/a	0.8179	n/a	n/a		n/a	n/a	n/a		Medium
apo	0s	H2O_MS_0_20210210_131256	CUT-PRESCISSION-ZAP-70(1-259)	6	21	DPAAHLPFFYGSISRA	H	3	10.57	10.93-11.23	68	n/a	n/a	0.027	0	102000000	584.025	n/a	n/a	n/a	n/a	583.987	n/a	n/a	n/a	n/a	0.8751	n/a	n/a		n/a	n/a	n/a		High
apo	0s	H2O_MS_0_20210210_131256	CUT-PRESCISSION-ZAP-70(1-259)	8	14	AAHLPFF	H	2	11.07	11.30-11.60	68	n/a	n/a	0.015	0	256000000	401.957	n/a	n/a	n/a	n/a	401.974	n/a	n/a	n/a	n/a	0.9617	n/a	n/a		n/a	n/a	n/a		High
apo	0s	H2O_MS_0_20210210_131256	CUT-PRESCISSION-ZAP-70(1-259)	8	15	AAHLPFFY	H	2	11.45	11.83-12.13	68	n/a	n/a	0.02	0	349000000	483.545	n/a	n/a	n/a	n/a	483.56	n/a	n/a	n/a	n/a	0.9661	n/a	n/a		n/a	n/a	n/a		High
apo	0s	H2O_MS_0_20210210_131256	CUT-PRESCISSION-ZAP-70(1-259)	8	20	AAHLPFFYGSISR	H	2	9.87	10.23-10.43	46	n/a	n/a	0.038	0	113000000	733.975	n/a	n/a	n/a	n/a	733.836	n/a	n/a	n/a	n/a	0.8905	n/a	n/a		n/a	n/a	n/a		Medium
apo	0s	H2O_MS_0_20210210_131256	CUT-PRESCISSION-ZAP-70(1-259)	8	20	AAHLPFFYGSISR	H	3	9.87	10.06-10.36	68	n/a	n/a	0.021	0	403000000	489.558	n/a	n/a	n/a	n/a	489.56	n/a	n/a	n/a	n/a	0.9721	n/a	n/a		n/a	n/a	n/a		Medium
apo	0s	H2O_MS_0_20210210_131256	CUT-PRESCISSION-ZAP-70(1-259)	9	14	AHLPFF	H	2	10.55	11.16-11.36	46	n/a	n/a	0.013	0	418000000	366.42	n/a	n/a	n/a	n/a	366.435	n/a	n/a	n/a	n/a	0.9637	n/a	n/a		n/a	n/a	n/a		High
apo	0s	H2O_MS_0_20210210_131256	CUT-PRESCISSION-ZAP-70(1-259)	9	14	AHLPFF	H	2	12.37	11.47-11.77	68	n/a	n/a	0.013	0	367000000	366.416	n/a	n/a	n/a	n/a	366.435	n/a	n/a	n/a	n/a	0.9572	n/a	n/a		n/a	n/a	n/a		High
apo	0s	H2O_MS_0_20210210_131256	CUT-PRESCISSION-ZAP-70(1-259)	9	15	AHLPFFY	H	2	11.49	11.76-12.06	68	n/a	n/a	0.018	0	1300000000	448.017	n/a	n/a	n/a	n/a	448.021	n/a	n/a	n/a	n/a	0.9675	n/a	n/a		n/a	n/a	n/a		High
apo	0s	H2O_MS_0_20210210_131256	CUT-PRESCISSION-ZAP-70(1-259)	9	16	AHLPFFYG	H	2	10.66	11.12-11.32	46	n/a	n/a	0.02	0	55800000	476.488	n/a	n/a	n/a	n/a	476.547	n/a	n/a	n/a	n/a	0.805	n/a	n/a		n/a	n/a	n/a		Medium
apo	0s	H2O_MS_0_20210210_131256	CUT-PRESCISSION-ZAP-70(1-259)	9	19	AHLPFFYGSIS	H	2	11.02	11.50-11.80	68	n/a	n/a	0.03	0	378000000	620.2	n/a	n/a	n/a	n/a	620.203	n/a	n/a	n/a	n/a	0.962	n/a	n/a		n/a	n/a	n/a		High
apo	0s	H2O_MS_0_20210210_131256	CUT-PRESCISSION-ZAP-70(1-259)	9	20	AHLPFFYGSISR	H	2	9.9	10.09-10.39	68	n/a	n/a	0.035	0	1140000000	698.417	n/a	n/a	n/a	n/a	698.297	n/a	n/a	n/a	n/a	0.9142	n/a	n/a		n/a	n/a	n/a		High
apo	0s	H2O_MS_0_20210210_131256	CUT-PRESCISSION-ZAP-70(1-259)	9	20	AHLPFFYGSISR	H	3	9.9	10.05-10.25	46	n/a	n/a	0.019	0	2560000000	465.91	n/a	n/a	n/a	n/a	465.867	n/a	n/a	n/a	n/a	0.9239	n/a	n/a		n/a	n/a	n/a		High
apo	0s	H2O_MS_0_20210210_131256	CUT-PRESCISSION-ZAP-70(1-259)	9	21	AHLPFFYGSISRA	H	3	10.1	10.25-10.45	46	n/a	n/a	0.021	0	660000000	489.558	n/a	n/a	n/a	n/a	489.56	n/a	n/a	n/a	n/a	0.9713	n/a	n/a		n/a	n/a	n/a		High
apo	0s	H2O_MS_0_20210210_131256	CUT-PRESCISSION-ZAP-70(1-259)	10	20	HLPFFYGSISR	H	2	9.38	9.80-10.00	46	n/a	n/a	0.033	0	66800000	662.916	n/a	n/a	n/a	n/a	662.758	n/a	n/a	n/a	n/a	0.8439	n/a	n/a		n/a	n/a	n/a		Medium
apo	0s	H2O_MS_0_20210210_131256	CUT-PRESCISSION-ZAP-70(1-259)	10	20	HLPFFYGSISR	H	3	9.38	9.73-9.94	46	n/a	n/a	0.017	0	57500000	442.181	n/a	n/a	n/a	n/a	442.174	n/a	n/a	n/a	n/a	0.8974	n/a	n/a		n/a	n/a	n/a		High
apo	0s	H2O_MS_0_20210210_131256	CUT-PRESCISSION-ZAP-70(1-259)	11	15	LPFFY	H	1	12.52	12.76-13.06	68	n/a	n/a	0.035	0.001	128000000	686.903	n/a	n/a	n/a	n/a	686.818	n/a	n/a	n/a	n/a	0.9078	n/a	n/a		n/a	n/a	n/a		Medium
apo	0s	H2O_MS_0_20210210_131256	CUT-PRESCISSION-ZAP-70(1-259)	11	20	LPFFYGSISR	H	2	10.51	10.92-11.22	68	n/a	n/a	0.028	0	772000000	594.367	n/a	n/a	n/a	n/a	594.188	n/a	n/a	n/a	n/a	0.8208	n/a	n/a		n/a	n/a	n/a		Medium
apo	0s	H2O_MS_0_20210210_131256	CUT-PRESCISSION-ZAP-70(1-259)	15	21	YGSISRA	H	2	3.13	3.14-3.34	46	n/a	n/a	0.014	0	264000000	377.4	n/a	n/a	n/a	n/a	377.416	n/a	n/a	n/a	n/a	0.9509	n/a	n/a		n/a	n/a	n/a		High
apo	0s	H2O_MS_0_20210210_131256	CUT-PRESCISSION-ZAP-70(1-259)	15	28	YGSISRAEAEEHLK	H	3	5.09	5.29-5.49	47	n/a	n/a	0.024	0	62100000	530.9	n/a	n/a	n/a	n/a	530.91	n/a	n/a	n/a	n/a	0.9469	n/a	n/a		n/a	n/a	n/a		Medium
apo	0s	H2O_MS_0_20210210_131256	CUT-PRESCISSION-ZAP-70(1-259)	15	28	YGSISRAEAEEHLK	H	4	5.09	5.29-5.49	47	n/a	n/a	0.015	0	87800000	398.434	n/a	n/a	n/a	n/a	398.434	n/a	n/a	n/a	n/a	0.9568	n/a	n/a		n/a	n/a	n/a		Medium
apo	0s	H2O_MS_0_20210210_131256	CUT-PRESCISSION-ZAP-70(1-259)	15	29	YGSISRAEAEEHLKL	H	4	7.14	7.61-7.84	51	n/a	n/a	0.016	0	252000000	426.729	n/a	n/a	n/a	n/a	426.724	n/a	n/a	n/a	n/a	0.9053	n/a	n/a		n/a	n/a	n/a		Medium
apo	0s	H2O_MS_0_20210210_131256	CUT-PRESCISSION-ZAP-70(1-259)	16	28	GSISRAEAEEHLK	H	3	4.28	4.34-4.54	46	n/a	n/a	0.02	0	74300000	476.52	n/a	n/a	n/a	n/a	476.519	n/a	n/a	n/a	n/a	0.937	n/a	n/a		n/a	n/a	n/a		High
apo	0s	H2O_MS_0_20210210_131256	CUT-PRESCISSION-ZAP-70(1-259)	16	28	GSISRAEAEEHLK	H	4	4.28	4.32-4.62	68	n/a	n/a	0.013	0	85100000	357.634	n/a	n/a	n/a	n/a	357.641	n/a	n/a	n/a	n/a	0.9246	n/a	n/a		n/a	n/a	n/a		Medium
apo	0s	H2O_MS_0_20210210_131256	CUT-PRESCISSION-ZAP-70(1-259)	17	25	SISRAEAEE	H	2	2.65	2.63-2.83	46	n/a	n/a	0.021	0	10800000	496.471	n/a	n/a	n/a	n/a	496.514	n/a	n/a	n/a	n/a	0.8788	n/a	n/a		n/a	n/a	n/a		Medium
apo	0s	H2O_MS_0_20210210_131256	CUT-PRESCISSION-ZAP-70(1-259)	21	29	AEAEEHLKL	H	3	5.78	5.91-6.11	47	n/a	n/a	0.012	0	27100000	347.352	n/a	n/a	n/a	n/a	347.388	n/a	n/a	n/a	n/a	0.9173	n/a	n/a		n/a	n/a	n/a		Medium
apo	0s	H2O_MS_0_20210210_131256	CUT-PRESCISSION-ZAP-70(1-259)	22	29	EAEEHLKL	H	2	5.49	5.75-5.95	46	n/a	n/a	0.02	0	120000000	485.074	n/a	n/a	n/a	n/a	485.039	n/a	n/a	n/a	n/a	0.8963	n/a	n/a		n/a	n/a	n/a		Medium
apo	0s	H2O_MS_0_20210210_131256	CUT-PRESCISSION-ZAP-70(1-259)	22	29	EAEEHLKL	H	3	5.49	5.67-5.97	68	n/a	n/a	0.011	0	145000000	323.675	n/a	n/a	n/a	n/a	323.695	n/a	n/a	n/a	n/a	0.9335	n/a	n/a		n/a	n/a	n/a		High
apo	0s	H2O_MS_0_20210210_131256	CUT-PRESCISSION-ZAP-70(1-259)	22	36	EAEEHLKLAGMADGL	H	2	8.55	8.95-9.25	68	n/a	n/a	0.042	0	224000000	792.868	n/a	n/a	n/a	n/a	792.89	n/a	n/a	n/a	n/a	0.9404	n/a	n/a		n/a	n/a	n/a		Medium
apo	0s	H2O_MS_0_20210210_131256	CUT-PRESCISSION-ZAP-70(1-259)	22	36	EAEEHLKLAGMADGL	H	3	8.55	8.93-9.23	68	n/a	n/a	0.024	0	780000000	528.918	n/a	n/a	n/a	n/a	528.929	n/a	n/a	n/a	n/a	0.9528	n/a	n/a		n/a	n/a	n/a		Medium
apo	0s	H2O_MS_0_20210210_131256	CUT-PRESCISSION-ZAP-70(1-259)	24	36	EEHLKLAGMADGL	H	2	8.67	8.92-9.22	68	n/a	n/a	0.035	0	765000000	692.829	n/a	n/a	n/a	n/a	692.794	n/a	n/a	n/a	n/a	0.9354	n/a	n/a		n/a	n/a	n/a		High
apo	0s	H2O_MS_0_20210210_131256	CUT-PRESCISSION-ZAP-70(1-259)	24	36	EEHLKLAGMADGL	H	3	8.67	8.80-9.00	46	n/a	n/a	0.019	0	587000000	462.187	n/a	n/a	n/a	n/a	462.198	n/a	n/a	n/a	n/a	0.9645	n/a	n/a		n/a	n/a	n/a		High
apo	0s	H2O_MS_0_20210210_131256	CUT-PRESCISSION-ZAP-70(1-259)	24	38	EEHLKLAGMADGLFL	H	2	11.73	12.16-12.36	46	n/a	n/a	0.045	0	51800000	822.999	n/a	n/a	n/a	n/a	822.96	n/a	n/a	n/a	n/a	0.9427	n/a	n/a		n/a	n/a	n/a		Medium
apo	0s	H2O_MS_0_20210210_131256	CUT-PRESCISSION-ZAP-70(1-259)	24	38	EEHLKLAGMADGLFL	H	3	11.73	12.16-12.36	46	n/a	n/a	0.024	0	257000000	548.977	n/a	n/a	n/a	n/a	548.976	n/a	n/a	n/a	n/a	0.9592	n/a	n/a		n/a	n/a	n/a		High
apo	0s	H2O_MS_0_20210210_131256	CUT-PRESCISSION-ZAP-70(1-259)	24	39	EEHLKLAGMADGLFLL	H	3	13.05	13.49-13.69	46	n/a	n/a	0.027	0.001	7170000	586.774	n/a	n/a	n/a	n/a	586.695	n/a	n/a	n/a	n/a	0.8891	n/a	n/a		n/a	n/a	n/a		Medium
apo	0s	H2O_MS_0_20210210_131256	CUT-PRESCISSION-ZAP-70(1-259)	25	36	EHLKLAGMADGL	H	3	8.31	8.83-9.04	46	n/a	n/a	0.017	0.001	28400000	419.227	n/a	n/a	n/a	n/a	419.16	n/a	n/a	n/a	n/a	0.7528	n/a	n/a		n/a	n/a	n/a		Medium
apo	0s	H2O_MS_0_20210210_131256	CUT-PRESCISSION-ZAP-70(1-259)	26	36	HLKLAGMADGL	H	3	7.91	8.21-8.50	68	n/a	n/a	0.013	0	508000000	376.094	n/a	n/a	n/a	n/a	376.122	n/a	n/a	n/a	n/a	0.8855	n/a	n/a		n/a	n/a	n/a		Medium
apo	0s	H2O_MS_0_20210210_131256	CUT-PRESCISSION-ZAP-70(1-259)	26	37	HLKLAGMADGLF	H	2	10.37	10.72-11.01	68	n/a	n/a	0.032	0	289000000	637.246	n/a	n/a	n/a	n/a	637.267	n/a	n/a	n/a	n/a	0.9399	n/a	n/a		n/a	n/a	n/a		Medium
apo	0s	H2O_MS_0_20210210_131256	CUT-PRESCISSION-ZAP-70(1-259)	26	37	HLKLAGMADGLF	H	3	10.37	10.68-10.98	68	n/a	n/a	0.017	0	447000000	425.164	n/a	n/a	n/a	n/a	425.18	n/a	n/a	n/a	n/a	0.9571	n/a	n/a		n/a	n/a	n/a		High
apo	0s	H2O_MS_0_20210210_131256	CUT-PRESCISSION-ZAP-70(1-259)	26	38	HLKLAGMADGLFL	H	2	11.35	11.82-12.12	68	n/a	n/a	0.035	0	130000000	693.819	n/a	n/a	n/a	n/a	693.846	n/a	n/a	n/a	n/a	0.9098	n/a	n/a		n/a	n/a	n/a		Medium
apo	0s	H2O_MS_0_20210210_131256	CUT-PRESCISSION-ZAP-70(1-259)	26	38	HLKLAGMADGLFL	H	3	11.35	11.82-12.12	68	n/a	n/a	0.019	0	265000000	462.879	n/a	n/a	n/a	n/a	462.9	n/a	n/a	n/a	n/a	0.9617	n/a	n/a		n/a	n/a	n/a		High
apo	0s	H2O_MS_0_20210210_131256	CUT-PRESCISSION-ZAP-70(1-259)	27	36	LKLAGMADGL	H	2	8.87	9.32-9.57	59	n/a	n/a	0.021	0	452000000	495.102	n/a	n/a	n/a	n/a	495.11	n/a	n/a	n/a	n/a	0.931	n/a	n/a		n/a	n/a	n/a		High
apo	0s	H2O_MS_0_20210210_131256	CUT-PRESCISSION-ZAP-70(1-259)	27	38	LKLAGMADGLFL	H	2	12.41	13.02-13.31	68	n/a	n/a	0.031	0	66200000	625.317	n/a	n/a	n/a	n/a	625.276	n/a	n/a	n/a	n/a	0.8854	n/a	n/a		n/a	n/a	n/a		Medium
apo	0s	H2O_MS_0_20210210_131256	CUT-PRESCISSION-ZAP-70(1-259)	28	39	KLAGMADGLFLL	H	2	12.8	12.81-13.01	47	n/a	n/a	0.028	0.001	15500000	625.486	n/a	n/a	n/a	n/a	625.276	n/a	n/a	n/a	n/a	0.7606	n/a	n/a		n/a	n/a	n/a		Medium
apo	0s	H2O_MS_0_20210210_131256	CUT-PRESCISSION-ZAP-70(1-259)	29	38	LAGMADGLFL	H	1	12.61	13.19-13.49	68	n/a	n/a	0.061	0	101000000	1008.13	n/a	n/a	n/a	n/a	1008.21	n/a	n/a	n/a	n/a	0.939	n/a	n/a		n/a	n/a	n/a		Medium
apo	0s	H2O_MS_0_20210210_131256	CUT-PRESCISSION-ZAP-70(1-259)	30	38	AGMADGLFL	H	2	12.08	11.91-12.21	68	n/a	n/a	0.018	0.006	917000000	448.018	n/a	n/a	n/a	n/a	448.032	n/a	n/a	n/a	n/a	0.912	n/a	n/a		n/a	n/a	n/a		High
apo	0s	H2O_MS_0_20210210_131256	CUT-PRESCISSION-ZAP-70(1-259)	37	41	FLLRQ	H	2	6.21	6.07-6.37	68	n/a	n/a	0.012	0	1070000000	338.904	n/a	n/a	n/a	n/a	338.918	n/a	n/a	n/a	n/a	0.9641	n/a	n/a		n/a	n/a	n/a		High
apo	0s	H2O_MS_0_20210210_131256	CUT-PRESCISSION-ZAP-70(1-259)	37	43	FLLRQCL	H	2	10.19	10.28-10.49	48	n/a	n/a	0.018	0	1270000000	447.04	n/a	n/a	n/a	n/a	447.069	n/a	n/a	n/a	n/a	0.8667	n/a	n/a		n/a	n/a	n/a		High
apo	0s	H2O_MS_0_20210210_131256	CUT-PRESCISSION-ZAP-70(1-259)	38	42	LLRQC	H	2	3.01	2.98-3.28	68	n/a	n/a	0.011	0	237000000	316.882	n/a	n/a	n/a	n/a	316.902	n/a	n/a	n/a	n/a	0.9031	n/a	n/a		n/a	n/a	n/a		High
apo	0s	H2O_MS_0_20210210_131256	CUT-PRESCISSION-ZAP-70(1-259)	38	43	LLRQCL	H	2	6.56	6.47-6.77	68	n/a	n/a	0.014	0	1650000000	373.44	n/a	n/a	n/a	n/a	373.481	n/a	n/a	n/a	n/a	0.9243	n/a	n/a		n/a	n/a	n/a		High
apo	0s	H2O_MS_0_20210210_131256	CUT-PRESCISSION-ZAP-70(1-259)	39	43	LRQCL	H	2	4.61	4.56-4.85	68	n/a	n/a	0.011	0	304000000	316.844	n/a	n/a	n/a	n/a	316.902	n/a	n/a	n/a	n/a	0.9001	n/a	n/a		n/a	n/a	n/a		High
apo	0s	H2O_MS_0_20210210_131256	CUT-PRESCISSION-ZAP-70(1-259)	39	51	LRQCLRSLGGYVL	H	3	9.37	9.41-9.71	68	n/a	n/a	0.018	0.018	84200000	493.726	n/a	n/a	n/a	n/a	493.6	n/a	n/a	n/a	n/a	0.7158	n/a	n/a		n/a	n/a	n/a		Medium
apo	0s	H2O_MS_0_20210210_131256	CUT-PRESCISSION-ZAP-70(1-259)	42	48	CLRSLGG	H	2	3.95	3.83-4.10	60	n/a	n/a	0.013	0	128000000	353.383	n/a	n/a	n/a	n/a	353.428	n/a	n/a	n/a	n/a	0.9178	n/a	n/a		n/a	n/a	n/a		High
apo	0s	H2O_MS_0_20210210_131256	CUT-PRESCISSION-ZAP-70(1-259)	42	51	CLRSLGGYVL	H	2	9.46	10.02-10.28	59	n/a	n/a	0.024	0	2500000000	541.135	n/a	n/a	n/a	n/a	541.159	n/a	n/a	n/a	n/a	0.9411	n/a	n/a		n/a	n/a	n/a		High
apo	0s	H2O_MS_0_20210210_131256	CUT-PRESCISSION-ZAP-70(1-259)	43	51	LRSLGGYVL	H	2	8.95	9.49-9.79	68	n/a	n/a	0.021	0	10700000000	489.582	n/a	n/a	n/a	n/a	489.587	n/a	n/a	n/a	n/a	0.9631	n/a	n/a		n/a	n/a	n/a		High
apo	0s	H2O_MS_0_20210210_131256	CUT-PRESCISSION-ZAP-70(1-259)	44	51	RSLGGYVL	H	2	8.41	8.46-8.71	56	n/a	n/a	0.017	0	1530000000	432.993	n/a	n/a	n/a	n/a	433.008	n/a	n/a	n/a	n/a	0.9635	n/a	n/a		n/a	n/a	n/a		Medium
apo	0s	H2O_MS_0_20210210_131256	CUT-PRESCISSION-ZAP-70(1-259)	52	61	SLVHDVRFHH	H	2	4.7	4.78-4.98	46	n/a	n/a	0.029	0	25600000	624.171	n/a	n/a	n/a	n/a	624.197	n/a	n/a	n/a	n/a	0.9338	n/a	n/a		n/a	n/a	n/a		High
apo	0s	H2O_MS_0_20210210_131256	CUT-PRESCISSION-ZAP-70(1-259)	52	61	SLVHDVRFHH	H	3	4.7	4.75-4.95	47	n/a	n/a	0.016	0	137000000	416.451	n/a	n/a	n/a	n/a	416.467	n/a	n/a	n/a	n/a	0.9447	n/a	n/a		n/a	n/a	n/a		Medium
apo	0s	H2O_MS_0_20210210_131256	CUT-PRESCISSION-ZAP-70(1-259)	52	61	SLVHDVRFHH	H	4	4.7	4.68-4.98	69	n/a	n/a	0.01	0	164000000	312.591	n/a	n/a	n/a	n/a	312.602	n/a	n/a	n/a	n/a	0.9477	n/a	n/a		n/a	n/a	n/a		High
apo	0s	H2O_MS_0_20210210_131256	CUT-PRESCISSION-ZAP-70(1-259)	52	63	SLVHDVRFHHFP	H	2	7.07	7.23-7.53	68	n/a	n/a	0.039	0	237000000	746.326	n/a	n/a	n/a	n/a	746.342	n/a	n/a	n/a	n/a	0.9579	n/a	n/a		n/a	n/a	n/a		High
apo	0s	H2O_MS_0_20210210_131256	CUT-PRESCISSION-ZAP-70(1-259)	52	63	SLVHDVRFHHFP	H	3	7.07	7.27-7.47	46	n/a	n/a	0.02	0	973000000	497.919	n/a	n/a	n/a	n/a	497.897	n/a	n/a	n/a	n/a	0.7889	n/a	n/a		n/a	n/a	n/a		Medium
apo	0s	H2O_MS_0_20210210_131256	CUT-PRESCISSION-ZAP-70(1-259)	52	63	SLVHDVRFHHFP	H	4	7.07	7.25-7.55	68	n/a	n/a	0.014	0	1970000000	373.67	n/a	n/a	n/a	n/a	373.675	n/a	n/a	n/a	n/a	0.9692	n/a	n/a		n/a	n/a	n/a		High
apo	0s	H2O_MS_0_20210210_131256	CUT-PRESCISSION-ZAP-70(1-259)	52	65	SLVHDVRFHHFPIE	H	2	7.75	8.07-8.37	68	n/a	n/a	0.049	0	158000000	867.435	n/a	n/a	n/a	n/a	867.478	n/a	n/a	n/a	n/a	0.9422	n/a	n/a		n/a	n/a	n/a		High
apo	0s	H2O_MS_0_20210210_131256	CUT-PRESCISSION-ZAP-70(1-259)	52	65	SLVHDVRFHHFPIE	H	3	7.75	7.99-8.29	68	n/a	n/a	0.027	0	681000000	578.677	n/a	n/a	n/a	n/a	578.655	n/a	n/a	n/a	n/a	0.9464	n/a	n/a		n/a	n/a	n/a		High
apo	0s	H2O_MS_0_20210210_131256	CUT-PRESCISSION-ZAP-70(1-259)	52	65	SLVHDVRFHHFPIE	H	4	7.75	8.13-8.43	68	n/a	n/a	0.017	0	2170000000	434.238	n/a	n/a	n/a	n/a	434.243	n/a	n/a	n/a	n/a	0.9742	n/a	n/a		n/a	n/a	n/a		High
apo	0s	H2O_MS_0_20210210_131256	CUT-PRESCISSION-ZAP-70(1-259)	52	65	SLVHDVRFHHFPIE	H	5	7.75	8.22-8.42	46	n/a	n/a	0.012	0	91900000	347.585	n/a	n/a	n/a	n/a	347.596	n/a	n/a	n/a	n/a	0.9493	n/a	n/a		n/a	n/a	n/a		High
apo	0s	H2O_MS_0_20210210_131256	CUT-PRESCISSION-ZAP-70(1-259)	52	66	SLVHDVRFHHFPIER	H	2	6.83	7.24-7.52	63	n/a	n/a	0.054	0	33200000	945.451	n/a	n/a	n/a	n/a	945.571	n/a	n/a	n/a	n/a	0.8452	n/a	n/a		n/a	n/a	n/a		Medium
apo	0s	H2O_MS_0_20210210_131256	CUT-PRESCISSION-ZAP-70(1-259)	52	66	SLVHDVRFHHFPIER	H	3	6.83	7.23-7.51	62	n/a	n/a	0.03	0	507000000	630.748	n/a	n/a	n/a	n/a	630.717	n/a	n/a	n/a	n/a	0.9437	n/a	n/a		n/a	n/a	n/a		High
apo	0s	H2O_MS_0_20210210_131256	CUT-PRESCISSION-ZAP-70(1-259)	52	66	SLVHDVRFHHFPIER	H	4	6.83	7.23-7.53	68	n/a	n/a	0.02	0	1710000000	473.284	n/a	n/a	n/a	n/a	473.289	n/a	n/a	n/a	n/a	0.9699	n/a	n/a		n/a	n/a	n/a		High
apo	0s	H2O_MS_0_20210210_131256	CUT-PRESCISSION-ZAP-70(1-259)	52	66	SLVHDVRFHHFPIER	H	5	6.83	7.16-7.46	68	n/a	n/a	0.014	0	1530000000	378.83	n/a	n/a	n/a	n/a	378.833	n/a	n/a	n/a	n/a	0.9759	n/a	n/a		n/a	n/a	n/a		High
apo	0s	H2O_MS_0_20210210_131256	CUT-PRESCISSION-ZAP-70(1-259)	52	66	SLVHDVRFHHFPIER	H	6	6.83	7.19-7.48	68	n/a	n/a	0.011	0	95300000	315.846	n/a	n/a	n/a	n/a	315.862	n/a	n/a	n/a	n/a	0.9296	n/a	n/a		n/a	n/a	n/a		High
apo	0s	H2O_MS_0_20210210_131256	CUT-PRESCISSION-ZAP-70(1-259)	53	63	LVHDVRFHHFP	H	3	5.75	6.20-6.40	45	n/a	n/a	0.018	0.001	4840000	469.257	n/a	n/a	n/a	n/a	468.871	n/a	n/a	n/a	n/a	0.5199	n/a	n/a		n/a	n/a	n/a		Medium
apo	0s	H2O_MS_0_20210210_131256	CUT-PRESCISSION-ZAP-70(1-259)	54	58	VHDVR	H	2	3.11	3.22-3.43	47	n/a	n/a	0.011	0	68100000	313.346	n/a	n/a	n/a	n/a	313.353	n/a	n/a	n/a	n/a	0.9321	n/a	n/a		n/a	n/a	n/a		Medium
apo	0s	H2O_MS_0_20210210_131256	CUT-PRESCISSION-ZAP-70(1-259)	56	63	DVRFHHFP	H	2	5.81	6.26-6.46	46	n/a	n/a	0.023	0	311000000	528.081	n/a	n/a	n/a	n/a	528.089	n/a	n/a	n/a	n/a	0.9541	n/a	n/a		n/a	n/a	n/a		Medium
apo	0s	H2O_MS_0_20210210_131256	CUT-PRESCISSION-ZAP-70(1-259)	56	63	DVRFHHFP	H	3	5.81	6.20-6.50	68	n/a	n/a	0.013	0	1910000000	352.388	n/a	n/a	n/a	n/a	352.395	n/a	n/a	n/a	n/a	0.9595	n/a	n/a		n/a	n/a	n/a		High
apo	0s	H2O_MS_0_20210210_131256	CUT-PRESCISSION-ZAP-70(1-259)	56	65	DVRFHHFPIE	H	3	7.18	7.56-7.86	68	n/a	n/a	0.017	0	559000000	433.142	n/a	n/a	n/a	n/a	433.152	n/a	n/a	n/a	n/a	0.9692	n/a	n/a		n/a	n/a	n/a		Medium
apo	0s	H2O_MS_0_20210210_131256	CUT-PRESCISSION-ZAP-70(1-259)	56	66	DVRFHHFPIER	H	3	5.99	6.33-6.63	68	n/a	n/a	0.019	0.001	664000000	485.421	n/a	n/a	n/a	n/a	485.214	n/a	n/a	n/a	n/a	0.7287	n/a	n/a		n/a	n/a	n/a		Medium
apo	0s	H2O_MS_0_20210210_131256	CUT-PRESCISSION-ZAP-70(1-259)	56	66	DVRFHHFPIER	H	4	5.99	6.33-6.63	68	n/a	n/a	0.013	0	1950000000	364.162	n/a	n/a	n/a	n/a	364.163	n/a	n/a	n/a	n/a	0.9615	n/a	n/a		n/a	n/a	n/a		High
apo	0s	H2O_MS_0_20210210_131256	CUT-PRESCISSION-ZAP-70(1-259)	56	68	DVRFHHFPIERQL	H	3	7.13	7.31-7.52	47	n/a	n/a	0.024	0	34200000	565.611	n/a	n/a	n/a	n/a	565.644	n/a	n/a	n/a	n/a	0.7816	n/a	n/a		n/a	n/a	n/a		Medium
apo	0s	H2O_MS_0_20210210_131256	CUT-PRESCISSION-ZAP-70(1-259)	56	68	DVRFHHFPIERQL	H	4	7.13	7.31-7.52	47	n/a	n/a	0.016	0	91700000	424.464	n/a	n/a	n/a	n/a	424.485	n/a	n/a	n/a	n/a	0.9074	n/a	n/a		n/a	n/a	n/a		Medium
apo	0s	H2O_MS_0_20210210_131256	CUT-PRESCISSION-ZAP-70(1-259)	56	69	DVRFHHFPIERQLN	H	4	6.8	6.91-7.11	46	n/a	n/a	0.018	0	65500000	453	n/a	n/a	n/a	n/a	453.01	n/a	n/a	n/a	n/a	0.9071	n/a	n/a		n/a	n/a	n/a		Medium
apo	0s	H2O_MS_0_20210210_131256	CUT-PRESCISSION-ZAP-70(1-259)	57	63	VRFHHFP	H	2	4.89	5.13-5.43	68	n/a	n/a	0.018	0	37600000	470.928	n/a	n/a	n/a	n/a	470.545	n/a	n/a	n/a	n/a	0.5138	n/a	n/a		n/a	n/a	n/a		Medium
apo	0s	H2O_MS_0_20210210_131256	CUT-PRESCISSION-ZAP-70(1-259)	57	63	VRFHHFP	H	3	4.89	5.13-5.43	68	n/a	n/a	0.011	0	78500000	314.018	n/a	n/a	n/a	n/a	314.032	n/a	n/a	n/a	n/a	0.9545	n/a	n/a		n/a	n/a	n/a		High
apo	0s	H2O_MS_0_20210210_131256	CUT-PRESCISSION-ZAP-70(1-259)	57	66	VRFHHFPIER	H	4	5.29	5.56-5.76	46	n/a	n/a	0.012	0	87900000	335.376	n/a	n/a	n/a	n/a	335.391	n/a	n/a	n/a	n/a	0.9534	n/a	n/a		n/a	n/a	n/a		High
apo	0s	H2O_MS_0_20210210_131256	CUT-PRESCISSION-ZAP-70(1-259)	59	63	FHHFP	H	2	4.46	4.60-4.90	68	n/a	n/a	0.012	0	538000000	342.868	n/a	n/a	n/a	n/a	342.886	n/a	n/a	n/a	n/a	0.8886	n/a	n/a		n/a	n/a	n/a		Medium
apo	0s	H2O_MS_0_20210210_131256	CUT-PRESCISSION-ZAP-70(1-259)	59	65	FHHFPIE	H	2	6.22	6.62-6.82	46	n/a	n/a	0.018	0	18600000	464.079	n/a	n/a	n/a	n/a	464.022	n/a	n/a	n/a	n/a	0.7877	n/a	n/a		n/a	n/a	n/a		Medium
apo	0s	H2O_MS_0_20210210_131256	CUT-PRESCISSION-ZAP-70(1-259)	59	66	FHHFPIER	H	2	5.11	5.10-5.40	68	n/a	n/a	0.023	0	39800000	542.228	n/a	n/a	n/a	n/a	542.116	n/a	n/a	n/a	n/a	0.8215	n/a	n/a		n/a	n/a	n/a		Medium
apo	0s	H2O_MS_0_20210210_131256	CUT-PRESCISSION-ZAP-70(1-259)	59	66	FHHFPIER	H	3	5.11	5.12-5.42	68	n/a	n/a	0.013	0	365000000	361.738	n/a	n/a	n/a	n/a	361.746	n/a	n/a	n/a	n/a	0.9365	n/a	n/a		n/a	n/a	n/a		High
apo	0s	H2O_MS_0_20210210_131256	CUT-PRESCISSION-ZAP-70(1-259)	61	66	HFPIER	H	2	4.14	4.23-4.44	47	n/a	n/a	0.015	0	202000000	399.947	n/a	n/a	n/a	n/a	399.959	n/a	n/a	n/a	n/a	0.9625	n/a	n/a		n/a	n/a	n/a		Medium
apo	0s	H2O_MS_0_20210210_131256	CUT-PRESCISSION-ZAP-70(1-259)	62	66	FPIER	H	2	4.34	4.49-4.79	68	n/a	n/a	0.012	0	338000000	331.377	n/a	n/a	n/a	n/a	331.389	n/a	n/a	n/a	n/a	0.9494	n/a	n/a		n/a	n/a	n/a		High
apo	0s	H2O_MS_0_20210210_131256	CUT-PRESCISSION-ZAP-70(1-259)	64	68	IERQL	H	2	3.36	3.34-3.64	69	n/a	n/a	0.011	0	346000000	329.877	n/a	n/a	n/a	n/a	329.888	n/a	n/a	n/a	n/a	0.95	n/a	n/a		n/a	n/a	n/a		Medium
apo	0s	H2O_MS_0_20210210_131256	CUT-PRESCISSION-ZAP-70(1-259)	64	71	IERQLNGT	H	2	3	2.85-3.07	50	n/a	n/a	0.02	0	74800000	465.999	n/a	n/a	n/a	n/a	466.017	n/a	n/a	n/a	n/a	0.9603	n/a	n/a		n/a	n/a	n/a		High
apo	0s	H2O_MS_0_20210210_131256	CUT-PRESCISSION-ZAP-70(1-259)	64	72	IERQLNGTY	H	2	4.62	4.81-5.01	47	n/a	n/a	0.024	0	42700000	547.652	n/a	n/a	n/a	n/a	547.604	n/a	n/a	n/a	n/a	0.7911	n/a	n/a		n/a	n/a	n/a		Medium
apo	0s	H2O_MS_0_20210210_131256	CUT-PRESCISSION-ZAP-70(1-259)	66	72	RQLNGTY	H	2	3.69	3.61-3.87	60	n/a	n/a	0.017	0	155000000	426.475	n/a	n/a	n/a	n/a	426.468	n/a	n/a	n/a	n/a	0.949	n/a	n/a		n/a	n/a	n/a		High
apo	0s	H2O_MS_0_20210210_131256	CUT-PRESCISSION-ZAP-70(1-259)	66	81	RQLNGTYAIAGGKAHC	H	3	4.55	4.73-5.02	67	n/a	n/a	0.025	0	46200000	554.28	n/a	n/a	n/a	n/a	554.298	n/a	n/a	n/a	n/a	0.9338	n/a	n/a		n/a	n/a	n/a		High
apo	0s	H2O_MS_0_20210210_131256	CUT-PRESCISSION-ZAP-70(1-259)	69	81	NGTYAIAGGKAHC	H	2	4.08	4.04-4.34	68	n/a	n/a	0.031	0	461000000	632.194	n/a	n/a	n/a	n/a	632.206	n/a	n/a	n/a	n/a	0.9572	n/a	n/a		n/a	n/a	n/a		High
apo	0s	H2O_MS_0_20210210_131256	CUT-PRESCISSION-ZAP-70(1-259)	69	81	NGTYAIAGGKAHC	H	3	4.08	4.10-4.38	64	n/a	n/a	0.017	0	1480000000	421.792	n/a	n/a	n/a	n/a	421.807	n/a	n/a	n/a	n/a	0.9519	n/a	n/a		n/a	n/a	n/a		Medium
apo	0s	H2O_MS_0_20210210_131256	CUT-PRESCISSION-ZAP-70(1-259)	69	84	NGTYAIAGGKAHCGPA	H	2	4.49	4.47-4.77	69	n/a	n/a	0.039	0	542000000	744.821	n/a	n/a	n/a	n/a	744.829	n/a	n/a	n/a	n/a	0.9632	n/a	n/a		n/a	n/a	n/a		High
apo	0s	H2O_MS_0_20210210_131256	CUT-PRESCISSION-ZAP-70(1-259)	69	84	NGTYAIAGGKAHCGPA	H	3	4.49	4.47-4.77	68	n/a	n/a	0.021	0	2130000000	496.879	n/a	n/a	n/a	n/a	496.888	n/a	n/a	n/a	n/a	0.9642	n/a	n/a		n/a	n/a	n/a		High
apo	0s	H2O_MS_0_20210210_131256	CUT-PRESCISSION-ZAP-70(1-259)	70	78	GTYAIAGGK	H	2	3.52	3.60-3.80	47	n/a	n/a	0.016	0	30200000	419.46	n/a	n/a	n/a	n/a	419.474	n/a	n/a	n/a	n/a	0.917	n/a	n/a		n/a	n/a	n/a		Medium
apo	0s	H2O_MS_0_20210210_131256	CUT-PRESCISSION-ZAP-70(1-259)	70	84	GTYAIAGGKAHCGPA	H	2	4.28	4.43-4.72	68	n/a	n/a	0.035	0	170000000	687.75	n/a	n/a	n/a	n/a	687.777	n/a	n/a	n/a	n/a	0.9619	n/a	n/a		n/a	n/a	n/a		High
apo	0s	H2O_MS_0_20210210_131256	CUT-PRESCISSION-ZAP-70(1-259)	70	84	GTYAIAGGKAHCGPA	H	3	4.28	4.44-4.74	68	n/a	n/a	0.019	0	626000000	458.839	n/a	n/a	n/a	n/a	458.854	n/a	n/a	n/a	n/a	0.9582	n/a	n/a		n/a	n/a	n/a		High
apo	0s	H2O_MS_0_20210210_131256	CUT-PRESCISSION-ZAP-70(1-259)	72	81	YAIAGGKAHC	H	2	3.46	3.57-3.77	46	n/a	n/a	0.021	0	68700000	496.057	n/a	n/a	n/a	n/a	496.077	n/a	n/a	n/a	n/a	0.9312	n/a	n/a		n/a	n/a	n/a		Medium
apo	0s	H2O_MS_0_20210210_131256	CUT-PRESCISSION-ZAP-70(1-259)	72	81	YAIAGGKAHC	H	3	3.46	3.54-3.76	51	n/a	n/a	0.012	0	142000000	331.03	n/a	n/a	n/a	n/a	331.054	n/a	n/a	n/a	n/a	0.945	n/a	n/a		n/a	n/a	n/a		Medium
apo	0s	H2O_MS_0_20210210_131256	CUT-PRESCISSION-ZAP-70(1-259)	72	84	YAIAGGKAHCGPA	H	2	4.1	4.03-4.33	68	n/a	n/a	0.029	0	74500000	608.658	n/a	n/a	n/a	n/a	608.7	n/a	n/a	n/a	n/a	0.9448	n/a	n/a		n/a	n/a	n/a		High
apo	0s	H2O_MS_0_20210210_131256	CUT-PRESCISSION-ZAP-70(1-259)	72	85	YAIAGGKAHCGPAE	H	2	3.98	4.00-4.20	46	n/a	n/a	0.033	0	20400000	673.275	n/a	n/a	n/a	n/a	673.257	n/a	n/a	n/a	n/a	0.8482	n/a	n/a		n/a	n/a	n/a		Medium
apo	0s	H2O_MS_0_20210210_131256	CUT-PRESCISSION-ZAP-70(1-259)	72	85	YAIAGGKAHCGPAE	H	3	3.98	4.05-4.26	47	n/a	n/a	0.018	0	105000000	449.163	n/a	n/a	n/a	n/a	449.174	n/a	n/a	n/a	n/a	0.9574	n/a	n/a		n/a	n/a	n/a		Medium
apo	0s	H2O_MS_0_20210210_131256	CUT-PRESCISSION-ZAP-70(1-259)	72	86	YAIAGGKAHCGPAEL	H	2	6.35	6.57-6.86	68	n/a	n/a	0.038	0	1260000000	729.89	n/a	n/a	n/a	n/a	729.836	n/a	n/a	n/a	n/a	0.9237	n/a	n/a		n/a	n/a	n/a		High
apo	0s	H2O_MS_0_20210210_131256	CUT-PRESCISSION-ZAP-70(1-259)	72	86	YAIAGGKAHCGPAEL	H	3	6.35	6.57-6.87	68	n/a	n/a	0.02	0	4470000000	486.882	n/a	n/a	n/a	n/a	486.893	n/a	n/a	n/a	n/a	0.959	n/a	n/a		n/a	n/a	n/a		High
apo	0s	H2O_MS_0_20210210_131256	CUT-PRESCISSION-ZAP-70(1-259)	73	84	AIAGGKAHCGPA	H	2	2.38	2.31-2.51	46	n/a	n/a	0.023	0	35500000	527.085	n/a	n/a	n/a	n/a	527.113	n/a	n/a	n/a	n/a	0.9395	n/a	n/a		n/a	n/a	n/a		High
apo	0s	H2O_MS_0_20210210_131256	CUT-PRESCISSION-ZAP-70(1-259)	73	84	AIAGGKAHCGPA	H	3	2.38	2.33-2.59	60	n/a	n/a	0.013	0	92300000	351.744	n/a	n/a	n/a	n/a	351.744	n/a	n/a	n/a	n/a	0.9268	n/a	n/a		n/a	n/a	n/a		High
apo	0s	H2O_MS_0_20210210_131256	CUT-PRESCISSION-ZAP-70(1-259)	73	85	AIAGGKAHCGPAE	H	2	2.49	2.35-2.55	47	n/a	n/a	0.028	0	8710000	591.624	n/a	n/a	n/a	n/a	591.67	n/a	n/a	n/a	n/a	0.8753	n/a	n/a		n/a	n/a	n/a		Medium
apo	0s	H2O_MS_0_20210210_131256	CUT-PRESCISSION-ZAP-70(1-259)	73	85	AIAGGKAHCGPAE	H	3	2.49	2.40-2.60	46	n/a	n/a	0.015	0	30300000	394.764	n/a	n/a	n/a	n/a	394.782	n/a	n/a	n/a	n/a	0.9077	n/a	n/a		n/a	n/a	n/a		Medium
apo	0s	H2O_MS_0_20210210_131256	CUT-PRESCISSION-ZAP-70(1-259)	73	86	AIAGGKAHCGPAEL	H	2	5.15	5.22-5.51	68	n/a	n/a	0.032	0	444000000	648.227	n/a	n/a	n/a	n/a	648.249	n/a	n/a	n/a	n/a	0.9562	n/a	n/a		n/a	n/a	n/a		High
apo	0s	H2O_MS_0_20210210_131256	CUT-PRESCISSION-ZAP-70(1-259)	73	86	AIAGGKAHCGPAEL	H	3	5.15	5.10-5.40	68	n/a	n/a	0.018	0	1130000000	432.492	n/a	n/a	n/a	n/a	432.502	n/a	n/a	n/a	n/a	0.9614	n/a	n/a		n/a	n/a	n/a		High
apo	0s	H2O_MS_0_20210210_131256	CUT-PRESCISSION-ZAP-70(1-259)	74	84	IAGGKAHCGPA	H	2	2.29	2.23-2.53	69	n/a	n/a	0.021	0	32100000	491.547	n/a	n/a	n/a	n/a	491.574	n/a	n/a	n/a	n/a	0.9492	n/a	n/a		n/a	n/a	n/a		Medium
apo	0s	H2O_MS_0_20210210_131256	CUT-PRESCISSION-ZAP-70(1-259)	74	84	IAGGKAHCGPA	H	3	2.29	2.15-2.35	46	n/a	n/a	0.012	0	37700000	328.028	n/a	n/a	n/a	n/a	328.052	n/a	n/a	n/a	n/a	0.94	n/a	n/a		n/a	n/a	n/a		Medium
apo	0s	H2O_MS_0_20210210_131256	CUT-PRESCISSION-ZAP-70(1-259)	74	85	IAGGKAHCGPAE	H	2	2.27	2.20-2.40	46	n/a	n/a	0.025	0.001	1200000	556.057	n/a	n/a	n/a	n/a	556.131	n/a	n/a	n/a	n/a	0.6817	n/a	n/a		n/a	n/a	n/a		Medium
apo	0s	H2O_MS_0_20210210_131256	CUT-PRESCISSION-ZAP-70(1-259)	74	85	IAGGKAHCGPAE	H	3	2.27	2.18-2.38	47	n/a	n/a	0.013	0	3370000	371.077	n/a	n/a	n/a	n/a	371.09	n/a	n/a	n/a	n/a	0.799	n/a	n/a		n/a	n/a	n/a		Medium
apo	0s	H2O_MS_0_20210210_131256	CUT-PRESCISSION-ZAP-70(1-259)	75	84	AGGKAHCGPA	H	2	2.42	2.24-2.48	56	n/a	n/a	0.018	0	47200000	434.965	n/a	n/a	n/a	n/a	434.995	n/a	n/a	n/a	n/a	0.929	n/a	n/a		n/a	n/a	n/a		Medium
apo	0s	H2O_MS_0_20210210_131256	CUT-PRESCISSION-ZAP-70(1-259)	76	86	GGKAHCGPAEL	H	2	4.25	4.19-4.49	69	n/a	n/a	0.023	0	70300000	520.547	n/a	n/a	n/a	n/a	520.592	n/a	n/a	n/a	n/a	0.8777	n/a	n/a		n/a	n/a	n/a		Medium
apo	0s	H2O_MS_0_20210210_131256	CUT-PRESCISSION-ZAP-70(1-259)	76	86	GGKAHCGPAEL	H	3	4.25	4.23-4.43	46	n/a	n/a	0.012	0	58100000	347.379	n/a	n/a	n/a	n/a	347.397	n/a	n/a	n/a	n/a	0.8721	n/a	n/a		n/a	n/a	n/a		Medium
apo	0s	H2O_MS_0_20210210_131256	CUT-PRESCISSION-ZAP-70(1-259)	77	86	GKAHCGPAEL	H	2	4.06	3.97-4.17	46	n/a	n/a	0.02	0	15300000	492.085	n/a	n/a	n/a	n/a	492.066	n/a	n/a	n/a	n/a	0.686	n/a	n/a		n/a	n/a	n/a		Medium
apo	0s	H2O_MS_0_20210210_131256	CUT-PRESCISSION-ZAP-70(1-259)	88	92	EFYSR	H	2	4	4.01-4.21	46	n/a	n/a	0.013	0	78300000	351.359	n/a	n/a	n/a	n/a	351.378	n/a	n/a	n/a	n/a	0.951	n/a	n/a		n/a	n/a	n/a		Medium
apo	0s	H2O_MS_0_20210210_131256	CUT-PRESCISSION-ZAP-70(1-259)	89	94	FYSRDP	H	2	3.59	3.53-3.83	68	n/a	n/a	0.015	0	317000000	392.925	n/a	n/a	n/a	n/a	392.922	n/a	n/a	n/a	n/a	0.9481	n/a	n/a		n/a	n/a	n/a		High
apo	0s	H2O_MS_0_20210210_131256	CUT-PRESCISSION-ZAP-70(1-259)	89	98	FYSRDPDGLP	H	2	7.01	7.20-7.41	47	n/a	n/a	0.028	0	171000000	584.103	n/a	n/a	n/a	n/a	584.128	n/a	n/a	n/a	n/a	0.934	n/a	n/a		n/a	n/a	n/a		Medium
apo	0s	H2O_MS_0_20210210_131256	CUT-PRESCISSION-ZAP-70(1-259)	89	100	FYSRDPDGLPCN	H	2	6.65	6.65-6.94	68	n/a	n/a	0.035	0	5080000000	692.737	n/a	n/a	n/a	n/a	692.752	n/a	n/a	n/a	n/a	0.9643	n/a	n/a		n/a	n/a	n/a		High
apo	0s	H2O_MS_0_20210210_131256	CUT-PRESCISSION-ZAP-70(1-259)	89	101	FYSRDPDGLPCNL	H	2	9.33	9.66-9.94	65	n/a	n/a	0.037	0	105000000	749.481	n/a	n/a	n/a	n/a	749.331	n/a	n/a	n/a	n/a	0.7894	n/a	n/a		n/a	n/a	n/a		Medium
apo	0s	H2O_MS_0_20210210_131256	CUT-PRESCISSION-ZAP-70(1-259)	90	94	YSRDP	H	2	2.41	2.35-2.55	47	n/a	n/a	0.011	0.01	5490000	319.306	n/a	n/a	n/a	n/a	319.335	n/a	n/a	n/a	n/a	0.7101	n/a	n/a		n/a	n/a	n/a		Medium
apo	0s	H2O_MS_0_20210210_131256	CUT-PRESCISSION-ZAP-70(1-259)	90	98	YSRDPDGLP	H	2	5.46	5.77-6.07	68	n/a	n/a	0.022	0	391000000	510.524	n/a	n/a	n/a	n/a	510.541	n/a	n/a	n/a	n/a	0.9411	n/a	n/a		n/a	n/a	n/a		High
apo	0s	H2O_MS_0_20210210_131256	CUT-PRESCISSION-ZAP-70(1-259)	90	99	YSRDPDGLPC	H	2	6.44	6.32-6.62	68	n/a	n/a	0.026	0	404000000	562.109	n/a	n/a	n/a	n/a	562.113	n/a	n/a	n/a	n/a	0.9537	n/a	n/a		n/a	n/a	n/a		High
apo	0s	H2O_MS_0_20210210_131256	CUT-PRESCISSION-ZAP-70(1-259)	90	100	YSRDPDGLPCN	H	2	4.95	5.43-5.73	68	n/a	n/a	0.029	0	6780000000	619.152	n/a	n/a	n/a	n/a	619.165	n/a	n/a	n/a	n/a	0.963	n/a	n/a		n/a	n/a	n/a		High
apo	0s	H2O_MS_0_20210210_131256	CUT-PRESCISSION-ZAP-70(1-259)	90	100	YSRDPDGLPCN	H	2	5.98	5.78-6.08	68	n/a	n/a	0.03	0	3260000000	619.148	n/a	n/a	n/a	n/a	619.165	n/a	n/a	n/a	n/a	0.9643	n/a	n/a		n/a	n/a	n/a		High
apo	0s	H2O_MS_0_20210210_131256	CUT-PRESCISSION-ZAP-70(1-259)	90	104	YSRDPDGLPCNLRKP	H	4	6.15	6.27-6.47	46	n/a	n/a	0.016	0	53500000	434.162	n/a	n/a	n/a	n/a	433.744	n/a	n/a	n/a	n/a	0.6401	n/a	n/a		n/a	n/a	n/a		Medium
apo	0s	H2O_MS_0_20210210_131256	CUT-PRESCISSION-ZAP-70(1-259)	95	104	DGLPCNLRKP	H	3	5.86	6.05-6.25	46	n/a	n/a	0.013	0	16400000	371.933	n/a	n/a	n/a	n/a	371.776	n/a	n/a	n/a	n/a	0.7401	n/a	n/a		n/a	n/a	n/a		Medium
apo	0s	H2O_MS_0_20210210_131256	CUT-PRESCISSION-ZAP-70(1-259)	96	104	GLPCNLRKP	H	3	5.45	5.47-5.77	68	n/a	n/a	0.011	0	58300000	333.502	n/a	n/a	n/a	n/a	333.414	n/a	n/a	n/a	n/a	0.8115	n/a	n/a		n/a	n/a	n/a		Medium
apo	0s	H2O_MS_0_20210210_131256	CUT-PRESCISSION-ZAP-70(1-259)	100	104	NLRKP	H	2	2.37	2.18-2.38	47	n/a	n/a	0.011	0	1770000	314.366	n/a	n/a	n/a	n/a	314.382	n/a	n/a	n/a	n/a	0.8797	n/a	n/a		n/a	n/a	n/a		Medium
apo	0s	H2O_MS_0_20210210_131256	CUT-PRESCISSION-ZAP-70(1-259)	100	108	NLRKPCNRP	H	3	2.24	2.21-2.41	47	n/a	n/a	0.013	0	11100000	366.776	n/a	n/a	n/a	n/a	366.773	n/a	n/a	n/a	n/a	0.8956	n/a	n/a		n/a	n/a	n/a		Medium
apo	0s	H2O_MS_0_20210210_131256	CUT-PRESCISSION-ZAP-70(1-259)	100	109	NLRKPCNRPS	H	3	2.29	2.19-2.39	46	n/a	n/a	0.014	0	2280000	395.858	n/a	n/a	n/a	n/a	395.799	n/a	n/a	n/a	n/a	0.7964	n/a	n/a		n/a	n/a	n/a		Medium
apo	0s	H2O_MS_0_20210210_131256	CUT-PRESCISSION-ZAP-70(1-259)	100	111	NLRKPCNRPSGL	H	2	3.76	3.68-3.88	46	n/a	n/a	0.033	0	17900000	678.301	n/a	n/a	n/a	n/a	678.3	n/a	n/a	n/a	n/a	0.9247	n/a	n/a		n/a	n/a	n/a		Medium
apo	0s	H2O_MS_0_20210210_131256	CUT-PRESCISSION-ZAP-70(1-259)	100	111	NLRKPCNRPSGL	H	3	3.76	3.72-3.98	58	n/a	n/a	0.018	0	206000000	452.519	n/a	n/a	n/a	n/a	452.536	n/a	n/a	n/a	n/a	0.9489	n/a	n/a		n/a	n/a	n/a		High
apo	0s	H2O_MS_0_20210210_131256	CUT-PRESCISSION-ZAP-70(1-259)	100	111	NLRKPCNRPSGL	H	4	3.76	3.78-4.06	63	n/a	n/a	0.012	0	61700000	339.638	n/a	n/a	n/a	n/a	339.654	n/a	n/a	n/a	n/a	0.9398	n/a	n/a		n/a	n/a	n/a		High
apo	0s	H2O_MS_0_20210210_131256	CUT-PRESCISSION-ZAP-70(1-259)	100	115	NLRKPCNRPSGLEPQP	H	3	4.14	4.29-4.49	46	n/a	n/a	0.028	0	40200000	603.011	n/a	n/a	n/a	n/a	603.027	n/a	n/a	n/a	n/a	0.9534	n/a	n/a		n/a	n/a	n/a		High
apo	0s	H2O_MS_0_20210210_131256	CUT-PRESCISSION-ZAP-70(1-259)	100	115	NLRKPCNRPSGLEPQP	H	4	4.14	4.33-4.53	47	n/a	n/a	0.018	0	56500000	452.539	n/a	n/a	n/a	n/a	452.522	n/a	n/a	n/a	n/a	0.8978	n/a	n/a		n/a	n/a	n/a		Medium
apo	0s	H2O_MS_0_20210210_131256	CUT-PRESCISSION-ZAP-70(1-259)	101	108	LRKPCNRP	H	2	2.32	2.08-2.29	47	n/a	n/a	0.021	0.001	7180000	492.563	n/a	n/a	n/a	n/a	492.605	n/a	n/a	n/a	n/a	0.9378	n/a	n/a		n/a	n/a	n/a		Medium
apo	0s	H2O_MS_0_20210210_131256	CUT-PRESCISSION-ZAP-70(1-259)	101	108	LRKPCNRP	H	3	2.32	2.13-2.33	46	n/a	n/a	0.012	0	51200000	328.718	n/a	n/a	n/a	n/a	328.739	n/a	n/a	n/a	n/a	0.9483	n/a	n/a		n/a	n/a	n/a		Medium
apo	0s	H2O_MS_0_20210210_131256	CUT-PRESCISSION-ZAP-70(1-259)	101	109	LRKPCNRPS	H	3	2.15	2.04-2.24	46	n/a	n/a	0.013	0.001	3360000	357.753	n/a	n/a	n/a	n/a	357.765	n/a	n/a	n/a	n/a	0.8872	n/a	n/a		n/a	n/a	n/a		Medium
apo	0s	H2O_MS_0_20210210_131256	CUT-PRESCISSION-ZAP-70(1-259)	101	111	LRKPCNRPSGL	H	2	3.5	3.38-3.68	69	n/a	n/a	0.03	0	121000000	621.221	n/a	n/a	n/a	n/a	621.248	n/a	n/a	n/a	n/a	0.9625	n/a	n/a		n/a	n/a	n/a		High
apo	0s	H2O_MS_0_20210210_131256	CUT-PRESCISSION-ZAP-70(1-259)	101	111	LRKPCNRPSGL	H	3	3.5	3.38-3.68	69	n/a	n/a	0.016	0	1050000000	414.484	n/a	n/a	n/a	n/a	414.501	n/a	n/a	n/a	n/a	0.9472	n/a	n/a		n/a	n/a	n/a		High
apo	0s	H2O_MS_0_20210210_131256	CUT-PRESCISSION-ZAP-70(1-259)	101	111	LRKPCNRPSGL	H	4	3.5	3.38-3.68	69	n/a	n/a	0.011	0	157000000	311.111	n/a	n/a	n/a	n/a	311.128	n/a	n/a	n/a	n/a	0.9487	n/a	n/a		n/a	n/a	n/a		High
apo	0s	H2O_MS_0_20210210_131256	CUT-PRESCISSION-ZAP-70(1-259)	101	113	LRKPCNRPSGLEP	H	2	3.92	3.97-4.26	68	n/a	n/a	0.036	0	9910000	734.238	n/a	n/a	n/a	n/a	734.363	n/a	n/a	n/a	n/a	0.8406	n/a	n/a		n/a	n/a	n/a		Medium
apo	0s	H2O_MS_0_20210210_131256	CUT-PRESCISSION-ZAP-70(1-259)	101	113	LRKPCNRPSGLEP	H	3	3.92	4.01-4.31	68	n/a	n/a	0.021	0	94500000	489.901	n/a	n/a	n/a	n/a	489.911	n/a	n/a	n/a	n/a	0.917	n/a	n/a		n/a	n/a	n/a		Medium
apo	0s	H2O_MS_0_20210210_131256	CUT-PRESCISSION-ZAP-70(1-259)	101	113	LRKPCNRPSGLEP	H	4	3.92	3.98-4.22	55	n/a	n/a	0.013	0	37200000	367.846	n/a	n/a	n/a	n/a	367.685	n/a	n/a	n/a	n/a	0.799	n/a	n/a		n/a	n/a	n/a		Medium
apo	0s	H2O_MS_0_20210210_131256	CUT-PRESCISSION-ZAP-70(1-259)	101	115	LRKPCNRPSGLEPQP	H	2	3.8	3.97-4.27	68	n/a	n/a	0.047	0	51000000	846.946	n/a	n/a	n/a	n/a	846.986	n/a	n/a	n/a	n/a	0.9488	n/a	n/a		n/a	n/a	n/a		High
apo	0s	H2O_MS_0_20210210_131256	CUT-PRESCISSION-ZAP-70(1-259)	101	115	LRKPCNRPSGLEPQP	H	3	3.8	4.00-4.30	68	n/a	n/a	0.026	0	653000000	564.994	n/a	n/a	n/a	n/a	564.993	n/a	n/a	n/a	n/a	0.9584	n/a	n/a		n/a	n/a	n/a		High
apo	0s	H2O_MS_0_20210210_131256	CUT-PRESCISSION-ZAP-70(1-259)	101	115	LRKPCNRPSGLEPQP	H	4	3.8	3.94-4.14	46	n/a	n/a	0.017	0	309000000	423.988	n/a	n/a	n/a	n/a	423.997	n/a	n/a	n/a	n/a	0.967	n/a	n/a		n/a	n/a	n/a		Medium
apo	0s	H2O_MS_0_20210210_131256	CUT-PRESCISSION-ZAP-70(1-259)	105	111	CNRPSGL	H	2	4.18	3.91-4.21	68	n/a	n/a	0.014	0	612000000	373.901	n/a	n/a	n/a	n/a	373.932	n/a	n/a	n/a	n/a	0.9285	n/a	n/a		n/a	n/a	n/a		Medium
apo	0s	H2O_MS_0_20210210_131256	CUT-PRESCISSION-ZAP-70(1-259)	105	113	CNRPSGLEP	H	2	4.2	4.52-4.82	68	n/a	n/a	0.019	0	78700000	487.013	n/a	n/a	n/a	n/a	487.047	n/a	n/a	n/a	n/a	0.7426	n/a	n/a		n/a	n/a	n/a		Medium
apo	0s	H2O_MS_0_20210210_131256	CUT-PRESCISSION-ZAP-70(1-259)	105	115	CNRPSGLEPQP	H	2	4.65	4.54-4.84	68	n/a	n/a	0.028	0	316000000	599.642	n/a	n/a	n/a	n/a	599.67	n/a	n/a	n/a	n/a	0.9481	n/a	n/a		n/a	n/a	n/a		High
apo	0s	H2O_MS_0_20210210_131256	CUT-PRESCISSION-ZAP-70(1-259)	105	118	CNRPSGLEPQPGVF	H	2	8.18	8.17-8.47	68	n/a	n/a	0.04	0	981000000	751.325	n/a	n/a	n/a	n/a	751.348	n/a	n/a	n/a	n/a	0.9505	n/a	n/a		n/a	n/a	n/a		High
apo	0s	H2O_MS_0_20210210_131256	CUT-PRESCISSION-ZAP-70(1-259)	105	118	CNRPSGLEPQPGVF	H	3	8.18	8.12-8.33	47	n/a	n/a	0.02	0	33500000	501.238	n/a	n/a	n/a	n/a	501.235	n/a	n/a	n/a	n/a	0.8211	n/a	n/a		n/a	n/a	n/a		Medium
apo	0s	H2O_MS_0_20210210_131256	CUT-PRESCISSION-ZAP-70(1-259)	109	118	SGLEPQPGVF	H	2	8.87	9.07-9.27	46	n/a	n/a	0.022	0	197000000	516.059	n/a	n/a	n/a	n/a	516.074	n/a	n/a	n/a	n/a	0.962	n/a	n/a		n/a	n/a	n/a		High
apo	0s	H2O_MS_0_20210210_131256	CUT-PRESCISSION-ZAP-70(1-259)	119	124	DCLRDA	H	2	3.5	3.40-3.70	68	n/a	n/a	0.012	0	584000000	346.85	n/a	n/a	n/a	n/a	346.885	n/a	n/a	n/a	n/a	0.921	n/a	n/a		n/a	n/a	n/a		High
apo	0s	H2O_MS_0_20210210_131256	CUT-PRESCISSION-ZAP-70(1-259)	119	125	DCLRDAM	H	2	6.35	6.04-6.33	68	n/a	n/a	0.016	0	1300000000	412.437	n/a	n/a	n/a	n/a	412.484	n/a	n/a	n/a	n/a	0.929	n/a	n/a		n/a	n/a	n/a		High
apo	0s	H2O_MS_0_20210210_131256	CUT-PRESCISSION-ZAP-70(1-259)	119	128	DCLRDAMVRD	H	2	5.85	6.04-6.24	47	n/a	n/a	0.027	0	95800000	597.841	n/a	n/a	n/a	n/a	597.687	n/a	n/a	n/a	n/a	0.7948	n/a	n/a		n/a	n/a	n/a		Medium
apo	0s	H2O_MS_0_20210210_131256	CUT-PRESCISSION-ZAP-70(1-259)	124	129	AMVRDY	H	2	4.37	4.15-4.45	68	n/a	n/a	0.014	0	1090000000	377.906	n/a	n/a	n/a	n/a	377.942	n/a	n/a	n/a	n/a	0.9265	n/a	n/a		n/a	n/a	n/a		High
apo	0s	H2O_MS_0_20210210_131256	CUT-PRESCISSION-ZAP-70(1-259)	125	131	MVRDYVR	H	2	3.38	3.45-3.68	51	n/a	n/a	0.02	0	49500000	470.016	n/a	n/a	n/a	n/a	470.061	n/a	n/a	n/a	n/a	0.9058	n/a	n/a		n/a	n/a	n/a		Medium
apo	0s	H2O_MS_0_20210210_131256	CUT-PRESCISSION-ZAP-70(1-259)	125	131	MVRDYVR	H	3	3.38	3.41-3.68	61	n/a	n/a	0.01	0	109000000	313.682	n/a	n/a	n/a	n/a	313.71	n/a	n/a	n/a	n/a	0.7911	n/a	n/a		n/a	n/a	n/a		Medium
apo	0s	H2O_MS_0_20210210_131256	CUT-PRESCISSION-ZAP-70(1-259)	128	143	DYVRQTWKLEGEALEQ	H	2	9.09	9.53-9.83	68	n/a	n/a	0.059	0	199000000	983.554	n/a	n/a	n/a	n/a	983.571	n/a	n/a	n/a	n/a	0.962	n/a	n/a		n/a	n/a	n/a		High
apo	0s	H2O_MS_0_20210210_131256	CUT-PRESCISSION-ZAP-70(1-259)	128	143	DYVRQTWKLEGEALEQ	H	3	9.09	9.53-9.83	68	n/a	n/a	0.033	0	1370000000	656.048	n/a	n/a	n/a	n/a	656.05	n/a	n/a	n/a	n/a	0.9683	n/a	n/a		n/a	n/a	n/a		High
apo	0s	H2O_MS_0_20210210_131256	CUT-PRESCISSION-ZAP-70(1-259)	129	136	YVRQTWKL	H	2	7.64	7.79-8.09	68	n/a	n/a	0.024	0	59200000	547.59	n/a	n/a	n/a	n/a	547.648	n/a	n/a	n/a	n/a	0.7913	n/a	n/a		n/a	n/a	n/a		Medium
apo	0s	H2O_MS_0_20210210_131256	CUT-PRESCISSION-ZAP-70(1-259)	129	137	YVRQTWKLE	H	3	6.7	6.89-7.09	46	n/a	n/a	0.016	0	386000000	408.481	n/a	n/a	n/a	n/a	408.472	n/a	n/a	n/a	n/a	0.937	n/a	n/a		n/a	n/a	n/a		High
apo	0s	H2O_MS_0_20210210_131256	CUT-PRESCISSION-ZAP-70(1-259)	129	138	YVRQTWKLEG	H	2	6.62	6.82-7.10	63	n/a	n/a	0.031	0	83300000	640.811	n/a	n/a	n/a	n/a	640.73	n/a	n/a	n/a	n/a	0.8839	n/a	n/a		n/a	n/a	n/a		Medium
apo	0s	H2O_MS_0_20210210_131256	CUT-PRESCISSION-ZAP-70(1-259)	129	138	YVRQTWKLEG	H	3	6.62	6.89-7.16	62	n/a	n/a	0.017	0	263000000	427.495	n/a	n/a	n/a	n/a	427.489	n/a	n/a	n/a	n/a	0.9439	n/a	n/a		n/a	n/a	n/a		Medium
apo	0s	H2O_MS_0_20210210_131256	CUT-PRESCISSION-ZAP-70(1-259)	129	139	YVRQTWKLEGE	H	3	6.6	6.93-7.13	46	n/a	n/a	0.02	0	330000000	470.69	n/a	n/a	n/a	n/a	470.527	n/a	n/a	n/a	n/a	0.7969	n/a	n/a		n/a	n/a	n/a		Medium
apo	0s	H2O_MS_0_20210210_131256	CUT-PRESCISSION-ZAP-70(1-259)	129	141	YVRQTWKLEGEAL	H	2	8.67	8.92-9.22	68	n/a	n/a	0.043	0	489000000	797.397	n/a	n/a	n/a	n/a	797.406	n/a	n/a	n/a	n/a	0.964	n/a	n/a		n/a	n/a	n/a		High
apo	0s	H2O_MS_0_20210210_131256	CUT-PRESCISSION-ZAP-70(1-259)	129	141	YVRQTWKLEGEAL	H	3	8.67	8.91-9.20	68	n/a	n/a	0.024	0	2120000000	531.944	n/a	n/a	n/a	n/a	531.939	n/a	n/a	n/a	n/a	0.9681	n/a	n/a		n/a	n/a	n/a		High
apo	0s	H2O_MS_0_20210210_131256	CUT-PRESCISSION-ZAP-70(1-259)	129	142	YVRQTWKLEGEALE	H	2	8.21	8.45-8.75	68	n/a	n/a	0.048	0	264000000	861.97	n/a	n/a	n/a	n/a	861.963	n/a	n/a	n/a	n/a	0.931	n/a	n/a		n/a	n/a	n/a		Medium
apo	0s	H2O_MS_0_20210210_131256	CUT-PRESCISSION-ZAP-70(1-259)	129	142	YVRQTWKLEGEALE	H	3	8.21	8.44-8.74	68	n/a	n/a	0.027	0	1300000000	574.971	n/a	n/a	n/a	n/a	574.978	n/a	n/a	n/a	n/a	0.9702	n/a	n/a		n/a	n/a	n/a		High
apo	0s	H2O_MS_0_20210210_131256	CUT-PRESCISSION-ZAP-70(1-259)	129	143	YVRQTWKLEGEALEQ	H	2	7.79	8.20-8.40	46	n/a	n/a	0.055	0	338000000	926.01	n/a	n/a	n/a	n/a	926.027	n/a	n/a	n/a	n/a	0.972	n/a	n/a		n/a	n/a	n/a		High
apo	0s	H2O_MS_0_20210210_131256	CUT-PRESCISSION-ZAP-70(1-259)	129	143	YVRQTWKLEGEALEQ	H	3	7.79	8.18-8.48	68	n/a	n/a	0.03	0	3580000000	617.687	n/a	n/a	n/a	n/a	617.687	n/a	n/a	n/a	n/a	0.973	n/a	n/a		n/a	n/a	n/a		High
apo	0s	H2O_MS_0_20210210_131256	CUT-PRESCISSION-ZAP-70(1-259)	130	137	VRQTWKLE	H	2	6.21	6.22-6.43	47	n/a	n/a	0.023	0	109000000	530.604	n/a	n/a	n/a	n/a	530.618	n/a	n/a	n/a	n/a	0.9523	n/a	n/a		n/a	n/a	n/a		Medium
apo	0s	H2O_MS_0_20210210_131256	CUT-PRESCISSION-ZAP-70(1-259)	130	137	VRQTWKLE	H	3	6.21	6.20-6.50	68	n/a	n/a	0.012	0	320000000	354.07	n/a	n/a	n/a	n/a	354.081	n/a	n/a	n/a	n/a	0.9441	n/a	n/a		n/a	n/a	n/a		High
apo	0s	H2O_MS_0_20210210_131256	CUT-PRESCISSION-ZAP-70(1-259)	130	139	VRQTWKLEGE	H	2	6.01	6.33-6.60	62	n/a	n/a	0.03	0	106000000	623.682	n/a	n/a	n/a	n/a	623.701	n/a	n/a	n/a	n/a	0.899	n/a	n/a		n/a	n/a	n/a		Medium
apo	0s	H2O_MS_0_20210210_131256	CUT-PRESCISSION-ZAP-70(1-259)	130	139	VRQTWKLEGE	H	3	6.01	6.33-6.60	62	n/a	n/a	0.016	0	281000000	416.126	n/a	n/a	n/a	n/a	416.136	n/a	n/a	n/a	n/a	0.9633	n/a	n/a		n/a	n/a	n/a		High
apo	0s	H2O_MS_0_20210210_131256	CUT-PRESCISSION-ZAP-70(1-259)	132	137	QTWKLE	H	2	7.04	7.02-7.32	68	n/a	n/a	0.015	0	468000000	402.952	n/a	n/a	n/a	n/a	402.959	n/a	n/a	n/a	n/a	0.9462	n/a	n/a		n/a	n/a	n/a		Medium
apo	0s	H2O_MS_0_20210210_131256	CUT-PRESCISSION-ZAP-70(1-259)	132	140	QTWKLEGEA	H	2	7.21	7.32-7.52	46	n/a	n/a	0.023	0.001	211000000	531.767	n/a	n/a	n/a	n/a	531.581	n/a	n/a	n/a	n/a	0.8055	n/a	n/a		n/a	n/a	n/a		Medium
apo	0s	H2O_MS_0_20210210_131256	CUT-PRESCISSION-ZAP-70(1-259)	132	141	QTWKLEGEAL	H	2	9.31	9.43-9.73	68	n/a	n/a	0.028	0	814000000	588.158	n/a	n/a	n/a	n/a	588.16	n/a	n/a	n/a	n/a	0.9454	n/a	n/a		n/a	n/a	n/a		High
apo	0s	H2O_MS_0_20210210_131256	CUT-PRESCISSION-ZAP-70(1-259)	132	142	QTWKLEGEALE	H	2	8.75	8.67-8.97	68	n/a	n/a	0.032	0	1030000000	652.737	n/a	n/a	n/a	n/a	652.717	n/a	n/a	n/a	n/a	0.9494	n/a	n/a		n/a	n/a	n/a		High
apo	0s	H2O_MS_0_20210210_131256	CUT-PRESCISSION-ZAP-70(1-259)	132	143	QTWKLEGEALEQ	H	2	8.41	8.61-8.91	68	n/a	n/a	0.036	0	763000000	716.779	n/a	n/a	n/a	n/a	716.782	n/a	n/a	n/a	n/a	0.9204	n/a	n/a		n/a	n/a	n/a		Medium
apo	0s	H2O_MS_0_20210210_131256	CUT-PRESCISSION-ZAP-70(1-259)	133	137	TWKLE	H	2	6.87	7.06-7.35	68	n/a	n/a	0.012	0	299000000	338.874	n/a	n/a	n/a	n/a	338.894	n/a	n/a	n/a	n/a	0.9519	n/a	n/a		n/a	n/a	n/a		Medium
apo	0s	H2O_MS_0_20210210_131256	CUT-PRESCISSION-ZAP-70(1-259)	133	141	TWKLEGEAL	H	2	9.2	9.55-9.84	66	n/a	n/a	0.023	0	1050000000	524.088	n/a	n/a	n/a	n/a	524.095	n/a	n/a	n/a	n/a	0.9576	n/a	n/a		n/a	n/a	n/a		High
apo	0s	H2O_MS_0_20210210_131256	CUT-PRESCISSION-ZAP-70(1-259)	133	142	TWKLEGEALE	H	2	8.72	8.99-9.22	52	n/a	n/a	0.027	0	222000000	588.681	n/a	n/a	n/a	n/a	588.652	n/a	n/a	n/a	n/a	0.941	n/a	n/a		n/a	n/a	n/a		High
apo	0s	H2O_MS_0_20210210_131256	CUT-PRESCISSION-ZAP-70(1-259)	133	143	TWKLEGEALEQ	H	2	8.39	8.67-8.96	68	n/a	n/a	0.032	0	1030000000	652.739	n/a	n/a	n/a	n/a	652.717	n/a	n/a	n/a	n/a	0.9493	n/a	n/a		n/a	n/a	n/a		High
apo	0s	H2O_MS_0_20210210_131256	CUT-PRESCISSION-ZAP-70(1-259)	140	155	ALEQAIISQAPQVEKL	H	2	9.55	9.79-10.09	68	n/a	n/a	0.049	0	305000000	869.985	n/a	n/a	n/a	n/a	870.005	n/a	n/a	n/a	n/a	0.9657	n/a	n/a		n/a	n/a	n/a		High
apo	0s	H2O_MS_0_20210210_131256	CUT-PRESCISSION-ZAP-70(1-259)	140	155	ALEQAIISQAPQVEKL	H	3	9.55	9.92-10.12	46	n/a	n/a	0.027	0	725000000	580.34	n/a	n/a	n/a	n/a	580.339	n/a	n/a	n/a	n/a	0.9684	n/a	n/a		n/a	n/a	n/a		High
apo	0s	H2O_MS_0_20210210_131256	CUT-PRESCISSION-ZAP-70(1-259)	141	155	LEQAIISQAPQVEKL	H	2	8.2	8.62-8.92	68	n/a	n/a	0.046	0	565000000	834.449	n/a	n/a	n/a	n/a	834.466	n/a	n/a	n/a	n/a	0.9676	n/a	n/a		n/a	n/a	n/a		High
apo	0s	H2O_MS_0_20210210_131256	CUT-PRESCISSION-ZAP-70(1-259)	141	155	LEQAIISQAPQVEKL	H	3	8.2	8.70-8.90	46	n/a	n/a	0.025	0	512000000	556.661	n/a	n/a	n/a	n/a	556.646	n/a	n/a	n/a	n/a	0.9508	n/a	n/a		n/a	n/a	n/a		High
apo	0s	H2O_MS_0_20210210_131256	CUT-PRESCISSION-ZAP-70(1-259)	142	155	EQAIISQAPQVEKL	H	2	7.65	7.92-8.22	68	n/a	n/a	0.042	0	2510000000	777.912	n/a	n/a	n/a	n/a	777.887	n/a	n/a	n/a	n/a	0.9507	n/a	n/a		n/a	n/a	n/a		High
apo	0s	H2O_MS_0_20210210_131256	CUT-PRESCISSION-ZAP-70(1-259)	142	155	EQAIISQAPQVEKL	H	3	7.65	7.84-8.05	47	n/a	n/a	0.023	0	238000000	519.162	n/a	n/a	n/a	n/a	518.927	n/a	n/a	n/a	n/a	0.7585	n/a	n/a		n/a	n/a	n/a		Medium
apo	0s	H2O_MS_0_20210210_131256	CUT-PRESCISSION-ZAP-70(1-259)	143	150	QAIISQAP	H	2	5.34	5.37-5.57	46	n/a	n/a	0.015	0	69800000	414.513	n/a	n/a	n/a	n/a	414.477	n/a	n/a	n/a	n/a	0.8644	n/a	n/a		n/a	n/a	n/a		Medium
apo	0s	H2O_MS_0_20210210_131256	CUT-PRESCISSION-ZAP-70(1-259)	143	154	QAIISQAPQVEK	H	2	5.02	5.00-5.30	68	n/a	n/a	0.032	0	287000000	656.733	n/a	n/a	n/a	n/a	656.75	n/a	n/a	n/a	n/a	0.9696	n/a	n/a		n/a	n/a	n/a		High
apo	0s	H2O_MS_0_20210210_131256	CUT-PRESCISSION-ZAP-70(1-259)	143	155	QAIISQAPQVEKL	H	2	7.38	7.66-7.96	68	n/a	n/a	0.037	0	3860000000	713.322	n/a	n/a	n/a	n/a	713.329	n/a	n/a	n/a	n/a	0.9742	n/a	n/a		n/a	n/a	n/a		High
apo	0s	H2O_MS_0_20210210_131256	CUT-PRESCISSION-ZAP-70(1-259)	143	155	QAIISQAPQVEKL	H	3	7.38	7.52-7.72	46	n/a	n/a	0.019	0	30000000	475.883	n/a	n/a	n/a	n/a	475.889	n/a	n/a	n/a	n/a	0.785	n/a	n/a		n/a	n/a	n/a		Medium
apo	0s	H2O_MS_0_20210210_131256	CUT-PRESCISSION-ZAP-70(1-259)	144	150	AIISQAP	H	2	5.15	5.12-5.42	68	n/a	n/a	0.013	0	360000000	350.389	n/a	n/a	n/a	n/a	350.412	n/a	n/a	n/a	n/a	0.9412	n/a	n/a		n/a	n/a	n/a		High
apo	0s	H2O_MS_0_20210210_131256	CUT-PRESCISSION-ZAP-70(1-259)	144	151	AIISQAPQ	H	2	4.15	4.24-4.45	47	n/a	n/a	0.016	0	78000000	414.465	n/a	n/a	n/a	n/a	414.477	n/a	n/a	n/a	n/a	0.9271	n/a	n/a		n/a	n/a	n/a		Medium
apo	0s	H2O_MS_0_20210210_131256	CUT-PRESCISSION-ZAP-70(1-259)	144	154	AIISQAPQVEK	H	2	4.65	4.83-5.13	68	n/a	n/a	0.028	0	929000000	592.679	n/a	n/a	n/a	n/a	592.686	n/a	n/a	n/a	n/a	0.9701	n/a	n/a		n/a	n/a	n/a		High
apo	0s	H2O_MS_0_20210210_131256	CUT-PRESCISSION-ZAP-70(1-259)	144	155	AIISQAPQVEKL	H	2	7.16	7.56-7.85	68	n/a	n/a	0.032	0	14700000000	649.261	n/a	n/a	n/a	n/a	649.265	n/a	n/a	n/a	n/a	0.9709	n/a	n/a		n/a	n/a	n/a		High
apo	0s	H2O_MS_0_20210210_131256	CUT-PRESCISSION-ZAP-70(1-259)	145	150	IISQAP	H	2	3.65	3.75-3.95	46	n/a	n/a	0.011	0	135000000	314.859	n/a	n/a	n/a	n/a	314.873	n/a	n/a	n/a	n/a	0.9571	n/a	n/a		n/a	n/a	n/a		High
apo	0s	H2O_MS_0_20210210_131256	CUT-PRESCISSION-ZAP-70(1-259)	145	154	IISQAPQVEK	H	2	3.71	3.68-3.98	69	n/a	n/a	0.025	0	277000000	557.137	n/a	n/a	n/a	n/a	557.147	n/a	n/a	n/a	n/a	0.9722	n/a	n/a		n/a	n/a	n/a		High
apo	0s	H2O_MS_0_20210210_131256	CUT-PRESCISSION-ZAP-70(1-259)	146	154	ISQAPQVEK	H	2	2.82	2.72-2.93	47	n/a	n/a	0.02	0	10900000	500.703	n/a	n/a	n/a	n/a	500.568	n/a	n/a	n/a	n/a	0.7838	n/a	n/a		n/a	n/a	n/a		Medium
apo	0s	H2O_MS_0_20210210_131256	CUT-PRESCISSION-ZAP-70(1-259)	148	155	QAPQVEKL	H	2	4.95	5.10-5.30	46	n/a	n/a	0.018	0	45700000	457.053	n/a	n/a	n/a	n/a	457.029	n/a	n/a	n/a	n/a	0.8792	n/a	n/a		n/a	n/a	n/a		Medium
apo	0s	H2O_MS_0_20210210_131256	CUT-PRESCISSION-ZAP-70(1-259)	149	155	APQVEKL	H	2	4.92	4.77-5.07	68	n/a	n/a	0.015	0	460000000	392.963	n/a	n/a	n/a	n/a	392.964	n/a	n/a	n/a	n/a	0.962	n/a	n/a		n/a	n/a	n/a		High
apo	0s	H2O_MS_0_20210210_131256	CUT-PRESCISSION-ZAP-70(1-259)	151	155	QVEKL	H	2	3.39	3.48-3.69	49	n/a	n/a	0.01	0	26500000	308.838	n/a	n/a	n/a	n/a	308.868	n/a	n/a	n/a	n/a	0.9264	n/a	n/a		n/a	n/a	n/a		Medium
apo	0s	H2O_MS_0_20210210_131256	CUT-PRESCISSION-ZAP-70(1-259)	154	163	KLIATTAHER	H	2	2.47	2.39-2.59	46	n/a	n/a	0.025	0	1160000	570.548	n/a	n/a	n/a	n/a	570.661	n/a	n/a	n/a	n/a	0.8304	n/a	n/a		n/a	n/a	n/a		Medium
apo	0s	H2O_MS_0_20210210_131256	CUT-PRESCISSION-ZAP-70(1-259)	154	163	KLIATTAHER	H	3	2.47	2.22-2.43	46	n/a	n/a	0.014	0	14700000	380.769	n/a	n/a	n/a	n/a	380.777	n/a	n/a	n/a	n/a	0.9493	n/a	n/a		n/a	n/a	n/a		Medium
apo	0s	H2O_MS_0_20210210_131256	CUT-PRESCISSION-ZAP-70(1-259)	156	168	IATTAHERMPWYH	H	4	6.78	6.90-7.20	68	n/a	n/a	0.016	0	306000000	404.2	n/a	n/a	n/a	n/a	404.211	n/a	n/a	n/a	n/a	0.9515	n/a	n/a		n/a	n/a	n/a		High
apo	0s	H2O_MS_0_20210210_131256	CUT-PRESCISSION-ZAP-70(1-259)	156	169	IATTAHERMPWYHS	H	3	6.73	6.92-7.22	68	n/a	n/a	0.025	0	59100000	567.601	n/a	n/a	n/a	n/a	567.638	n/a	n/a	n/a	n/a	0.916	n/a	n/a		n/a	n/a	n/a		Medium
apo	0s	H2O_MS_0_20210210_131256	CUT-PRESCISSION-ZAP-70(1-259)	156	169	IATTAHERMPWYHS	H	4	6.73	6.59-6.79	46	n/a	n/a	0.016	0.002	20600000	426.065	n/a	n/a	n/a	n/a	425.98	n/a	n/a	n/a	n/a	0.7279	n/a	n/a		n/a	n/a	n/a		Medium
apo	0s	H2O_MS_0_20210210_131256	CUT-PRESCISSION-ZAP-70(1-259)	156	171	IATTAHERMPWYHSSL	H	2	7.91	8.09-8.38	68	n/a	n/a	0.057	0	351000000	951.035	n/a	n/a	n/a	n/a	951.071	n/a	n/a	n/a	n/a	0.9555	n/a	n/a		n/a	n/a	n/a		High
apo	0s	H2O_MS_0_20210210_131256	CUT-PRESCISSION-ZAP-70(1-259)	156	171	IATTAHERMPWYHSSL	H	3	7.91	8.17-8.47	68	n/a	n/a	0.031	0	3990000000	634.375	n/a	n/a	n/a	n/a	634.383	n/a	n/a	n/a	n/a	0.9665	n/a	n/a		n/a	n/a	n/a		High
apo	0s	H2O_MS_0_20210210_131256	CUT-PRESCISSION-ZAP-70(1-259)	156	171	IATTAHERMPWYHSSL	H	4	7.91	8.16-8.46	68	n/a	n/a	0.02	0	7900000000	476.032	n/a	n/a	n/a	n/a	476.039	n/a	n/a	n/a	n/a	0.9636	n/a	n/a		n/a	n/a	n/a		High
apo	0s	H2O_MS_0_20210210_131256	CUT-PRESCISSION-ZAP-70(1-259)	158	171	TTAHERMPWYHSSL	H	3	7.63	8.00-8.28	64	n/a	n/a	0.024	0	139000000	572.961	n/a	n/a	n/a	n/a	572.971	n/a	n/a	n/a	n/a	0.8583	n/a	n/a		n/a	n/a	n/a		Medium
apo	0s	H2O_MS_0_20210210_131256	CUT-PRESCISSION-ZAP-70(1-259)	159	168	TAHERMPWYH	H	3	6.48	6.49-6.78	68	n/a	n/a	0.018	0	104000000	443.633	n/a	n/a	n/a	n/a	443.498	n/a	n/a	n/a	n/a	0.8252	n/a	n/a		n/a	n/a	n/a		Medium
apo	0s	H2O_MS_0_20210210_131256	CUT-PRESCISSION-ZAP-70(1-259)	159	168	TAHERMPWYH	H	4	6.48	6.64-6.84	47	n/a	n/a	0.012	0	73500000	332.862	n/a	n/a	n/a	n/a	332.876	n/a	n/a	n/a	n/a	0.9595	n/a	n/a		n/a	n/a	n/a		Medium
apo	0s	H2O_MS_0_20210210_131256	CUT-PRESCISSION-ZAP-70(1-259)	159	170	TAHERMPWYHSS	H	3	6.14	6.28-6.49	47	n/a	n/a	0.021	0	34600000	501.565	n/a	n/a	n/a	n/a	501.55	n/a	n/a	n/a	n/a	0.9092	n/a	n/a		n/a	n/a	n/a		Medium
apo	0s	H2O_MS_0_20210210_131256	CUT-PRESCISSION-ZAP-70(1-259)	159	170	TAHERMPWYHSS	H	4	6.14	6.26-6.46	46	n/a	n/a	0.013	0	26900000	376.464	n/a	n/a	n/a	n/a	376.414	n/a	n/a	n/a	n/a	0.8487	n/a	n/a		n/a	n/a	n/a		Medium
apo	0s	H2O_MS_0_20210210_131256	CUT-PRESCISSION-ZAP-70(1-259)	159	171	TAHERMPWYHSSL	H	3	7.69	7.93-8.22	68	n/a	n/a	0.024	0	612000000	539.282	n/a	n/a	n/a	n/a	539.269	n/a	n/a	n/a	n/a	0.9538	n/a	n/a		n/a	n/a	n/a		Medium
apo	0s	H2O_MS_0_20210210_131256	CUT-PRESCISSION-ZAP-70(1-259)	159	171	TAHERMPWYHSSL	H	4	7.69	7.88-8.18	68	n/a	n/a	0.016	0	558000000	404.692	n/a	n/a	n/a	n/a	404.704	n/a	n/a	n/a	n/a	0.9608	n/a	n/a		n/a	n/a	n/a		High
apo	0s	H2O_MS_0_20210210_131256	CUT-PRESCISSION-ZAP-70(1-259)	159	173	TAHERMPWYHSSLTR	H	5	6.24	6.54-6.84	68	n/a	n/a	0.014	0	71000000	375.414	n/a	n/a	n/a	n/a	375.423	n/a	n/a	n/a	n/a	0.9338	n/a	n/a		n/a	n/a	n/a		Medium
apo	0s	H2O_MS_0_20210210_131256	CUT-PRESCISSION-ZAP-70(1-259)	162	171	ERMPWYHSSL	H	3	8.36	8.84-9.08	55	n/a	n/a	0.017	0	168000000	436.139	n/a	n/a	n/a	n/a	436.162	n/a	n/a	n/a	n/a	0.9515	n/a	n/a		n/a	n/a	n/a		High
apo	0s	H2O_MS_0_20210210_131256	CUT-PRESCISSION-ZAP-70(1-259)	164	168	MPWYH	H	2	7.45	7.64-7.93	68	n/a	n/a	0.014	0	997000000	367.403	n/a	n/a	n/a	n/a	367.433	n/a	n/a	n/a	n/a	0.9134	n/a	n/a		n/a	n/a	n/a		High
apo	0s	H2O_MS_0_20210210_131256	CUT-PRESCISSION-ZAP-70(1-259)	164	169	MPWYHS	H	2	7.12	7.57-7.87	68	n/a	n/a	0.016	0	2880000000	410.937	n/a	n/a	n/a	n/a	410.972	n/a	n/a	n/a	n/a	0.9387	n/a	n/a		n/a	n/a	n/a		High
apo	0s	H2O_MS_0_20210210_131256	CUT-PRESCISSION-ZAP-70(1-259)	164	171	MPWYHSSL	H	1	9.54	9.51-9.81	69	n/a	n/a	0.062	0	74400000	1020.99	n/a	n/a	n/a	n/a	1021.17	n/a	n/a	n/a	n/a	0.8719	n/a	n/a		n/a	n/a	n/a		Medium
apo	0s	H2O_MS_0_20210210_131256	CUT-PRESCISSION-ZAP-70(1-259)	164	171	MPWYHSSL	H	2	9.54	9.46-9.76	69	n/a	n/a	0.022	0	2560000000	511.062	n/a	n/a	n/a	n/a	511.089	n/a	n/a	n/a	n/a	0.9428	n/a	n/a		n/a	n/a	n/a		High
apo	0s	H2O_MS_0_20210210_131256	CUT-PRESCISSION-ZAP-70(1-259)	164	173	MPWYHSSLTR	H	2	7.32	7.72-8.01	68	n/a	n/a	0.031	0	218000000	639.685	n/a	n/a	n/a	n/a	639.735	n/a	n/a	n/a	n/a	0.9201	n/a	n/a		n/a	n/a	n/a		Medium
apo	0s	H2O_MS_0_20210210_131256	CUT-PRESCISSION-ZAP-70(1-259)	164	173	MPWYHSSLTR	H	3	7.32	7.66-7.96	68	n/a	n/a	0.016	0	763000000	426.806	n/a	n/a	n/a	n/a	426.825	n/a	n/a	n/a	n/a	0.9203	n/a	n/a		n/a	n/a	n/a		Medium
apo	0s	H2O_MS_0_20210210_131256	CUT-PRESCISSION-ZAP-70(1-259)	164	174	MPWYHSSLTRE	H	3	7.46	7.97-8.17	46	n/a	n/a	0.019	0	44000000	469.848	n/a	n/a	n/a	n/a	469.864	n/a	n/a	n/a	n/a	0.7772	n/a	n/a		n/a	n/a	n/a		Medium
apo	0s	H2O_MS_0_20210210_131256	CUT-PRESCISSION-ZAP-70(1-259)	164	175	MPWYHSSLTREE	H	2	7.6	7.85-8.05	46	n/a	n/a	0.042	0	34400000	768.803	n/a	n/a	n/a	n/a	768.849	n/a	n/a	n/a	n/a	0.8753	n/a	n/a		n/a	n/a	n/a		Medium
apo	0s	H2O_MS_0_20210210_131256	CUT-PRESCISSION-ZAP-70(1-259)	164	175	MPWYHSSLTREE	H	3	7.6	7.91-8.18	63	n/a	n/a	0.022	0	344000000	512.878	n/a	n/a	n/a	n/a	512.902	n/a	n/a	n/a	n/a	0.9527	n/a	n/a		n/a	n/a	n/a		High
apo	0s	H2O_MS_0_20210210_131256	CUT-PRESCISSION-ZAP-70(1-259)	167	171	YHSSL	H	2	3.52	3.52-3.82	68	n/a	n/a	0.01	0	19300000	303.963	n/a	n/a	n/a	n/a	303.828	n/a	n/a	n/a	n/a	0.7031	n/a	n/a		n/a	n/a	n/a		Medium
apo	0s	H2O_MS_0_20210210_131256	CUT-PRESCISSION-ZAP-70(1-259)	172	181	TREEAERKLY	H	3	3.44	3.53-3.82	68	n/a	n/a	0.016	0	14000000	432.463	n/a	n/a	n/a	n/a	432.479	n/a	n/a	n/a	n/a	0.8142	n/a	n/a		n/a	n/a	n/a		Medium
apo	0s	H2O_MS_0_20210210_131256	CUT-PRESCISSION-ZAP-70(1-259)	174	189	EEAERKLYSGAQTDGK	H	3	3.38	3.45-3.69	53	n/a	n/a	0.028	0	43400000	594.954	n/a	n/a	n/a	n/a	594.967	n/a	n/a	n/a	n/a	0.9462	n/a	n/a		n/a	n/a	n/a		High
apo	0s	H2O_MS_0_20210210_131256	CUT-PRESCISSION-ZAP-70(1-259)	174	189	EEAERKLYSGAQTDGK	H	4	3.38	3.49-3.79	68	n/a	n/a	0.018	0	68900000	446.497	n/a	n/a	n/a	n/a	446.477	n/a	n/a	n/a	n/a	0.9239	n/a	n/a		n/a	n/a	n/a		High
apo	0s	H2O_MS_0_20210210_131256	CUT-PRESCISSION-ZAP-70(1-259)	175	189	EAERKLYSGAQTDGK	H	3	2.76	2.77-3.07	68	n/a	n/a	0.025	0	49100000	551.94	n/a	n/a	n/a	n/a	551.929	n/a	n/a	n/a	n/a	0.9455	n/a	n/a		n/a	n/a	n/a		High
apo	0s	H2O_MS_0_20210210_131256	CUT-PRESCISSION-ZAP-70(1-259)	175	189	EAERKLYSGAQTDGK	H	4	2.76	2.76-3.06	68	n/a	n/a	0.016	0	48000000	414.192	n/a	n/a	n/a	n/a	414.198	n/a	n/a	n/a	n/a	0.9699	n/a	n/a		n/a	n/a	n/a		High
apo	0s	H2O_MS_0_20210210_131256	CUT-PRESCISSION-ZAP-70(1-259)	175	190	EAERKLYSGAQTDGKF	H	2	5.33	5.28-5.49	47	n/a	n/a	0.05	-0.001	5010000	900.878	n/a	n/a	n/a	n/a	900.976	n/a	n/a	n/a	n/a	0.8494	n/a	n/a		n/a	n/a	n/a		Medium
apo	0s	H2O_MS_0_20210210_131256	CUT-PRESCISSION-ZAP-70(1-259)	175	190	EAERKLYSGAQTDGKF	H	3	5.33	5.37-5.63	59	n/a	n/a	0.028	0	241000000	600.976	n/a	n/a	n/a	n/a	600.987	n/a	n/a	n/a	n/a	0.964	n/a	n/a		n/a	n/a	n/a		High
apo	0s	H2O_MS_0_20210210_131256	CUT-PRESCISSION-ZAP-70(1-259)	175	190	EAERKLYSGAQTDGKF	H	4	5.33	5.35-5.63	63	n/a	n/a	0.018	0	252000000	450.987	n/a	n/a	n/a	n/a	450.992	n/a	n/a	n/a	n/a	0.9691	n/a	n/a		n/a	n/a	n/a		High
apo	0s	H2O_MS_0_20210210_131256	CUT-PRESCISSION-ZAP-70(1-259)	176	187	AERKLYSGAQTD	H	2	2.99	2.97-3.27	69	n/a	n/a	0.033	0	32300000	670.192	n/a	n/a	n/a	n/a	670.22	n/a	n/a	n/a	n/a	0.9528	n/a	n/a		n/a	n/a	n/a		High
apo	0s	H2O_MS_0_20210210_131256	CUT-PRESCISSION-ZAP-70(1-259)	176	187	AERKLYSGAQTD	H	3	2.99	2.98-3.28	68	n/a	n/a	0.019	0	108000000	447.143	n/a	n/a	n/a	n/a	447.149	n/a	n/a	n/a	n/a	0.9557	n/a	n/a		n/a	n/a	n/a		Medium
apo	0s	H2O_MS_0_20210210_131256	CUT-PRESCISSION-ZAP-70(1-259)	176	189	AERKLYSGAQTDGK	H	2	2.62	2.52-2.82	68	n/a	n/a	0.04	-0.001	132000000	762.816	n/a	n/a	n/a	n/a	762.832	n/a	n/a	n/a	n/a	0.9694	n/a	n/a		n/a	n/a	n/a		High
apo	0s	H2O_MS_0_20210210_131256	CUT-PRESCISSION-ZAP-70(1-259)	176	189	AERKLYSGAQTDGK	H	3	2.62	2.38-2.58	46	n/a	n/a	0.022	0	400000000	508.887	n/a	n/a	n/a	n/a	508.891	n/a	n/a	n/a	n/a	0.9675	n/a	n/a		n/a	n/a	n/a		High
apo	0s	H2O_MS_0_20210210_131256	CUT-PRESCISSION-ZAP-70(1-259)	176	189	AERKLYSGAQTDGK	H	4	2.62	2.51-2.81	68	n/a	n/a	0.015	0	779000000	381.916	n/a	n/a	n/a	n/a	381.92	n/a	n/a	n/a	n/a	0.9698	n/a	n/a		n/a	n/a	n/a		High
apo	0s	H2O_MS_0_20210210_131256	CUT-PRESCISSION-ZAP-70(1-259)	176	190	AERKLYSGAQTDGKF	H	2	5.24	5.18-5.48	68	n/a	n/a	0.047	0	135000000	836.401	n/a	n/a	n/a	n/a	836.419	n/a	n/a	n/a	n/a	0.9575	n/a	n/a		n/a	n/a	n/a		High
apo	0s	H2O_MS_0_20210210_131256	CUT-PRESCISSION-ZAP-70(1-259)	176	190	AERKLYSGAQTDGKF	H	3	5.24	5.17-5.47	69	n/a	n/a	0.026	0	1270000000	557.944	n/a	n/a	n/a	n/a	557.949	n/a	n/a	n/a	n/a	0.9696	n/a	n/a		n/a	n/a	n/a		High
apo	0s	H2O_MS_0_20210210_131256	CUT-PRESCISSION-ZAP-70(1-259)	176	190	AERKLYSGAQTDGKF	H	4	5.24	5.17-5.47	69	n/a	n/a	0.017	0	1070000000	418.709	n/a	n/a	n/a	n/a	418.713	n/a	n/a	n/a	n/a	0.9692	n/a	n/a		n/a	n/a	n/a		High
apo	0s	H2O_MS_0_20210210_131256	CUT-PRESCISSION-ZAP-70(1-259)	177	189	ERKLYSGAQTDGK	H	2	2.62	2.48-2.78	68	n/a	n/a	0.037	-0.001	27600000	727.246	n/a	n/a	n/a	n/a	727.293	n/a	n/a	n/a	n/a	0.944	n/a	n/a		n/a	n/a	n/a		High
apo	0s	H2O_MS_0_20210210_131256	CUT-PRESCISSION-ZAP-70(1-259)	177	189	ERKLYSGAQTDGK	H	3	2.62	2.49-2.79	69	n/a	n/a	0.021	0	263000000	485.191	n/a	n/a	n/a	n/a	485.198	n/a	n/a	n/a	n/a	0.9754	n/a	n/a		n/a	n/a	n/a		High
apo	0s	H2O_MS_0_20210210_131256	CUT-PRESCISSION-ZAP-70(1-259)	177	189	ERKLYSGAQTDGK	H	4	2.62	2.45-2.75	68	n/a	n/a	0.013	0	94900000	364.146	n/a	n/a	n/a	n/a	364.15	n/a	n/a	n/a	n/a	0.9685	n/a	n/a		n/a	n/a	n/a		High
apo	0s	H2O_MS_0_20210210_131256	CUT-PRESCISSION-ZAP-70(1-259)	177	190	ERKLYSGAQTDGKF	H	2	5.07	5.02-5.32	68	n/a	n/a	0.043	0	37000000	800.833	n/a	n/a	n/a	n/a	800.88	n/a	n/a	n/a	n/a	0.9392	n/a	n/a		n/a	n/a	n/a		High
apo	0s	H2O_MS_0_20210210_131256	CUT-PRESCISSION-ZAP-70(1-259)	177	190	ERKLYSGAQTDGKF	H	3	5.07	5.06-5.36	68	n/a	n/a	0.024	0	398000000	534.25	n/a	n/a	n/a	n/a	534.256	n/a	n/a	n/a	n/a	0.9749	n/a	n/a		n/a	n/a	n/a		High
apo	0s	H2O_MS_0_20210210_131256	CUT-PRESCISSION-ZAP-70(1-259)	178	189	RKLYSGAQTDGK	H	2	2.34	2.26-2.48	51	n/a	n/a	0.032	0	2700000	662.64	n/a	n/a	n/a	n/a	662.736	n/a	n/a	n/a	n/a	0.8827	n/a	n/a		n/a	n/a	n/a		High
apo	0s	H2O_MS_0_20210210_131256	CUT-PRESCISSION-ZAP-70(1-259)	178	189	RKLYSGAQTDGK	H	3	2.34	2.21-2.51	68	n/a	n/a	0.018	0	27400000	442.164	n/a	n/a	n/a	n/a	442.16	n/a	n/a	n/a	n/a	0.9459	n/a	n/a		n/a	n/a	n/a		High
apo	0s	H2O_MS_0_20210210_131256	CUT-PRESCISSION-ZAP-70(1-259)	178	189	RKLYSGAQTDGK	H	4	2.34	2.34-2.54	46	n/a	n/a	0.011	0	4930000	331.982	n/a	n/a	n/a	n/a	331.872	n/a	n/a	n/a	n/a	0.7875	n/a	n/a		n/a	n/a	n/a		Medium
apo	0s	H2O_MS_0_20210210_131256	CUT-PRESCISSION-ZAP-70(1-259)	180	190	LYSGAQTDGKF	H	2	5.75	5.92-6.12	46	n/a	n/a	0.028	0	42900000	594.2	n/a	n/a	n/a	n/a	594.144	n/a	n/a	n/a	n/a	0.9156	n/a	n/a		n/a	n/a	n/a		Medium
apo	0s	H2O_MS_0_20210210_131256	CUT-PRESCISSION-ZAP-70(1-259)	181	190	YSGAQTDGKF	H	2	4.89	4.78-5.08	69	n/a	n/a	0.024	0	493000000	537.639	n/a	n/a	n/a	n/a	537.565	n/a	n/a	n/a	n/a	0.9335	n/a	n/a		n/a	n/a	n/a		High
apo	0s	H2O_MS_0_20210210_131256	CUT-PRESCISSION-ZAP-70(1-259)	182	190	SGAQTDGKF	H	2	3.51	3.44-3.64	47	n/a	n/a	0.019	0	16800000	455.962	n/a	n/a	n/a	n/a	455.978	n/a	n/a	n/a	n/a	0.9089	n/a	n/a		n/a	n/a	n/a		Medium
apo	0s	H2O_MS_0_20210210_131256	CUT-PRESCISSION-ZAP-70(1-259)	190	195	FLLRPR	H	2	5.38	5.32-5.62	68	n/a	n/a	0.015	0	684000000	401.488	n/a	n/a	n/a	n/a	401.504	n/a	n/a	n/a	n/a	0.9611	n/a	n/a		n/a	n/a	n/a		Medium
apo	0s	H2O_MS_0_20210210_131256	CUT-PRESCISSION-ZAP-70(1-259)	190	196	FLLRPRK	H	3	3.94	3.86-4.06	47	n/a	n/a	0.01	0	5470000	310.706	n/a	n/a	n/a	n/a	310.729	n/a	n/a	n/a	n/a	0.9287	n/a	n/a		n/a	n/a	n/a		Medium
apo	0s	H2O_MS_0_20210210_131256	CUT-PRESCISSION-ZAP-70(1-259)	190	198	FLLRPRKEQ	H	2	3.91	4.04-4.34	68	n/a	n/a	0.027	0	24400000	594.147	n/a	n/a	n/a	n/a	594.212	n/a	n/a	n/a	n/a	0.9144	n/a	n/a		n/a	n/a	n/a		Medium
apo	0s	H2O_MS_0_20210210_131256	CUT-PRESCISSION-ZAP-70(1-259)	190	198	FLLRPRKEQ	H	3	3.91	4.08-4.28	46	n/a	n/a	0.015	0	125000000	396.464	n/a	n/a	n/a	n/a	396.477	n/a	n/a	n/a	n/a	0.9625	n/a	n/a		n/a	n/a	n/a		High
apo	0s	H2O_MS_0_20210210_131256	CUT-PRESCISSION-ZAP-70(1-259)	190	200	FLLRPRKEQGT	H	3	4.08	4.11-4.35	55	n/a	n/a	0.018	0	49500000	449.189	n/a	n/a	n/a	n/a	449.195	n/a	n/a	n/a	n/a	0.9699	n/a	n/a		n/a	n/a	n/a		Medium
apo	0s	H2O_MS_0_20210210_131256	CUT-PRESCISSION-ZAP-70(1-259)	190	201	FLLRPRKEQGTY	H	2	5.46	5.50-5.79	66	n/a	n/a	0.039	0	31700000	754.794	n/a	n/a	n/a	n/a	754.876	n/a	n/a	n/a	n/a	0.9064	n/a	n/a		n/a	n/a	n/a		High
apo	0s	H2O_MS_0_20210210_131256	CUT-PRESCISSION-ZAP-70(1-259)	190	201	FLLRPRKEQGTY	H	4	5.46	5.54-5.83	68	n/a	n/a	0.014	0	340000000	377.935	n/a	n/a	n/a	n/a	377.942	n/a	n/a	n/a	n/a	0.9619	n/a	n/a		n/a	n/a	n/a		High
apo	0s	H2O_MS_0_20210210_131256	CUT-PRESCISSION-ZAP-70(1-259)	190	202	FLLRPRKEQGTYA	H	2	5.31	5.50-5.71	46	n/a	n/a	0.043	-0.001	35400000	790.397	n/a	n/a	n/a	n/a	790.415	n/a	n/a	n/a	n/a	0.9648	n/a	n/a		n/a	n/a	n/a		High
apo	0s	H2O_MS_0_20210210_131256	CUT-PRESCISSION-ZAP-70(1-259)	190	202	FLLRPRKEQGTYA	H	3	5.31	5.53-5.83	68	n/a	n/a	0.023	0	492000000	527.273	n/a	n/a	n/a	n/a	527.279	n/a	n/a	n/a	n/a	0.9694	n/a	n/a		n/a	n/a	n/a		High
apo	0s	H2O_MS_0_20210210_131256	CUT-PRESCISSION-ZAP-70(1-259)	190	202	FLLRPRKEQGTYA	H	4	5.31	5.41-5.61	47	n/a	n/a	0.015	0	204000000	395.709	n/a	n/a	n/a	n/a	395.711	n/a	n/a	n/a	n/a	0.967	n/a	n/a		n/a	n/a	n/a		High
apo	0s	H2O_MS_0_20210210_131256	CUT-PRESCISSION-ZAP-70(1-259)	190	203	FLLRPRKEQGTYAL	H	2	7.25	7.63-7.93	68	n/a	n/a	0.047	0	163000000	846.977	n/a	n/a	n/a	n/a	846.994	n/a	n/a	n/a	n/a	0.8711	n/a	n/a		n/a	n/a	n/a		Medium
apo	0s	H2O_MS_0_20210210_131256	CUT-PRESCISSION-ZAP-70(1-259)	190	203	FLLRPRKEQGTYAL	H	3	7.25	7.64-7.84	46	n/a	n/a	0.026	0	1340000000	564.999	n/a	n/a	n/a	n/a	564.999	n/a	n/a	n/a	n/a	0.9561	n/a	n/a		n/a	n/a	n/a		High
apo	0s	H2O_MS_0_20210210_131256	CUT-PRESCISSION-ZAP-70(1-259)	190	203	FLLRPRKEQGTYAL	H	4	7.25	7.67-7.87	46	n/a	n/a	0.017	0	1410000000	424	n/a	n/a	n/a	n/a	424.001	n/a	n/a	n/a	n/a	0.9567	n/a	n/a		n/a	n/a	n/a		High
apo	0s	H2O_MS_0_20210210_131256	CUT-PRESCISSION-ZAP-70(1-259)	190	204	FLLRPRKEQGTYALS	H	2	6.63	6.96-7.21	57	n/a	n/a	0.05	-0.001	50900000	890.426	n/a	n/a	n/a	n/a	890.533	n/a	n/a	n/a	n/a	0.8854	n/a	n/a		n/a	n/a	n/a		High
apo	0s	H2O_MS_0_20210210_131256	CUT-PRESCISSION-ZAP-70(1-259)	190	204	FLLRPRKEQGTYALS	H	3	6.63	6.90-7.20	68	n/a	n/a	0.028	0	614000000	594.015	n/a	n/a	n/a	n/a	594.025	n/a	n/a	n/a	n/a	0.9702	n/a	n/a		n/a	n/a	n/a		High
apo	0s	H2O_MS_0_20210210_131256	CUT-PRESCISSION-ZAP-70(1-259)	190	204	FLLRPRKEQGTYALS	H	4	6.63	6.92-7.22	68	n/a	n/a	0.018	0	655000000	445.77	n/a	n/a	n/a	n/a	445.77	n/a	n/a	n/a	n/a	0.9339	n/a	n/a		n/a	n/a	n/a		High
apo	0s	H2O_MS_0_20210210_131256	CUT-PRESCISSION-ZAP-70(1-259)	190	205	FLLRPRKEQGTYALSL	H	2	8.68	9.19-9.49	68	n/a	n/a	0.056	0	90600000	947.044	n/a	n/a	n/a	n/a	947.112	n/a	n/a	n/a	n/a	0.9152	n/a	n/a		n/a	n/a	n/a		Medium
apo	0s	H2O_MS_0_20210210_131256	CUT-PRESCISSION-ZAP-70(1-259)	190	205	FLLRPRKEQGTYALSL	H	3	8.68	9.19-9.49	68	n/a	n/a	0.031	0	1430000000	631.737	n/a	n/a	n/a	n/a	631.744	n/a	n/a	n/a	n/a	0.9756	n/a	n/a		n/a	n/a	n/a		High
apo	0s	H2O_MS_0_20210210_131256	CUT-PRESCISSION-ZAP-70(1-259)	190	205	FLLRPRKEQGTYALSL	H	4	8.68	9.13-9.43	68	n/a	n/a	0.02	0	1630000000	474.055	n/a	n/a	n/a	n/a	474.06	n/a	n/a	n/a	n/a	0.9761	n/a	n/a		n/a	n/a	n/a		Medium
apo	0s	H2O_MS_0_20210210_131256	CUT-PRESCISSION-ZAP-70(1-259)	191	198	LLRPRKEQ	H	2	2.19	2.07-2.27	46	n/a	n/a	0.022	0.001	772000	520.561	n/a	n/a	n/a	n/a	520.625	n/a	n/a	n/a	n/a	0.9046	n/a	n/a		n/a	n/a	n/a		Medium
apo	0s	H2O_MS_0_20210210_131256	CUT-PRESCISSION-ZAP-70(1-259)	191	198	LLRPRKEQ	H	3	2.19	2.08-2.28	47	n/a	n/a	0.013	0.001	5010000	347.409	n/a	n/a	n/a	n/a	347.419	n/a	n/a	n/a	n/a	0.8733	n/a	n/a		n/a	n/a	n/a		Medium
apo	0s	H2O_MS_0_20210210_131256	CUT-PRESCISSION-ZAP-70(1-259)	191	200	LLRPRKEQGT	H	3	2.24	2.21-2.41	46	n/a	n/a	0.015	0	43400000	400.129	n/a	n/a	n/a	n/a	400.137	n/a	n/a	n/a	n/a	0.972	n/a	n/a		n/a	n/a	n/a		High
apo	0s	H2O_MS_0_20210210_131256	CUT-PRESCISSION-ZAP-70(1-259)	191	201	LLRPRKEQGTY	H	2	3.1	2.97-3.27	68	n/a	n/a	0.033	0	14800000	681.231	n/a	n/a	n/a	n/a	681.289	n/a	n/a	n/a	n/a	0.9282	n/a	n/a		n/a	n/a	n/a		Medium
apo	0s	H2O_MS_0_20210210_131256	CUT-PRESCISSION-ZAP-70(1-259)	191	201	LLRPRKEQGTY	H	3	3.1	3.02-3.32	68	n/a	n/a	0.018	0	167000000	454.531	n/a	n/a	n/a	n/a	454.529	n/a	n/a	n/a	n/a	0.9643	n/a	n/a		n/a	n/a	n/a		High
apo	0s	H2O_MS_0_20210210_131256	CUT-PRESCISSION-ZAP-70(1-259)	191	201	LLRPRKEQGTY	H	4	3.1	3.01-3.31	69	n/a	n/a	0.012	0	79400000	341.143	n/a	n/a	n/a	n/a	341.148	n/a	n/a	n/a	n/a	0.9566	n/a	n/a		n/a	n/a	n/a		Medium
apo	0s	H2O_MS_0_20210210_131256	CUT-PRESCISSION-ZAP-70(1-259)	191	202	LLRPRKEQGTYA	H	2	3.13	3.07-3.37	68	n/a	n/a	0.037	0	56200000	716.802	n/a	n/a	n/a	n/a	716.828	n/a	n/a	n/a	n/a	0.9638	n/a	n/a		n/a	n/a	n/a		High
apo	0s	H2O_MS_0_20210210_131256	CUT-PRESCISSION-ZAP-70(1-259)	191	202	LLRPRKEQGTYA	H	3	3.13	3.04-3.33	68	n/a	n/a	0.02	0	588000000	478.214	n/a	n/a	n/a	n/a	478.221	n/a	n/a	n/a	n/a	0.969	n/a	n/a		n/a	n/a	n/a		High
apo	0s	H2O_MS_0_20210210_131256	CUT-PRESCISSION-ZAP-70(1-259)	191	202	LLRPRKEQGTYA	H	4	3.13	3.07-3.37	68	n/a	n/a	0.013	0	421000000	358.913	n/a	n/a	n/a	n/a	358.918	n/a	n/a	n/a	n/a	0.9718	n/a	n/a		n/a	n/a	n/a		High
apo	0s	H2O_MS_0_20210210_131256	CUT-PRESCISSION-ZAP-70(1-259)	191	203	LLRPRKEQGTYAL	H	2	5.43	5.60-5.80	47	n/a	n/a	0.04	0	30900000	773.334	n/a	n/a	n/a	n/a	773.407	n/a	n/a	n/a	n/a	0.9074	n/a	n/a		n/a	n/a	n/a		Medium
apo	0s	H2O_MS_0_20210210_131256	CUT-PRESCISSION-ZAP-70(1-259)	191	203	LLRPRKEQGTYAL	H	3	5.43	5.59-5.88	68	n/a	n/a	0.022	0	392000000	515.931	n/a	n/a	n/a	n/a	515.941	n/a	n/a	n/a	n/a	0.9645	n/a	n/a		n/a	n/a	n/a		High
apo	0s	H2O_MS_0_20210210_131256	CUT-PRESCISSION-ZAP-70(1-259)	191	203	LLRPRKEQGTYAL	H	4	5.43	5.62-5.91	68	n/a	n/a	0.015	0	299000000	387.201	n/a	n/a	n/a	n/a	387.207	n/a	n/a	n/a	n/a	0.9671	n/a	n/a		n/a	n/a	n/a		High
apo	0s	H2O_MS_0_20210210_131256	CUT-PRESCISSION-ZAP-70(1-259)	191	204	LLRPRKEQGTYALS	H	2	4.93	4.92-5.22	69	n/a	n/a	0.045	0	108000000	816.924	n/a	n/a	n/a	n/a	816.946	n/a	n/a	n/a	n/a	0.9666	n/a	n/a		n/a	n/a	n/a		High
apo	0s	H2O_MS_0_20210210_131256	CUT-PRESCISSION-ZAP-70(1-259)	191	204	LLRPRKEQGTYALS	H	3	4.93	4.92-5.22	69	n/a	n/a	0.025	0	1410000000	544.962	n/a	n/a	n/a	n/a	544.966	n/a	n/a	n/a	n/a	0.9706	n/a	n/a		n/a	n/a	n/a		High
apo	0s	H2O_MS_0_20210210_131256	CUT-PRESCISSION-ZAP-70(1-259)	191	204	LLRPRKEQGTYALS	H	4	4.93	5.00-5.30	68	n/a	n/a	0.016	0	1260000000	408.973	n/a	n/a	n/a	n/a	408.977	n/a	n/a	n/a	n/a	0.9582	n/a	n/a		n/a	n/a	n/a		High
apo	0s	H2O_MS_0_20210210_131256	CUT-PRESCISSION-ZAP-70(1-259)	191	205	LLRPRKEQGTYALSL	H	2	7.29	7.65-7.95	68	n/a	n/a	0.049	0	266000000	873.537	n/a	n/a	n/a	n/a	873.525	n/a	n/a	n/a	n/a	0.9349	n/a	n/a		n/a	n/a	n/a		High
apo	0s	H2O_MS_0_20210210_131256	CUT-PRESCISSION-ZAP-70(1-259)	191	205	LLRPRKEQGTYALSL	H	3	7.29	7.64-7.93	68	n/a	n/a	0.027	0	2880000000	582.684	n/a	n/a	n/a	n/a	582.686	n/a	n/a	n/a	n/a	0.9758	n/a	n/a		n/a	n/a	n/a		High
apo	0s	H2O_MS_0_20210210_131256	CUT-PRESCISSION-ZAP-70(1-259)	191	205	LLRPRKEQGTYALSL	H	4	7.29	7.62-7.92	68	n/a	n/a	0.018	0	2840000000	437.263	n/a	n/a	n/a	n/a	437.266	n/a	n/a	n/a	n/a	0.9786	n/a	n/a		n/a	n/a	n/a		High
apo	0s	H2O_MS_0_20210210_131256	CUT-PRESCISSION-ZAP-70(1-259)	193	203	RPRKEQGTYAL	H	3	4.24	4.09-4.39	69	n/a	n/a	0.018	0	164000000	440.499	n/a	n/a	n/a	n/a	440.502	n/a	n/a	n/a	n/a	0.9633	n/a	n/a		n/a	n/a	n/a		High
apo	0s	H2O_MS_0_20210210_131256	CUT-PRESCISSION-ZAP-70(1-259)	193	204	RPRKEQGTYALS	H	3	3.07	3.00-3.29	68	n/a	n/a	0.019	0	17800000	469.496	n/a	n/a	n/a	n/a	469.528	n/a	n/a	n/a	n/a	0.9185	n/a	n/a		n/a	n/a	n/a		Medium
apo	0s	H2O_MS_0_20210210_131256	CUT-PRESCISSION-ZAP-70(1-259)	193	205	RPRKEQGTYALSL	H	3	6.64	6.87-7.17	68	n/a	n/a	0.02	0	79000000	507.365	n/a	n/a	n/a	n/a	507.247	n/a	n/a	n/a	n/a	0.774	n/a	n/a		n/a	n/a	n/a		Medium
apo	0s	H2O_MS_0_20210210_131256	CUT-PRESCISSION-ZAP-70(1-259)	204	209	SLIYGK	H	2	4.69	4.63-4.83	47	n/a	n/a	0.012	0	1230000000	340.896	n/a	n/a	n/a	n/a	340.91	n/a	n/a	n/a	n/a	0.9616	n/a	n/a		n/a	n/a	n/a		Medium
apo	0s	H2O_MS_0_20210210_131256	CUT-PRESCISSION-ZAP-70(1-259)	204	215	SLIYGKTVYHYL	H	2	9.05	9.51-9.81	68	n/a	n/a	0.037	0	55300000	729.334	n/a	n/a	n/a	n/a	729.35	n/a	n/a	n/a	n/a	0.8738	n/a	n/a		n/a	n/a	n/a		Medium
apo	0s	H2O_MS_0_20210210_131256	CUT-PRESCISSION-ZAP-70(1-259)	204	215	SLIYGKTVYHYL	H	3	9.05	8.81-9.01	47	n/a	n/a	0.021	0	158000000	486.555	n/a	n/a	n/a	n/a	486.569	n/a	n/a	n/a	n/a	0.8705	n/a	n/a		n/a	n/a	n/a		Medium
apo	0s	H2O_MS_0_20210210_131256	CUT-PRESCISSION-ZAP-70(1-259)	205	214	LIYGKTVYHY	H	3	6.41	6.60-6.80	47	n/a	n/a	0.015	0	19800000	419.81	n/a	n/a	n/a	n/a	419.824	n/a	n/a	n/a	n/a	0.7825	n/a	n/a		n/a	n/a	n/a		Medium
apo	0s	H2O_MS_0_20210210_131256	CUT-PRESCISSION-ZAP-70(1-259)	206	209	IYGK	H	1	3.62	4.52-4.72	46	n/a	n/a	0.02	0	150000000	480.538	n/a	n/a	n/a	n/a	480.578	n/a	n/a	n/a	n/a	0.9455	n/a	n/a		n/a	n/a	n/a		Medium
apo	0s	H2O_MS_0_20210210_131256	CUT-PRESCISSION-ZAP-70(1-259)	206	212	IYGKTVY	H	2	4.79	4.92-5.12	46	n/a	n/a	0.017	0	61600000	422.626	n/a	n/a	n/a	n/a	422.497	n/a	n/a	n/a	n/a	0.8696	n/a	n/a		n/a	n/a	n/a		Medium
apo	0s	H2O_MS_0_20210210_131256	CUT-PRESCISSION-ZAP-70(1-259)	206	215	IYGKTVYHYL	H	2	7.5	7.68-7.89	47	n/a	n/a	0.028	0	51600000	629.277	n/a	n/a	n/a	n/a	629.233	n/a	n/a	n/a	n/a	0.8114	n/a	n/a		n/a	n/a	n/a		Medium
apo	0s	H2O_MS_0_20210210_131256	CUT-PRESCISSION-ZAP-70(1-259)	206	215	IYGKTVYHYL	H	3	7.5	7.82-8.02	46	n/a	n/a	0.016	0	464000000	419.821	n/a	n/a	n/a	n/a	419.824	n/a	n/a	n/a	n/a	0.9546	n/a	n/a		n/a	n/a	n/a		Medium
apo	0s	H2O_MS_0_20210210_131256	CUT-PRESCISSION-ZAP-70(1-259)	206	217	IYGKTVYHYLIS	H	3	8.47	9.46-9.76	68	n/a	n/a	0.018	0.001	157000000	486.564	n/a	n/a	n/a	n/a	486.569	n/a	n/a	n/a	n/a	0.8609	n/a	n/a		n/a	n/a	n/a		Medium
apo	0s	H2O_MS_0_20210210_131256	CUT-PRESCISSION-ZAP-70(1-259)	206	220	IYGKTVYHYLISQDK	H	3	8.46	8.60-8.80	46	n/a	n/a	0.029	0	105000000	610.365	n/a	n/a	n/a	n/a	610.366	n/a	n/a	n/a	n/a	0.9492	n/a	n/a		n/a	n/a	n/a		High
apo	0s	H2O_MS_0_20210210_131256	CUT-PRESCISSION-ZAP-70(1-259)	206	220	IYGKTVYHYLISQDK	H	4	8.46	8.56-8.86	68	n/a	n/a	0.019	0	143000000	458.025	n/a	n/a	n/a	n/a	458.026	n/a	n/a	n/a	n/a	0.9584	n/a	n/a		n/a	n/a	n/a		High
apo	0s	H2O_MS_0_20210210_131256	CUT-PRESCISSION-ZAP-70(1-259)	207	213	YGKTVYH	H	2	3.25	3.26-3.55	67	n/a	n/a	0.017	0	22100000	434.481	n/a	n/a	n/a	n/a	434.488	n/a	n/a	n/a	n/a	0.7222	n/a	n/a		n/a	n/a	n/a		Medium
apo	0s	H2O_MS_0_20210210_131256	CUT-PRESCISSION-ZAP-70(1-259)	207	216	YGKTVYHYLI	H	3	7.44	7.84-8.13	68	n/a	n/a	0.016	0	646000000	419.82	n/a	n/a	n/a	n/a	419.824	n/a	n/a	n/a	n/a	0.9587	n/a	n/a		n/a	n/a	n/a		High
apo	0s	H2O_MS_0_20210210_131256	CUT-PRESCISSION-ZAP-70(1-259)	208	220	GKTVYHYLISQDK	H	3	6.06	6.19-6.39	46	n/a	n/a	0.023	0.001	33000000	518.361	n/a	n/a	n/a	n/a	518.255	n/a	n/a	n/a	n/a	0.7905	n/a	n/a		n/a	n/a	n/a		Medium
apo	0s	H2O_MS_0_20210210_131256	CUT-PRESCISSION-ZAP-70(1-259)	208	220	GKTVYHYLISQDK	H	4	6.06	6.24-6.45	47	n/a	n/a	0.015	0	27700000	388.957	n/a	n/a	n/a	n/a	388.943	n/a	n/a	n/a	n/a	0.8869	n/a	n/a		n/a	n/a	n/a		Medium
apo	0s	H2O_MS_0_20210210_131256	CUT-PRESCISSION-ZAP-70(1-259)	209	215	KTVYHYL	H	3	6	6.03-6.33	68	n/a	n/a	0.01	0	21100000	308.702	n/a	n/a	n/a	n/a	308.697	n/a	n/a	n/a	n/a	0.9046	n/a	n/a		n/a	n/a	n/a		Medium
apo	0s	H2O_MS_0_20210210_131256	CUT-PRESCISSION-ZAP-70(1-259)	209	220	KTVYHYLISQDK	H	2	5.73	5.94-6.24	68	n/a	n/a	0.037	0	7640000	748.222	n/a	n/a	n/a	n/a	748.354	n/a	n/a	n/a	n/a	0.8011	n/a	n/a		n/a	n/a	n/a		Medium
apo	0s	H2O_MS_0_20210210_131256	CUT-PRESCISSION-ZAP-70(1-259)	209	220	KTVYHYLISQDK	H	3	5.73	6.00-6.27	63	n/a	n/a	0.022	0	54900000	499.243	n/a	n/a	n/a	n/a	499.238	n/a	n/a	n/a	n/a	0.9193	n/a	n/a		n/a	n/a	n/a		Medium
apo	0s	H2O_MS_0_20210210_131256	CUT-PRESCISSION-ZAP-70(1-259)	209	223	KTVYHYLISQDKAGK	H	4	5.17	5.30-5.50	46	n/a	n/a	0.018	0	41500000	438.967	n/a	n/a	n/a	n/a	438.756	n/a	n/a	n/a	n/a	0.7765	n/a	n/a		n/a	n/a	n/a		Medium
apo	0s	H2O_MS_0_20210210_131256	CUT-PRESCISSION-ZAP-70(1-259)	210	215	TVYHYL	H	2	7.38	7.32-7.62	68	n/a	n/a	0.015	0	2300000000	398.443	n/a	n/a	n/a	n/a	398.455	n/a	n/a	n/a	n/a	0.9673	n/a	n/a		n/a	n/a	n/a		High
apo	0s	H2O_MS_0_20210210_131256	CUT-PRESCISSION-ZAP-70(1-259)	210	220	TVYHYLISQDK	H	2	6.84	6.90-7.11	47	n/a	n/a	0.031	0	35800000	684.244	n/a	n/a	n/a	n/a	684.267	n/a	n/a	n/a	n/a	0.7596	n/a	n/a		n/a	n/a	n/a		Medium
apo	0s	H2O_MS_0_20210210_131256	CUT-PRESCISSION-ZAP-70(1-259)	210	223	TVYHYLISQDKAGK	H	2	6.13	6.38-6.68	68	n/a	n/a	0.044	0	24900000	812.344	n/a	n/a	n/a	n/a	812.419	n/a	n/a	n/a	n/a	0.9166	n/a	n/a		n/a	n/a	n/a		High
apo	0s	H2O_MS_0_20210210_131256	CUT-PRESCISSION-ZAP-70(1-259)	210	223	TVYHYLISQDKAGK	H	3	6.13	6.44-6.68	55	n/a	n/a	0.024	0	180000000	541.945	n/a	n/a	n/a	n/a	541.948	n/a	n/a	n/a	n/a	0.9392	n/a	n/a		n/a	n/a	n/a		Medium
apo	0s	H2O_MS_0_20210210_131256	CUT-PRESCISSION-ZAP-70(1-259)	210	223	TVYHYLISQDKAGK	H	4	6.13	6.37-6.66	68	n/a	n/a	0.016	0	199000000	406.707	n/a	n/a	n/a	n/a	406.713	n/a	n/a	n/a	n/a	0.9486	n/a	n/a		n/a	n/a	n/a		Medium
apo	0s	H2O_MS_0_20210210_131256	CUT-PRESCISSION-ZAP-70(1-259)	211	215	VYHYL	H	2	6.55	6.59-6.85	59	n/a	n/a	0.012	0	136000000	347.881	n/a	n/a	n/a	n/a	347.903	n/a	n/a	n/a	n/a	0.9305	n/a	n/a		n/a	n/a	n/a		Medium
apo	0s	H2O_MS_0_20210210_131256	CUT-PRESCISSION-ZAP-70(1-259)	213	223	HYLISQDKAGK	H	3	3.17	3.05-3.25	46	n/a	n/a	0.015	0	4120000	420.845	n/a	n/a	n/a	n/a	420.812	n/a	n/a	n/a	n/a	0.6589	n/a	n/a		n/a	n/a	n/a		Medium
apo	0s	H2O_MS_0_20210210_131256	CUT-PRESCISSION-ZAP-70(1-259)	214	220	YLISQDK	H	2	4.37	4.36-4.56	46	n/a	n/a	0.017	0	301000000	433.985	n/a	n/a	n/a	n/a	433.993	n/a	n/a	n/a	n/a	0.9604	n/a	n/a		n/a	n/a	n/a		High
apo	0s	H2O_MS_0_20210210_131256	CUT-PRESCISSION-ZAP-70(1-259)	214	223	YLISQDKAGK	H	2	3.6	3.67-3.88	48	n/a	n/a	0.025	0	84800000	562.117	n/a	n/a	n/a	n/a	562.144	n/a	n/a	n/a	n/a	0.9554	n/a	n/a		n/a	n/a	n/a		Medium
apo	0s	H2O_MS_0_20210210_131256	CUT-PRESCISSION-ZAP-70(1-259)	214	223	YLISQDKAGK	H	3	3.6	3.57-3.78	46	n/a	n/a	0.014	0	180000000	375.098	n/a	n/a	n/a	n/a	375.099	n/a	n/a	n/a	n/a	0.9637	n/a	n/a		n/a	n/a	n/a		Medium
apo	0s	H2O_MS_0_20210210_131256	CUT-PRESCISSION-ZAP-70(1-259)	220	235	KAGKYCIPEGTKFDTL	H	3	7.72	8.02-8.22	46	n/a	n/a	0.028	0	38900000	591.471	n/a	n/a	n/a	n/a	591.356	n/a	n/a	n/a	n/a	0.8	n/a	n/a		n/a	n/a	n/a		Medium
apo	0s	H2O_MS_0_20210210_131256	CUT-PRESCISSION-ZAP-70(1-259)	221	232	AGKYCIPEGTKF	H	3	7	7.34-7.64	68	n/a	n/a	0.017	0	78900000	438.814	n/a	n/a	n/a	n/a	438.849	n/a	n/a	n/a	n/a	0.769	n/a	n/a		n/a	n/a	n/a		Medium
apo	0s	H2O_MS_0_20210210_131256	CUT-PRESCISSION-ZAP-70(1-259)	221	235	AGKYCIPEGTKFDTL	H	3	8.45	8.82-9.02	46	n/a	n/a	0.024	0.001	96200000	548.742	n/a	n/a	n/a	n/a	548.632	n/a	n/a	n/a	n/a	0.8469	n/a	n/a		n/a	n/a	n/a		Medium
apo	0s	H2O_MS_0_20210210_131256	CUT-PRESCISSION-ZAP-70(1-259)	223	229	KYCIPEG	H	2	3.37	3.27-3.47	45	n/a	n/a	0.015	0.009	1780000	405.708	n/a	n/a	n/a	n/a	405.479	n/a	n/a	n/a	n/a	0.6525	n/a	n/a		n/a	n/a	n/a		Medium
apo	0s	H2O_MS_0_20210210_131256	CUT-PRESCISSION-ZAP-70(1-259)	224	232	YCIPEGTKF	H	2	7.71	8.25-8.49	56	n/a	n/a	0.022	0	177000000	529.961	n/a	n/a	n/a	n/a	529.619	n/a	n/a	n/a	n/a	0.7387	n/a	n/a		n/a	n/a	n/a		Medium
apo	0s	H2O_MS_0_20210210_131256	CUT-PRESCISSION-ZAP-70(1-259)	224	235	YCIPEGTKFDTL	H	2	9.36	9.66-9.91	58	n/a	n/a	0.035	0	253000000	694.303	n/a	n/a	n/a	n/a	694.293	n/a	n/a	n/a	n/a	0.9436	n/a	n/a		n/a	n/a	n/a		High
apo	0s	H2O_MS_0_20210210_131256	CUT-PRESCISSION-ZAP-70(1-259)	225	232	CIPEGTKF	H	2	5.82	5.91-6.12	46	n/a	n/a	0.018	0	25600000	448.454	n/a	n/a	n/a	n/a	448.032	n/a	n/a	n/a	n/a	0.675	n/a	n/a		n/a	n/a	n/a		Medium
apo	0s	H2O_MS_0_20210210_131256	CUT-PRESCISSION-ZAP-70(1-259)	225	235	CIPEGTKFDTL	H	2	7.83	8.19-8.49	68	n/a	n/a	0.025	0	60000000	612.997	n/a	n/a	n/a	n/a	612.707	n/a	n/a	n/a	n/a	0.6413	n/a	n/a		n/a	n/a	n/a		Medium
apo	0s	H2O_MS_0_20210210_131256	CUT-PRESCISSION-ZAP-70(1-259)	228	233	EGTKFD	H	2	2.89	2.84-3.04	47	n/a	n/a	0.012	0	12700000	348.959	n/a	n/a	n/a	n/a	348.867	n/a	n/a	n/a	n/a	0.7612	n/a	n/a		n/a	n/a	n/a		Medium
apo	0s	H2O_MS_0_20210210_131256	CUT-PRESCISSION-ZAP-70(1-259)	228	235	EGTKFDTL	H	2	6.54	6.81-7.04	53	n/a	n/a	0.018	0	146000000	456.151	n/a	n/a	n/a	n/a	455.998	n/a	n/a	n/a	n/a	0.7748	n/a	n/a		n/a	n/a	n/a		Medium
apo	0s	H2O_MS_0_20210210_131256	CUT-PRESCISSION-ZAP-70(1-259)	229	235	GTKFDTL	H	2	6.44	6.45-6.74	64	n/a	n/a	0.015	0	228000000	391.429	n/a	n/a	n/a	n/a	391.441	n/a	n/a	n/a	n/a	0.9584	n/a	n/a		n/a	n/a	n/a		High
apo	0s	H2O_MS_0_20210210_131256	CUT-PRESCISSION-ZAP-70(1-259)	232	238	FDTLWQL	H	2	12.99	13.59-13.89	68	n/a	n/a	0.019	0	19000000	461.995	n/a	n/a	n/a	n/a	462.026	n/a	n/a	n/a	n/a	0.9275	n/a	n/a		n/a	n/a	n/a		High
apo	0s	H2O_MS_0_20210210_131256	CUT-PRESCISSION-ZAP-70(1-259)	233	238	DTLWQL	H	2	12.07	12.16-12.37	48	n/a	n/a	0.015	0	107000000	388.43	n/a	n/a	n/a	n/a	388.439	n/a	n/a	n/a	n/a	0.9629	n/a	n/a		n/a	n/a	n/a		High
apo	0s	H2O_MS_0_20210210_131256	CUT-PRESCISSION-ZAP-70(1-259)	234	238	TLWQL	H	2	11.59	11.92-12.22	68	n/a	n/a	0.011	0	166000000	330.871	n/a	n/a	n/a	n/a	330.895	n/a	n/a	n/a	n/a	0.9509	n/a	n/a		n/a	n/a	n/a		High
apo	0s	H2O_MS_0_20210210_131256	CUT-PRESCISSION-ZAP-70(1-259)	236	240	WQLVE	H	1	9.84	9.51-9.81	68	n/a	n/a	0.034	0	1140000000	674.787	n/a	n/a	n/a	n/a	674.766	n/a	n/a	n/a	n/a	0.9473	n/a	n/a		n/a	n/a	n/a		Medium
apo	0s	H2O_MS_0_20210210_131256	CUT-PRESCISSION-ZAP-70(1-259)	236	241	WQLVEY	H	1	10.62	10.97-11.17	46	n/a	n/a	0.047	0	1300000000	838.09	n/a	n/a	n/a	n/a	837.939	n/a	n/a	n/a	n/a	0.8901	n/a	n/a		n/a	n/a	n/a		High
apo	0s	H2O_MS_0_20210210_131256	CUT-PRESCISSION-ZAP-70(1-259)	236	241	WQLVEY	H	2	10.62	10.98-11.26	65	n/a	n/a	0.016	0	35500000	419.42	n/a	n/a	n/a	n/a	419.473	n/a	n/a	n/a	n/a	0.9046	n/a	n/a		n/a	n/a	n/a		High
apo	0s	H2O_MS_0_20210210_131256	CUT-PRESCISSION-ZAP-70(1-259)	239	243	VEYLK	H	2	3.86	4.03-4.23	46	n/a	n/a	0.011	0	133000000	326.386	n/a	n/a	n/a	n/a	326.39	n/a	n/a	n/a	n/a	0.9522	n/a	n/a		n/a	n/a	n/a		Medium
apo	0s	H2O_MS_0_20210210_131256	CUT-PRESCISSION-ZAP-70(1-259)	239	244	VEYLKL	H	2	8.53	8.79-9.09	68	n/a	n/a	0.014	0	514000000	382.954	n/a	n/a	n/a	n/a	382.969	n/a	n/a	n/a	n/a	0.9651	n/a	n/a		n/a	n/a	n/a		High
apo	0s	H2O_MS_0_20210210_131256	CUT-PRESCISSION-ZAP-70(1-259)	239	249	VEYLKLKADGL	H	2	8.1	8.30-8.50	47	n/a	n/a	0.029	0	23800000	625.116	n/a	n/a	n/a	n/a	625.242	n/a	n/a	n/a	n/a	0.8043	n/a	n/a		n/a	n/a	n/a		Medium
apo	0s	H2O_MS_0_20210210_131256	CUT-PRESCISSION-ZAP-70(1-259)	239	249	VEYLKLKADGL	H	3	8.1	8.30-8.50	46	n/a	n/a	0.016	0	65100000	417.133	n/a	n/a	n/a	n/a	417.164	n/a	n/a	n/a	n/a	0.901	n/a	n/a		n/a	n/a	n/a		Medium
apo	0s	H2O_MS_0_20210210_131256	CUT-PRESCISSION-ZAP-70(1-259)	239	252	VEYLKLKADGLIYC	H	3	10.11	10.51-10.81	68	n/a	n/a	0.024	0	93600000	543.693	n/a	n/a	n/a	n/a	543.656	n/a	n/a	n/a	n/a	0.9214	n/a	n/a		n/a	n/a	n/a		Medium
apo	0s	H2O_MS_0_20210210_131256	CUT-PRESCISSION-ZAP-70(1-259)	241	247	YLKLKAD	H	2	4.12	4.11-4.32	47	n/a	n/a	0.015	0	14300000	425.975	n/a	n/a	n/a	n/a	426.015	n/a	n/a	n/a	n/a	0.8718	n/a	n/a		n/a	n/a	n/a		Medium
apo	0s	H2O_MS_0_20210210_131256	CUT-PRESCISSION-ZAP-70(1-259)	241	249	YLKLKADGL	H	2	6.95	7.07-7.30	53	n/a	n/a	0.022	0	186000000	511.077	n/a	n/a	n/a	n/a	511.12	n/a	n/a	n/a	n/a	0.9455	n/a	n/a		n/a	n/a	n/a		Medium
apo	0s	H2O_MS_0_20210210_131256	CUT-PRESCISSION-ZAP-70(1-259)	241	249	YLKLKADGL	H	3	6.95	7.06-7.27	46	n/a	n/a	0.012	0	208000000	341.067	n/a	n/a	n/a	n/a	341.082	n/a	n/a	n/a	n/a	0.9638	n/a	n/a		n/a	n/a	n/a		High
apo	0s	H2O_MS_0_20210210_131256	CUT-PRESCISSION-ZAP-70(1-259)	241	250	YLKLKADGLI	H	2	8.4	8.40-8.70	68	n/a	n/a	0.026	0	830000000	567.686	n/a	n/a	n/a	n/a	567.699	n/a	n/a	n/a	n/a	0.9724	n/a	n/a		n/a	n/a	n/a		Medium
apo	0s	H2O_MS_0_20210210_131256	CUT-PRESCISSION-ZAP-70(1-259)	241	251	YLKLKADGLIY	H	2	8.99	8.00-8.20	46	n/a	n/a	0.031	-0.002	1190000000	649.25	n/a	n/a	n/a	n/a	649.285	n/a	n/a	n/a	n/a	0.9324	n/a	n/a		n/a	n/a	n/a		High
apo	0s	H2O_MS_0_20210210_131256	CUT-PRESCISSION-ZAP-70(1-259)	241	251	YLKLKADGLIY	H	3	8.99	9.50-9.83	76	n/a	n/a	0.017	0	335000000	433.183	n/a	n/a	n/a	n/a	433.193	n/a	n/a	n/a	n/a	0.9712	n/a	n/a		n/a	n/a	n/a		High
apo	0s	H2O_MS_0_20210210_131256	CUT-PRESCISSION-ZAP-70(1-259)	242	249	LKLKADGL	H	2	5.93	5.86-6.07	47	n/a	n/a	0.017	0	304000000	429.516	n/a	n/a	n/a	n/a	429.533	n/a	n/a	n/a	n/a	0.9624	n/a	n/a		n/a	n/a	n/a		Medium
apo	0s	H2O_MS_0_20210210_131256	CUT-PRESCISSION-ZAP-70(1-259)	242	250	LKLKADGLI	H	2	7.22	7.64-7.84	46	n/a	n/a	0.021	0	415000000	486.094	n/a	n/a	n/a	n/a	486.112	n/a	n/a	n/a	n/a	0.9662	n/a	n/a		n/a	n/a	n/a		Medium
apo	0s	H2O_MS_0_20210210_131256	CUT-PRESCISSION-ZAP-70(1-259)	242	250	LKLKADGLI	H	3	7.22	7.57-7.87	68	n/a	n/a	0.011	0	412000000	324.396	n/a	n/a	n/a	n/a	324.41	n/a	n/a	n/a	n/a	0.9632	n/a	n/a		n/a	n/a	n/a		High
apo	0s	H2O_MS_0_20210210_131256	CUT-PRESCISSION-ZAP-70(1-259)	242	251	LKLKADGLIY	H	2	8.17	8.41-8.61	46	n/a	n/a	0.026	0	526000000	567.686	n/a	n/a	n/a	n/a	567.699	n/a	n/a	n/a	n/a	0.9649	n/a	n/a		n/a	n/a	n/a		Medium
apo	0s	H2O_MS_0_20210210_131256	CUT-PRESCISSION-ZAP-70(1-259)	242	251	LKLKADGLIY	H	3	8.17	8.48-8.78	68	n/a	n/a	0.014	0	1220000000	378.793	n/a	n/a	n/a	n/a	378.802	n/a	n/a	n/a	n/a	0.9692	n/a	n/a		n/a	n/a	n/a		High
apo	0s	H2O_MS_0_20210210_131256	CUT-PRESCISSION-ZAP-70(1-259)	242	252	LKLKADGLIYC	H	3	8.65	8.99-9.28	68	n/a	n/a	0.016	0	395000000	413.16	n/a	n/a	n/a	n/a	413.183	n/a	n/a	n/a	n/a	0.9501	n/a	n/a		n/a	n/a	n/a		High
apo	0s	H2O_MS_0_20210210_131256	CUT-PRESCISSION-ZAP-70(1-259)	242	253	LKLKADGLIYCL	H	2	10.84	11.49-11.70	48	n/a	n/a	0.034	0	133000000	675.816	n/a	n/a	n/a	n/a	675.85	n/a	n/a	n/a	n/a	0.9528	n/a	n/a		n/a	n/a	n/a		Medium
apo	0s	H2O_MS_0_20210210_131256	CUT-PRESCISSION-ZAP-70(1-259)	242	253	LKLKADGLIYCL	H	3	10.84	11.31-11.61	68	n/a	n/a	0.018	0	267000000	450.888	n/a	n/a	n/a	n/a	450.902	n/a	n/a	n/a	n/a	0.855	n/a	n/a		n/a	n/a	n/a		High
apo	0s	H2O_MS_0_20210210_131256	CUT-PRESCISSION-ZAP-70(1-259)	242	254	LKLKADGLIYCLK	H	4	9.13	9.53-9.73	46	n/a	n/a	0.013	0	44300000	370.454	n/a	n/a	n/a	n/a	370.472	n/a	n/a	n/a	n/a	0.933	n/a	n/a		n/a	n/a	n/a		High
apo	0s	H2O_MS_0_20210210_131256	CUT-PRESCISSION-ZAP-70(1-259)	243	251	KLKADGLIY	H	3	6.75	7.06-7.35	68	n/a	n/a	0.012	0	320000000	341.063	n/a	n/a	n/a	n/a	341.082	n/a	n/a	n/a	n/a	0.9554	n/a	n/a		n/a	n/a	n/a		High
apo	0s	H2O_MS_0_20210210_131256	CUT-PRESCISSION-ZAP-70(1-259)	245	251	KADGLIY	H	2	6.53	7.11-7.31	46	n/a	n/a	0.015	-0.003	703000000	390.442	n/a	n/a	n/a	n/a	390.454	n/a	n/a	n/a	n/a	0.9502	n/a	n/a		n/a	n/a	n/a		High
apo	0s	H2O_MS_0_20210210_131256	CUT-PRESCISSION-ZAP-70(1-259)	250	254	IYCLK	H	2	5.43	5.48-5.68	46	n/a	n/a	0.011	0	93200000	320.347	n/a	n/a	n/a	n/a	320.418	n/a	n/a	n/a	n/a	0.907	n/a	n/a		n/a	n/a	n/a		Medium
apo	0s	H2O_MS_0_20210210_131256	CUT-PRESCISSION-ZAP-70(1-259)	251	262	YCLKEACPNSSA	H	2	5.61	5.74-6.04	68	n/a	n/a	0.031	0	910000000	643.702	n/a	n/a	n/a	n/a	643.733	n/a	n/a	n/a	n/a	0.9487	n/a	n/a		n/a	n/a	n/a		High
apo	0s	H2O_MS_0_20210210_131256	CUT-PRESCISSION-ZAP-70(1-259)	252	262	CLKEACPNSSA	H	2	3.41	3.26-3.56	69	n/a	n/a	0.026	0	755000000	562.112	n/a	n/a	n/a	n/a	562.146	n/a	n/a	n/a	n/a	0.9398	n/a	n/a		n/a	n/a	n/a		High
apo	0s	H2O_MS_0_20210210_131256	CUT-PRESCISSION-ZAP-70(1-259)	253	262	LKEACPNSSA	H	2	3.27	2.83-3.12	68	n/a	n/a	0.022	0	1500000000	510.552	n/a	n/a	n/a	n/a	510.574	n/a	n/a	n/a	n/a	0.9538	n/a	n/a		n/a	n/a	n/a		High
apo	15.00s	15sec_0_20200904_124746	CUT-PRESCISSION-ZAP-70(1-259)	1	7	GPHMPDP	H	2	4.78	4.73-5.03	68	n/a	n/a	0.014	-0.001	510000000	376.556	n/a	n/a	n/a	n/a	376.604	n/a	n/a	n/a	n/a	0.9168	0.662	1.471	54.488	n/a	n/a	n/a		High
apo	15.00s	15sec_0_20200904_124746	CUT-PRESCISSION-ZAP-70(1-259)	1	10	GPHMPDPAAH	H	2	3.9	3.70-3.90	45	n/a	n/a	0.023	-0.001	19900000	517.114	n/a	n/a	n/a	n/a	516.914	n/a	n/a	n/a	n/a	0.8166	1.418	3.151	58.353	n/a	n/a	n/a		Medium
apo	15.00s	15sec_0_20200904_124746	CUT-PRESCISSION-ZAP-70(1-259)	1	10	GPHMPDPAAH	H	3	3.9	3.75-3.95	46	n/a	n/a	0.012	-0.001	59100000	344.923	n/a	n/a	n/a	n/a	344.966	n/a	n/a	n/a	n/a	0.9049	0.896	2.988	55.339	n/a	n/a	n/a		Medium
apo	15.00s	15sec_0_20200904_124746	CUT-PRESCISSION-ZAP-70(1-259)	1	11	GPHMPDPAAHL	H	3	6.64	6.57-6.77	45	n/a	n/a	0.013	-0.001	16300000	382.704	n/a	n/a	n/a	n/a	382.481	n/a	n/a	n/a	n/a	0.7411	0.926	3.087	48.998	n/a	n/a	n/a		Medium
apo	15.00s	15sec_0_20200904_124746	CUT-PRESCISSION-ZAP-70(1-259)	1	12	GPHMPDPAAHLP	H	3	7.11	7.06-7.35	68	n/a	n/a	0.015	-0.001	62800000	414.829	n/a	n/a	n/a	n/a	414.853	n/a	n/a	n/a	n/a	0.934	0.72	2.4	38.098	n/a	n/a	n/a		Medium
apo	15.00s	15sec_0_20200904_124746	CUT-PRESCISSION-ZAP-70(1-259)	1	14	GPHMPDPAAHLPFF	H	2	11.4	11.25-11.45	46	n/a	n/a	0.04	-0.002	272000000	768.754	n/a	n/a	n/a	n/a	768.758	n/a	n/a	n/a	n/a	0.964	0.884	1.964	24.243	n/a	n/a	n/a		High
apo	15.00s	15sec_0_20200904_124746	CUT-PRESCISSION-ZAP-70(1-259)	1	14	GPHMPDPAAHLPFF	H	3	11.4	11.25-11.45	46	n/a	n/a	0.022	-0.001	1720000000	512.832	n/a	n/a	n/a	n/a	512.837	n/a	n/a	n/a	n/a	0.9618	0.581	1.936	23.897	n/a	n/a	n/a		High
apo	15.00s	15sec_0_20200904_124746	CUT-PRESCISSION-ZAP-70(1-259)	1	14	GPHMPDPAAHLPFF	H	3	14.38	14.24-14.54	68	n/a	n/a	0.022	-0.001	645000	512.521	n/a	n/a	n/a	n/a	512.546	n/a	n/a	n/a	n/a	0.8625	0.364	1.214	14.993	n/a	n/a	n/a		Medium
apo	15.00s	15sec_0_20200904_124746	CUT-PRESCISSION-ZAP-70(1-259)	1	14	GPHMPDPAAHLPFF	H	3	17.72	15.67-15.91	55	n/a	n/a	0.022	0	416000	512.48	n/a	n/a	n/a	n/a	512.506	n/a	n/a	n/a	n/a	0.8629	0.265	0.882	10.892	n/a	n/a	n/a		Medium
apo	15.00s	15sec_0_20200904_124746	CUT-PRESCISSION-ZAP-70(1-259)	1	15	GPHMPDPAAHLPFFY	H	2	11.63	11.42-11.73	69	n/a	n/a	0.047	-0.002	59800000	850.366	n/a	n/a	n/a	n/a	850.388	n/a	n/a	n/a	n/a	0.9579	0.922	2.048	22.757	n/a	n/a	n/a		High
apo	15.00s	15sec_0_20200904_124746	CUT-PRESCISSION-ZAP-70(1-259)	1	15	GPHMPDPAAHLPFFY	H	3	11.63	11.38-11.79	91	n/a	n/a	0.026	-0.001	605000000	567.254	n/a	n/a	n/a	n/a	567.257	n/a	n/a	n/a	n/a	0.9741	0.614	2.047	22.746	n/a	n/a	n/a		High
apo	15.00s	15sec_0_20200904_124746	CUT-PRESCISSION-ZAP-70(1-259)	1	16	GPHMPDPAAHLPFFYG	H	2	11.26	11.14-11.44	68	n/a	n/a	0.048	-0.002	29300000	878.918	n/a	n/a	n/a	n/a	878.947	n/a	n/a	n/a	n/a	0.9245	0.965	2.144	21.658	n/a	n/a	n/a		High
apo	15.00s	15sec_0_20200904_124746	CUT-PRESCISSION-ZAP-70(1-259)	1	16	GPHMPDPAAHLPFFYG	H	3	11.26	11.17-11.37	45	n/a	n/a	0.028	-0.001	169000000	586.313	n/a	n/a	n/a	n/a	586.321	n/a	n/a	n/a	n/a	0.9511	0.658	2.192	22.143	n/a	n/a	n/a		High
apo	15.00s	15sec_0_20200904_124746	CUT-PRESCISSION-ZAP-70(1-259)	4	14	MPDPAAHLPFF	H	2	12.22	12.22-12.52	68	n/a	n/a	0.029	-0.001	14500000	622.873	n/a	n/a	n/a	n/a	622.909	n/a	n/a	n/a	n/a	0.9471	0.64	1.421	22.56	n/a	n/a	n/a		Medium
apo	15.00s	15sec_0_20200904_124746	CUT-PRESCISSION-ZAP-70(1-259)	6	14	DPAAHLPFF	H	2	11.45	11.54-11.84	68	n/a	n/a	0.022	-0.001	72800000	508.691	n/a	n/a	n/a	n/a	508.708	n/a	n/a	n/a	n/a	0.9543	0.629	1.398	25.888	n/a	n/a	n/a		Medium
apo	15.00s	15sec_0_20200904_124746	CUT-PRESCISSION-ZAP-70(1-259)	6	15	DPAAHLPFFY	H	2	11.87	11.76-11.96	46	n/a	n/a	0.021	-0.001	82800000	590.337	n/a	n/a	n/a	n/a	590.373	n/a	n/a	n/a	n/a	0.8056	0.682	1.516	24.064	n/a	n/a	n/a		Medium
apo	15.00s	15sec_0_20200904_124746	CUT-PRESCISSION-ZAP-70(1-259)	6	20	DPAAHLPFFYGSISR	H	2	10.42	10.23-10.43	45	n/a	n/a	0.047	-0.002	58700000	841.334	n/a	n/a	n/a	n/a	841.442	n/a	n/a	n/a	n/a	0.8994	1.388	3.085	28.566	n/a	n/a	n/a		Medium
apo	15.00s	15sec_0_20200904_124746	CUT-PRESCISSION-ZAP-70(1-259)	6	20	DPAAHLPFFYGSISR	H	3	10.42	10.11-10.41	69	n/a	n/a	0.025	-0.001	307000000	561.341	n/a	n/a	n/a	n/a	561.334	n/a	n/a	n/a	n/a	0.9677	1.035	3.451	31.952	n/a	n/a	n/a		High
apo	15.00s	15sec_0_20200904_124746	CUT-PRESCISSION-ZAP-70(1-259)	6	21	DPAAHLPFFYGSISRA	H	3	10.57	10.47-10.76	68	n/a	n/a	0.029	-0.001	21300000	585.199	n/a	n/a	n/a	n/a	585.214	n/a	n/a	n/a	n/a	0.8467	1.18	3.932	33.609	n/a	n/a	n/a		Medium
apo	15.00s	15sec_0_20200904_124746	CUT-PRESCISSION-ZAP-70(1-259)	8	14	AAHLPFF	H	2	11.07	10.91-11.11	46	n/a	n/a	0.015	-0.001	168000000	402.148	n/a	n/a	n/a	n/a	402.162	n/a	n/a	n/a	n/a	0.9528	0.191	0.425	11.793	n/a	n/a	n/a		High
apo	15.00s	15sec_0_20200904_124746	CUT-PRESCISSION-ZAP-70(1-259)	8	15	AAHLPFFY	H	2	11.45	11.15-11.46	69	n/a	n/a	0.021	-0.001	145000000	483.759	n/a	n/a	n/a	n/a	483.78	n/a	n/a	n/a	n/a	0.939	0.216	0.479	10.645	n/a	n/a	n/a		High
apo	15.00s	15sec_0_20200904_124746	CUT-PRESCISSION-ZAP-70(1-259)	8	20	AAHLPFFYGSISR	H	2	9.87	9.69-9.94	58	n/a	n/a	0.04	-0.001	69400000	734.943	n/a	n/a	n/a	n/a	734.898	n/a	n/a	n/a	n/a	0.9256	0.929	2.065	22.948	n/a	n/a	n/a		High
apo	15.00s	15sec_0_20200904_124746	CUT-PRESCISSION-ZAP-70(1-259)	8	20	AAHLPFFYGSISR	H	3	9.87	9.72-9.91	45	n/a	n/a	0.021	-0.001	296000000	490.251	n/a	n/a	n/a	n/a	490.251	n/a	n/a	n/a	n/a	0.9712	0.697	2.324	25.817	n/a	n/a	n/a		Medium
apo	15.00s	15sec_0_20200904_124746	CUT-PRESCISSION-ZAP-70(1-259)	8	21	AAHLPFFYGSISRA	H	3	9.92	9.89-10.09	46	n/a	n/a	0.025	-0.001	13600000	514.117	n/a	n/a	n/a	n/a	514.146	n/a	n/a	n/a	n/a	0.8435	0.629	2.098	21.188	n/a	n/a	n/a		Medium
apo	15.00s	15sec_0_20200904_124746	CUT-PRESCISSION-ZAP-70(1-259)	8	22	AAHLPFFYGSISRAE	H	3	9.94	9.80-9.99	45	n/a	n/a	0.025	-0.001	4790000	557.067	n/a	n/a	n/a	n/a	557.144	n/a	n/a	n/a	n/a	0.7285	0.753	2.51	23.242	n/a	n/a	n/a		Medium
apo	15.00s	15sec_0_20200904_124746	CUT-PRESCISSION-ZAP-70(1-259)	9	14	AHLPFF	H	2	10.55	10.59-10.78	45	n/a	n/a	0.014	-0.001	364000000	366.516	n/a	n/a	n/a	n/a	366.525	n/a	n/a	n/a	n/a	0.9585	0.095	0.21	7.786	n/a	n/a	n/a		High
apo	15.00s	15sec_0_20200904_124746	CUT-PRESCISSION-ZAP-70(1-259)	9	14	AHLPFF	H	2	12.37	11.43-11.62	45	n/a	n/a	0.013	-0.001	19400000	366.478	n/a	n/a	n/a	n/a	366.513	n/a	n/a	n/a	n/a	0.9431	0.089	0.197	7.293	n/a	n/a	n/a		High
apo	15.00s	15sec_0_20200904_124746	CUT-PRESCISSION-ZAP-70(1-259)	9	15	AHLPFFY	H	2	11.49	11.18-11.48	69	n/a	n/a	0.019	-0.001	869000000	448.131	n/a	n/a	n/a	n/a	448.131	n/a	n/a	n/a	n/a	0.9447	0.115	0.257	7.127	n/a	n/a	n/a		High
apo	15.00s	15sec_0_20200904_124746	CUT-PRESCISSION-ZAP-70(1-259)	9	16	AHLPFFYG	H	2	10.66	10.79-11.09	68	n/a	n/a	0.02	-0.001	28300000	476.683	n/a	n/a	n/a	n/a	476.679	n/a	n/a	n/a	n/a	0.9337	0.174	0.386	8.581	n/a	n/a	n/a		High
apo	15.00s	15sec_0_20200904_124746	CUT-PRESCISSION-ZAP-70(1-259)	9	17	AHLPFFYGS	H	2	10.68	10.51-10.81	68	n/a	n/a	0.022	-0.001	22700000	520.402	n/a	n/a	n/a	n/a	520.449	n/a	n/a	n/a	n/a	0.8309	0.35	0.779	14.423	n/a	n/a	n/a		Medium
apo	15.00s	15sec_0_20200904_124746	CUT-PRESCISSION-ZAP-70(1-259)	9	19	AHLPFFYGSIS	H	2	11.02	10.97-11.17	46	n/a	n/a	0.029	-0.001	108000000	620.786	n/a	n/a	n/a	n/a	620.791	n/a	n/a	n/a	n/a	0.9707	0.591	1.312	18.228	n/a	n/a	n/a		High
apo	15.00s	15sec_0_20200904_124746	CUT-PRESCISSION-ZAP-70(1-259)	9	20	AHLPFFYGSISR	H	2	9.9	9.72-10.02	68	n/a	n/a	0.035	-0.001	253000000	699.206	n/a	n/a	n/a	n/a	699.196	n/a	n/a	n/a	n/a	0.9631	0.822	1.826	22.54	n/a	n/a	n/a		High
apo	15.00s	15sec_0_20200904_124746	CUT-PRESCISSION-ZAP-70(1-259)	9	20	AHLPFFYGSISR	H	3	9.9	9.81-10.01	45	n/a	n/a	0.019	-0.001	391000000	466.447	n/a	n/a	n/a	n/a	466.45	n/a	n/a	n/a	n/a	0.9687	0.552	1.84	22.715	n/a	n/a	n/a		High
apo	15.00s	15sec_0_20200904_124746	CUT-PRESCISSION-ZAP-70(1-259)	9	21	AHLPFFYGSISRA	H	3	10.1	9.98-10.28	68	n/a	n/a	0.021	-0.001	103000000	490.236	n/a	n/a	n/a	n/a	490.241	n/a	n/a	n/a	n/a	0.9603	0.684	2.281	25.343	n/a	n/a	n/a		High
apo	15.00s	15sec_0_20200904_124746	CUT-PRESCISSION-ZAP-70(1-259)	10	20	HLPFFYGSISR	H	2	9.38	9.28-9.48	47	n/a	n/a	0.034	-0.001	15100000	663.773	n/a	n/a	n/a	n/a	663.602	n/a	n/a	n/a	n/a	0.8215	0.986	2.191	30.434	n/a	n/a	n/a		Medium
apo	15.00s	15sec_0_20200904_124746	CUT-PRESCISSION-ZAP-70(1-259)	10	20	HLPFFYGSISR	H	3	9.38	9.19-9.59	90	n/a	n/a	0.018	0	24600000	442.643	n/a	n/a	n/a	n/a	442.675	n/a	n/a	n/a	n/a	0.8496	0.451	1.504	20.888	n/a	n/a	n/a		Medium
apo	15.00s	15sec_0_20200904_124746	CUT-PRESCISSION-ZAP-70(1-259)	11	15	LPFFY	H	1	12.52	12.59-12.79	45	n/a	n/a	0.033	-0.001	15400000	686.901	n/a	n/a	n/a	n/a	686.909	n/a	n/a	n/a	n/a	0.9261	0.04	0.044	1.643	n/a	n/a	n/a		Medium
apo	15.00s	15sec_0_20200904_124746	CUT-PRESCISSION-ZAP-70(1-259)	11	20	LPFFYGSISR	H	2	10.51	10.39-10.59	45	n/a	n/a	0.028	-0.001	116000000	595.126	n/a	n/a	n/a	n/a	595.053	n/a	n/a	n/a	n/a	0.9078	0.8	1.777	24.685	n/a	n/a	n/a		Medium
apo	15.00s	15sec_0_20200904_124746	CUT-PRESCISSION-ZAP-70(1-259)	11	21	LPFFYGSISRA	H	2	10.4	10.36-10.66	68	n/a	n/a	0.029	-0.001	3900000	630.727	n/a	n/a	n/a	n/a	630.969	n/a	n/a	n/a	n/a	0.6631	1.037	2.305	28.461	n/a	n/a	n/a		Medium
apo	15.00s	15sec_0_20200904_124746	CUT-PRESCISSION-ZAP-70(1-259)	13	20	FFYGSISR	H	2	7.37	7.41-7.71	68	n/a	n/a	0.022	-0.001	128000000	489.908	n/a	n/a	n/a	n/a	489.913	n/a	n/a	n/a	n/a	0.9172	0.86	1.911	35.395	n/a	n/a	n/a		Medium
apo	15.00s	15sec_0_20200904_124746	CUT-PRESCISSION-ZAP-70(1-259)	15	21	YGSISRA	H	2	3.13	3.12-3.41	68	n/a	n/a	0.014	-0.001	48900000	378.788	n/a	n/a	n/a	n/a	378.814	n/a	n/a	n/a	n/a	0.912	1.386	3.08	68.445	n/a	n/a	n/a		Medium
apo	15.00s	15sec_0_20200904_124746	CUT-PRESCISSION-ZAP-70(1-259)	15	28	YGSISRAEAEEHLK	H	3	5.09	5.03-5.33	68	n/a	n/a	0.023	-0.001	22400000	531.652	n/a	n/a	n/a	n/a	531.629	n/a	n/a	n/a	n/a	0.915	0.747	2.49	23.051	n/a	n/a	n/a		Medium
apo	15.00s	15sec_0_20200904_124746	CUT-PRESCISSION-ZAP-70(1-259)	15	28	YGSISRAEAEEHLK	H	4	5.09	5.05-5.35	68	n/a	n/a	0.016	-0.001	24400000	398.965	n/a	n/a	n/a	n/a	398.984	n/a	n/a	n/a	n/a	0.9032	0.543	2.415	22.358	n/a	n/a	n/a		Medium
apo	15.00s	15sec_0_20200904_124746	CUT-PRESCISSION-ZAP-70(1-259)	15	29	YGSISRAEAEEHLKL	H	4	7.14	7.06-7.36	68	n/a	n/a	0.016	-0.001	48200000	427.281	n/a	n/a	n/a	n/a	427.232	n/a	n/a	n/a	n/a	0.7643	0.565	2.512	21.474	n/a	n/a	n/a		Medium
apo	15.00s	15sec_0_20200904_124746	CUT-PRESCISSION-ZAP-70(1-259)	16	28	GSISRAEAEEHLK	H	3	4.28	4.09-4.29	45	n/a	n/a	0.02	-0.001	23000000	477.195	n/a	n/a	n/a	n/a	477.21	n/a	n/a	n/a	n/a	0.9282	0.628	2.095	21.159	n/a	n/a	n/a		High
apo	15.00s	15sec_0_20200904_124746	CUT-PRESCISSION-ZAP-70(1-259)	16	28	GSISRAEAEEHLK	H	4	4.28	4.16-4.36	46	n/a	n/a	0.013	-0.001	15800000	358.133	n/a	n/a	n/a	n/a	358.141	n/a	n/a	n/a	n/a	0.8772	0.485	2.157	21.787	n/a	n/a	n/a		Medium
apo	15.00s	15sec_0_20200904_124746	CUT-PRESCISSION-ZAP-70(1-259)	17	25	SISRAEAEE	H	2	2.65	2.59-2.79	45	n/a	n/a	0.021	-0.001	1580000	497.551	n/a	n/a	n/a	n/a	497.601	n/a	n/a	n/a	n/a	0.7912	1.104	2.454	38.951	n/a	n/a	n/a		Medium
apo	15.00s	15sec_0_20200904_124746	CUT-PRESCISSION-ZAP-70(1-259)	18	29	ISRAEAEEHLKL	H	3	6.08	5.92-6.19	61	n/a	n/a	0.018	0.001	1370000	466.754	n/a	n/a	n/a	n/a	466.651	n/a	n/a	n/a	n/a	0.6929	0.574	1.913	21.251	n/a	n/a	n/a		Medium
apo	15.00s	15sec_0_20200904_124746	CUT-PRESCISSION-ZAP-70(1-259)	21	29	AEAEEHLKL	H	2	5.78	5.63-5.89	61	n/a	n/a	0.023	-0.001	6670000	521.215	n/a	n/a	n/a	n/a	520.582	n/a	n/a	n/a	n/a	0.5967	0.269	0.598	9.49	n/a	n/a	n/a		Medium
apo	15.00s	15sec_0_20200904_124746	CUT-PRESCISSION-ZAP-70(1-259)	21	29	AEAEEHLKL	H	3	5.78	6.01-6.21	46	n/a	n/a	0.012	0.009	1310000	349.429	n/a	n/a	n/a	n/a	349.387	n/a	n/a	n/a	n/a	0.5665	2.07	6.902	109.55	n/a	n/a	n/a		Medium
apo	15.00s	15sec_0_20200904_124746	CUT-PRESCISSION-ZAP-70(1-259)	22	29	EAEEHLKL	H	2	5.49	5.57-5.87	69	n/a	n/a	0.022	-0.001	26700000	485.174	n/a	n/a	n/a	n/a	485.09	n/a	n/a	n/a	n/a	0.7834	0.119	0.265	4.909	n/a	n/a	n/a		Medium
apo	15.00s	15sec_0_20200904_124746	CUT-PRESCISSION-ZAP-70(1-259)	22	29	EAEEHLKL	H	3	5.49	5.38-5.68	69	n/a	n/a	0.012	-0.001	61200000	323.706	n/a	n/a	n/a	n/a	323.715	n/a	n/a	n/a	n/a	0.9217	0.028	0.093	1.719	n/a	n/a	n/a		High
apo	15.00s	15sec_0_20200904_124746	CUT-PRESCISSION-ZAP-70(1-259)	22	36	EAEEHLKLAGMADGL	H	2	8.55	8.60-8.80	45	n/a	n/a	0.049	-0.002	31600000	793.91	n/a	n/a	n/a	n/a	793.908	n/a	n/a	n/a	n/a	0.8448	1.057	2.349	20.08	n/a	n/a	n/a		Medium
apo	15.00s	15sec_0_20200904_124746	CUT-PRESCISSION-ZAP-70(1-259)	22	36	EAEEHLKLAGMADGL	H	3	8.55	8.60-8.80	45	n/a	n/a	0.027	-0.001	111000000	529.624	n/a	n/a	n/a	n/a	529.595	n/a	n/a	n/a	n/a	0.8431	0.706	2.354	20.119	n/a	n/a	n/a		Medium
apo	15.00s	15sec_0_20200904_124746	CUT-PRESCISSION-ZAP-70(1-259)	24	36	EEHLKLAGMADGL	H	2	8.67	8.41-8.71	69	n/a	n/a	0.035	-0.001	188000000	693.814	n/a	n/a	n/a	n/a	693.795	n/a	n/a	n/a	n/a	0.9275	0.956	2.125	21.467	n/a	n/a	n/a		High
apo	15.00s	15sec_0_20200904_124746	CUT-PRESCISSION-ZAP-70(1-259)	24	36	EEHLKLAGMADGL	H	3	8.67	8.52-8.72	46	n/a	n/a	0.019	-0.001	390000000	462.845	n/a	n/a	n/a	n/a	462.859	n/a	n/a	n/a	n/a	0.9611	0.667	2.224	22.463	n/a	n/a	n/a		High
apo	15.00s	15sec_0_20200904_124746	CUT-PRESCISSION-ZAP-70(1-259)	24	38	EEHLKLAGMADGLFL	H	2	11.73	11.50-11.91	91	n/a	n/a	0.045	-0.001	15600000	824.098	n/a	n/a	n/a	n/a	823.83	n/a	n/a	n/a	n/a	0.7809	0.981	2.179	18.625	n/a	n/a	n/a		Medium
apo	15.00s	15sec_0_20200904_124746	CUT-PRESCISSION-ZAP-70(1-259)	24	38	EEHLKLAGMADGLFL	H	3	11.73	11.50-11.90	91	n/a	n/a	0.025	-0.001	87000000	549.581	n/a	n/a	n/a	n/a	549.594	n/a	n/a	n/a	n/a	0.9508	0.625	2.082	17.796	n/a	n/a	n/a		High
apo	15.00s	15sec_0_20200904_124746	CUT-PRESCISSION-ZAP-70(1-259)	24	39	EEHLKLAGMADGLFLL	H	3	13.05	12.90-13.20	68	n/a	n/a	0.026	-0.001	5960000	587.345	n/a	n/a	n/a	n/a	587.361	n/a	n/a	n/a	n/a	0.9225	0.59	1.968	15.621	n/a	n/a	n/a		Medium
apo	15.00s	15sec_0_20200904_124746	CUT-PRESCISSION-ZAP-70(1-259)	25	36	EHLKLAGMADGL	H	3	8.31	8.13-8.54	91	n/a	n/a	0.017	0	18700000	419.867	n/a	n/a	n/a	n/a	419.836	n/a	n/a	n/a	n/a	0.8014	0.669	2.229	24.762	n/a	n/a	n/a		Medium
apo	15.00s	15sec_0_20200904_124746	CUT-PRESCISSION-ZAP-70(1-259)	25	37	EHLKLAGMADGLF	H	2	10.32	9.49-9.79	69	n/a	n/a	0.04	0.028	23800000	703.192	n/a	n/a	n/a	n/a	703.311	n/a	n/a	n/a	n/a	0.6546	1.402	3.115	31.469	n/a	n/a	n/a		Medium
apo	15.00s	15sec_0_20200904_124746	CUT-PRESCISSION-ZAP-70(1-259)	25	37	EHLKLAGMADGLF	H	3	10.32	10.28-10.68	91	n/a	n/a	0.018	-0.001	2010000	468.837	n/a	n/a	n/a	n/a	468.832	n/a	n/a	n/a	n/a	0.6652	0.665	2.217	22.39	n/a	n/a	n/a		Medium
apo	15.00s	15sec_0_20200904_124746	CUT-PRESCISSION-ZAP-70(1-259)	25	38	EHLKLAGMADGLFL	H	2	11.43	11.37-11.57	46	n/a	n/a	0.041	0.028	6930000	760.223	n/a	n/a	n/a	n/a	760.206	n/a	n/a	n/a	n/a	0.8159	1.874	4.164	38.552	n/a	n/a	n/a		Medium
apo	15.00s	15sec_0_20200904_124746	CUT-PRESCISSION-ZAP-70(1-259)	26	36	HLKLAGMADGL	H	2	7.91	7.84-8.13	68	n/a	n/a	0.027	0	124000000	564.699	n/a	n/a	n/a	n/a	564.635	n/a	n/a	n/a	n/a	0.7807	1.051	2.335	28.824	n/a	n/a	n/a		Medium
apo	15.00s	15sec_0_20200904_124746	CUT-PRESCISSION-ZAP-70(1-259)	26	36	HLKLAGMADGL	H	3	7.91	7.76-7.96	45	n/a	n/a	0.013	-0.001	54400000	376.699	n/a	n/a	n/a	n/a	376.746	n/a	n/a	n/a	n/a	0.8678	0.604	2.012	24.84	n/a	n/a	n/a		Medium
apo	15.00s	15sec_0_20200904_124746	CUT-PRESCISSION-ZAP-70(1-259)	26	37	HLKLAGMADGLF	H	2	10.37	10.21-10.51	68	n/a	n/a	0.03	-0.001	42400000	638.131	n/a	n/a	n/a	n/a	638.175	n/a	n/a	n/a	n/a	0.9167	0.888	1.972	21.916	n/a	n/a	n/a		High
apo	15.00s	15sec_0_20200904_124746	CUT-PRESCISSION-ZAP-70(1-259)	26	37	HLKLAGMADGLF	H	3	10.37	10.25-10.45	45	n/a	n/a	0.017	-0.001	55400000	425.737	n/a	n/a	n/a	n/a	425.76	n/a	n/a	n/a	n/a	0.9208	0.577	1.923	21.372	n/a	n/a	n/a		High
apo	15.00s	15sec_0_20200904_124746	CUT-PRESCISSION-ZAP-70(1-259)	26	38	HLKLAGMADGLFL	H	2	11.35	11.26-11.46	46	n/a	n/a	0.034	-0.002	15500000	694.708	n/a	n/a	n/a	n/a	694.694	n/a	n/a	n/a	n/a	0.915	0.919	2.043	20.636	n/a	n/a	n/a		Medium
apo	15.00s	15sec_0_20200904_124746	CUT-PRESCISSION-ZAP-70(1-259)	26	38	HLKLAGMADGLFL	H	3	11.35	11.15-11.45	69	n/a	n/a	0.019	-0.001	44000000	463.46	n/a	n/a	n/a	n/a	463.482	n/a	n/a	n/a	n/a	0.9451	0.59	1.967	19.867	n/a	n/a	n/a		High
apo	15.00s	15sec_0_20200904_124746	CUT-PRESCISSION-ZAP-70(1-259)	27	36	LKLAGMADGL	H	2	8.87	8.88-9.08	46	n/a	n/a	0.021	-0.001	105000000	496.025	n/a	n/a	n/a	n/a	496.081	n/a	n/a	n/a	n/a	0.9169	0.949	2.109	29.288	n/a	n/a	n/a		Medium
apo	15.00s	15sec_0_20200904_124746	CUT-PRESCISSION-ZAP-70(1-259)	27	38	LKLAGMADGLFL	H	2	12.41	12.33-12.57	55	n/a	n/a	0.029	-0.001	15400000	626.141	n/a	n/a	n/a	n/a	626.137	n/a	n/a	n/a	n/a	0.9293	0.719	1.598	17.76	n/a	n/a	n/a		Medium
apo	15.00s	15sec_0_20200904_124746	CUT-PRESCISSION-ZAP-70(1-259)	28	39	KLAGMADGLFLL	H	2	12.8	12.79-12.99	45	n/a	n/a	0.032	-0.001	876000	626.238	n/a	n/a	n/a	n/a	626.034	n/a	n/a	n/a	n/a	0.7219	0.778	1.728	19.203	n/a	n/a	n/a		Medium
apo	15.00s	15sec_0_20200904_124746	CUT-PRESCISSION-ZAP-70(1-259)	29	38	LAGMADGLFL	H	1	12.61	12.48-12.78	69	n/a	n/a	0.061	-0.002	30600000	1009.65	n/a	n/a	n/a	n/a	1009.71	n/a	n/a	n/a	n/a	0.9533	1.529	1.699	23.595	n/a	n/a	n/a		High
apo	15.00s	15sec_0_20200904_124746	CUT-PRESCISSION-ZAP-70(1-259)	29	38	LAGMADGLFL	H	2	12.61	12.57-12.77	46	n/a	n/a	0.023	0	12900000	505.256	n/a	n/a	n/a	n/a	505.281	n/a	n/a	n/a	n/a	0.8566	0.684	1.52	21.109	n/a	n/a	n/a		Medium
apo	15.00s	15sec_0_20200904_124746	CUT-PRESCISSION-ZAP-70(1-259)	30	38	AGMADGLFL	H	2	12.08	11.74-11.94	45	n/a	n/a	0.019	0.005	41100000	448.136	n/a	n/a	n/a	n/a	448.158	n/a	n/a	n/a	n/a	0.9332	0.122	0.271	4.303	n/a	n/a	n/a		High
apo	15.00s	15sec_0_20200904_124746	CUT-PRESCISSION-ZAP-70(1-259)	37	41	FLLRQ	H	2	6.21	5.85-6.15	68	n/a	n/a	0.013	-0.001	506000000	338.949	n/a	n/a	n/a	n/a	338.966	n/a	n/a	n/a	n/a	0.9275	0.051	0.113	4.184	n/a	n/a	n/a		High
apo	15.00s	15sec_0_20200904_124746	CUT-PRESCISSION-ZAP-70(1-259)	37	43	FLLRQCL	H	2	10.19	9.75-10.06	69	n/a	n/a	0.017	0	308000000	447.627	n/a	n/a	n/a	n/a	447.67	n/a	n/a	n/a	n/a	0.8073	0.592	1.316	29.252	n/a	n/a	n/a		Medium
apo	15.00s	15sec_0_20200904_124746	CUT-PRESCISSION-ZAP-70(1-259)	38	42	LLRQC	H	2	3.01	2.93-3.23	68	n/a	n/a	0.011	-0.001	110000000	317.11	n/a	n/a	n/a	n/a	317.154	n/a	n/a	n/a	n/a	0.8807	0.036	0.081	2.984	n/a	n/a	n/a		High
apo	15.00s	15sec_0_20200904_124746	CUT-PRESCISSION-ZAP-70(1-259)	38	43	LLRQCL	H	2	6.56	6.24-6.54	68	n/a	n/a	0.014	-0.001	276000000	374.045	n/a	n/a	n/a	n/a	374.114	n/a	n/a	n/a	n/a	0.9027	0.603	1.34	37.221	n/a	n/a	n/a		High
apo	15.00s	15sec_0_20200904_124746	CUT-PRESCISSION-ZAP-70(1-259)	39	43	LRQCL	H	2	4.61	4.36-4.66	69	n/a	n/a	0.011	-0.001	94300000	317.459	n/a	n/a	n/a	n/a	317.52	n/a	n/a	n/a	n/a	0.8721	0.616	1.368	50.663	n/a	n/a	n/a		High
apo	15.00s	15sec_0_20200904_124746	CUT-PRESCISSION-ZAP-70(1-259)	42	48	CLRSLGG	H	2	3.95	3.69-3.89	46	n/a	n/a	0.012	-0.001	28600000	355.149	n/a	n/a	n/a	n/a	355.237	n/a	n/a	n/a	n/a	0.8719	1.682	3.738	83.056	n/a	n/a	n/a		High
apo	15.00s	15sec_0_20200904_124746	CUT-PRESCISSION-ZAP-70(1-259)	42	51	CLRSLGGYVL	H	2	9.46	9.40-9.70	69	n/a	n/a	0.025	-0.001	491000000	542.686	n/a	n/a	n/a	n/a	542.76	n/a	n/a	n/a	n/a	0.9096	1.55	3.444	47.831	n/a	n/a	n/a		High
apo	15.00s	15sec_0_20200904_124746	CUT-PRESCISSION-ZAP-70(1-259)	43	51	LRSLGGYVL	H	2	8.95	8.91-9.21	69	n/a	n/a	0.02	-0.001	2340000000	490.816	n/a	n/a	n/a	n/a	490.846	n/a	n/a	n/a	n/a	0.9458	1.238	2.752	43.679	n/a	n/a	n/a		High
apo	15.00s	15sec_0_20200904_124746	CUT-PRESCISSION-ZAP-70(1-259)	44	51	RSLGGYVL	H	2	8.41	8.17-8.47	68	n/a	n/a	0.017	-0.001	160000000	433.952	n/a	n/a	n/a	n/a	434.001	n/a	n/a	n/a	n/a	0.9316	0.938	2.083	38.582	n/a	n/a	n/a		Medium
apo	15.00s	15sec_0_20200904_124746	CUT-PRESCISSION-ZAP-70(1-259)	52	61	SLVHDVRFHH	H	2	4.7	4.55-4.75	46	n/a	n/a	0.032	-0.001	12000000	624.392	n/a	n/a	n/a	n/a	624.402	n/a	n/a	n/a	n/a	0.8821	0.203	0.452	6.278	n/a	n/a	n/a		High
apo	15.00s	15sec_0_20200904_124746	CUT-PRESCISSION-ZAP-70(1-259)	52	61	SLVHDVRFHH	H	3	4.7	4.53-4.73	46	n/a	n/a	0.016	-0.001	72100000	416.64	n/a	n/a	n/a	n/a	416.621	n/a	n/a	n/a	n/a	0.9354	0.162	0.54	7.5	n/a	n/a	n/a		Medium
apo	15.00s	15sec_0_20200904_124746	CUT-PRESCISSION-ZAP-70(1-259)	52	61	SLVHDVRFHH	H	4	4.7	4.40-4.71	69	n/a	n/a	0.011	-0.001	88900000	312.711	n/a	n/a	n/a	n/a	312.714	n/a	n/a	n/a	n/a	0.96	0.122	0.54	7.505	n/a	n/a	n/a		High
apo	15.00s	15sec_0_20200904_124746	CUT-PRESCISSION-ZAP-70(1-259)	52	63	SLVHDVRFHHFP	H	2	7.07	6.82-7.12	69	n/a	n/a	0.04	-0.002	265000000	746.515	n/a	n/a	n/a	n/a	746.535	n/a	n/a	n/a	n/a	0.9444	0.186	0.414	5.106	n/a	n/a	n/a		High
apo	15.00s	15sec_0_20200904_124746	CUT-PRESCISSION-ZAP-70(1-259)	52	63	SLVHDVRFHHFP	H	3	7.07	6.91-7.22	69	n/a	n/a	0.021	-0.001	1050000000	498.026	n/a	n/a	n/a	n/a	498.023	n/a	n/a	n/a	n/a	0.9458	0.129	0.432	5.328	n/a	n/a	n/a		Medium
apo	15.00s	15sec_0_20200904_124746	CUT-PRESCISSION-ZAP-70(1-259)	52	63	SLVHDVRFHHFP	H	4	7.07	6.79-7.10	69	n/a	n/a	0.014	-0.001	1320000000	373.765	n/a	n/a	n/a	n/a	373.767	n/a	n/a	n/a	n/a	0.9558	0.095	0.42	5.187	n/a	n/a	n/a		High
apo	15.00s	15sec_0_20200904_124746	CUT-PRESCISSION-ZAP-70(1-259)	52	65	SLVHDVRFHHFPIE	H	2	7.75	7.86-8.06	45	n/a	n/a	0.051	-0.002	38300000	867.655	n/a	n/a	n/a	n/a	867.693	n/a	n/a	n/a	n/a	0.8653	0.22	0.489	4.944	n/a	n/a	n/a		Medium
apo	15.00s	15sec_0_20200904_124746	CUT-PRESCISSION-ZAP-70(1-259)	52	65	SLVHDVRFHHFPIE	H	3	7.75	7.68-7.96	65	n/a	n/a	0.029	-0.001	395000000	578.783	n/a	n/a	n/a	n/a	578.794	n/a	n/a	n/a	n/a	0.926	0.118	0.394	3.98	n/a	n/a	n/a		High
apo	15.00s	15sec_0_20200904_124746	CUT-PRESCISSION-ZAP-70(1-259)	52	65	SLVHDVRFHHFPIE	H	4	7.75	7.70-7.96	60	n/a	n/a	0.018	-0.001	589000000	434.343	n/a	n/a	n/a	n/a	434.348	n/a	n/a	n/a	n/a	0.9759	0.1	0.446	4.509	n/a	n/a	n/a		High
apo	15.00s	15sec_0_20200904_124746	CUT-PRESCISSION-ZAP-70(1-259)	52	65	SLVHDVRFHHFPIE	H	5	7.75	7.72-7.92	46	n/a	n/a	0.013	-0.001	17000000	347.656	n/a	n/a	n/a	n/a	347.664	n/a	n/a	n/a	n/a	0.9303	0.072	0.398	4.024	n/a	n/a	n/a		High
apo	15.00s	15sec_0_20200904_124746	CUT-PRESCISSION-ZAP-70(1-259)	52	65	SLVHDVRFHHFPIE	H	4	17.74	15.46-15.76	69	n/a	n/a	0.019	0	39400	434.237	n/a	n/a	n/a	n/a	434.248	n/a	n/a	n/a	n/a	0.5749	0.086	0.383	3.873	n/a	n/a	n/a		Medium
apo	15.00s	15sec_0_20200904_124746	CUT-PRESCISSION-ZAP-70(1-259)	52	66	SLVHDVRFHHFPIER	H	2	6.83	6.74-7.05	69	n/a	n/a	0.054	-0.003	21700000	945.898	n/a	n/a	n/a	n/a	945.922	n/a	n/a	n/a	n/a	0.906	0.417	0.927	8.581	n/a	n/a	n/a		Medium
apo	15.00s	15sec_0_20200904_124746	CUT-PRESCISSION-ZAP-70(1-259)	52	66	SLVHDVRFHHFPIER	H	3	6.83	6.74-7.04	69	n/a	n/a	0.031	-0.001	241000000	630.992	n/a	n/a	n/a	n/a	630.989	n/a	n/a	n/a	n/a	0.9503	0.274	0.913	8.456	n/a	n/a	n/a		High
apo	15.00s	15sec_0_20200904_124746	CUT-PRESCISSION-ZAP-70(1-259)	52	66	SLVHDVRFHHFPIER	H	4	6.83	6.94-7.24	68	n/a	n/a	0.02	-0.001	365000000	473.485	n/a	n/a	n/a	n/a	473.491	n/a	n/a	n/a	n/a	0.9685	0.2	0.889	8.232	n/a	n/a	n/a		High
apo	15.00s	15sec_0_20200904_124746	CUT-PRESCISSION-ZAP-70(1-259)	52	66	SLVHDVRFHHFPIER	H	5	6.83	6.93-7.23	68	n/a	n/a	0.014	-0.001	301000000	378.987	n/a	n/a	n/a	n/a	378.992	n/a	n/a	n/a	n/a	0.974	0.158	0.876	8.109	n/a	n/a	n/a		High
apo	15.00s	15sec_0_20200904_124746	CUT-PRESCISSION-ZAP-70(1-259)	52	66	SLVHDVRFHHFPIER	H	6	6.83	7.27-7.47	46	n/a	n/a	0.012	0	422000	316.019	n/a	n/a	n/a	n/a	316.027	n/a	n/a	n/a	n/a	0.768	0.171	1.139	10.543	n/a	n/a	n/a		Medium
apo	15.00s	15sec_0_20200904_124746	CUT-PRESCISSION-ZAP-70(1-259)	53	63	LVHDVRFHHFP	H	3	5.75	5.70-6.10	90	n/a	n/a	0.018	0	3140000	469.314	n/a	n/a	n/a	n/a	468.876	n/a	n/a	n/a	n/a	0.5299	0.284	0.946	13.135	n/a	n/a	n/a		Medium
apo	15.00s	15sec_0_20200904_124746	CUT-PRESCISSION-ZAP-70(1-259)	54	58	VHDVR	H	2	3.11	3.04-3.25	46	n/a	n/a	0.012	-0.001	29100000	313.442	n/a	n/a	n/a	n/a	313.41	n/a	n/a	n/a	n/a	0.8806	0.081	0.181	6.694	n/a	n/a	n/a		Medium
apo	15.00s	15sec_0_20200904_124746	CUT-PRESCISSION-ZAP-70(1-259)	56	63	DVRFHHFP	H	2	5.81	5.92-6.22	68	n/a	n/a	0.024	-0.001	397000000	528.246	n/a	n/a	n/a	n/a	528.25	n/a	n/a	n/a	n/a	0.9531	0.171	0.38	8.447	n/a	n/a	n/a		Medium
apo	15.00s	15sec_0_20200904_124746	CUT-PRESCISSION-ZAP-70(1-259)	56	63	DVRFHHFP	H	3	5.81	5.93-6.23	68	n/a	n/a	0.013	-0.001	1870000000	352.506	n/a	n/a	n/a	n/a	352.511	n/a	n/a	n/a	n/a	0.9381	0.119	0.396	8.792	n/a	n/a	n/a		High
apo	15.00s	15sec_0_20200904_124746	CUT-PRESCISSION-ZAP-70(1-259)	56	65	DVRFHHFPIE	H	3	7.18	7.36-7.56	45	n/a	n/a	0.02	-0.001	68000000	433.301	n/a	n/a	n/a	n/a	433.272	n/a	n/a	n/a	n/a	0.8391	0.158	0.527	8.359	n/a	n/a	n/a		Medium
apo	15.00s	15sec_0_20200904_124746	CUT-PRESCISSION-ZAP-70(1-259)	56	66	DVRFHHFPIER	H	3	5.99	6.03-6.33	68	n/a	n/a	0.02	-0.001	228000000	485.544	n/a	n/a	n/a	n/a	485.489	n/a	n/a	n/a	n/a	0.8917	0.203	0.677	9.401	n/a	n/a	n/a		Medium
apo	15.00s	15sec_0_20200904_124746	CUT-PRESCISSION-ZAP-70(1-259)	56	66	DVRFHHFPIER	H	4	5.99	6.09-6.39	68	n/a	n/a	0.013	-0.001	459000000	364.353	n/a	n/a	n/a	n/a	364.356	n/a	n/a	n/a	n/a	0.9471	0.195	0.865	12.015	n/a	n/a	n/a		High
apo	15.00s	15sec_0_20200904_124746	CUT-PRESCISSION-ZAP-70(1-259)	56	68	DVRFHHFPIERQL	H	3	7.13	7.11-7.31	46	n/a	n/a	0.026	0.025	222000000	566.104	n/a	n/a	n/a	n/a	566.115	n/a	n/a	n/a	n/a	0.7237	0.501	1.67	18.553	n/a	n/a	n/a		Medium
apo	15.00s	15sec_0_20200904_124746	CUT-PRESCISSION-ZAP-70(1-259)	56	68	DVRFHHFPIERQL	H	4	7.13	7.03-7.23	46	n/a	n/a	0.018	-0.001	42500000	424.815	n/a	n/a	n/a	n/a	424.834	n/a	n/a	n/a	n/a	0.7866	0.355	1.578	17.537	n/a	n/a	n/a		Medium
apo	15.00s	15sec_0_20200904_124746	CUT-PRESCISSION-ZAP-70(1-259)	56	69	DVRFHHFPIERQLN	H	4	6.8	6.70-7.00	68	n/a	n/a	0.019	-0.001	31800000	453.57	n/a	n/a	n/a	n/a	453.573	n/a	n/a	n/a	n/a	0.8868	0.564	2.507	25.325	n/a	n/a	n/a		Medium
apo	15.00s	15sec_0_20200904_124746	CUT-PRESCISSION-ZAP-70(1-259)	57	63	VRFHHFP	H	2	4.89	5.17-5.37	46	n/a	n/a	0.023	-0.001	2910000	470.663	n/a	n/a	n/a	n/a	470.554	n/a	n/a	n/a	n/a	0.7173	-0.058	-0.129	-3.582	n/a	n/a	n/a		Medium
apo	15.00s	15sec_0_20200904_124746	CUT-PRESCISSION-ZAP-70(1-259)	57	63	VRFHHFP	H	3	4.89	4.93-5.23	68	n/a	n/a	0.011	-0.001	60700000	314.081	n/a	n/a	n/a	n/a	314.093	n/a	n/a	n/a	n/a	0.9454	0.06	0.199	5.518	n/a	n/a	n/a		High
apo	15.00s	15sec_0_20200904_124746	CUT-PRESCISSION-ZAP-70(1-259)	57	66	VRFHHFPIER	H	2	5.29	5.23-5.42	45	n/a	n/a	0.036	-0.002	529000	670.417	n/a	n/a	n/a	n/a	670.202	n/a	n/a	n/a	n/a	0.5381	0.72	1.599	25.385	n/a	n/a	n/a		Medium
apo	15.00s	15sec_0_20200904_124746	CUT-PRESCISSION-ZAP-70(1-259)	57	66	VRFHHFPIER	H	3	5.29	5.10-5.30	46	n/a	n/a	0.019	-0.001	6220000	447.162	n/a	n/a	n/a	n/a	447.085	n/a	n/a	n/a	n/a	0.7307	0.308	1.028	16.32	n/a	n/a	n/a		Medium
apo	15.00s	15sec_0_20200904_124746	CUT-PRESCISSION-ZAP-70(1-259)	57	66	VRFHHFPIER	H	4	5.29	5.30-5.60	68	n/a	n/a	0.012	-0.001	26800000	335.51	n/a	n/a	n/a	n/a	335.511	n/a	n/a	n/a	n/a	0.9461	0.129	0.575	9.13	n/a	n/a	n/a		High
apo	15.00s	15sec_0_20200904_124746	CUT-PRESCISSION-ZAP-70(1-259)	57	68	VRFHHFPIERQL	H	3	6.86	5.40-5.61	48	n/a	n/a	0.024	0.002	36900000	528.233	n/a	n/a	n/a	n/a	528.199	n/a	n/a	n/a	n/a	0.8934	0.885	2.952	36.44	n/a	n/a	n/a		Medium
apo	15.00s	15sec_0_20200904_124746	CUT-PRESCISSION-ZAP-70(1-259)	59	63	FHHFP	H	2	4.46	4.54-4.84	68	n/a	n/a	0.013	-0.001	263000000	342.872	n/a	n/a	n/a	n/a	342.889	n/a	n/a	n/a	n/a	0.9046	0.006	0.012	0.687	n/a	n/a	n/a		Medium
apo	15.00s	15sec_0_20200904_124746	CUT-PRESCISSION-ZAP-70(1-259)	59	65	FHHFPIE	H	2	6.22	6.21-6.41	45	n/a	n/a	0.021	-0.001	8450000	464.058	n/a	n/a	n/a	n/a	464.023	n/a	n/a	n/a	n/a	0.7671	-0.009	-0.019	-0.539	n/a	n/a	n/a		Medium
apo	15.00s	15sec_0_20200904_124746	CUT-PRESCISSION-ZAP-70(1-259)	59	66	FHHFPIER	H	3	5.11	4.72-5.02	69	n/a	n/a	0.013	-0.001	84800000	361.914	n/a	n/a	n/a	n/a	361.926	n/a	n/a	n/a	n/a	0.9057	0.174	0.578	12.854	n/a	n/a	n/a		High
apo	15.00s	15sec_0_20200904_124746	CUT-PRESCISSION-ZAP-70(1-259)	61	66	HFPIER	H	2	4.14	4.09-4.39	68	n/a	n/a	0.016	-0.001	67900000	400.212	n/a	n/a	n/a	n/a	400.247	n/a	n/a	n/a	n/a	0.8821	0.252	0.56	20.758	n/a	n/a	n/a		Medium
apo	15.00s	15sec_0_20200904_124746	CUT-PRESCISSION-ZAP-70(1-259)	62	66	FPIER	H	2	4.34	4.36-4.66	68	n/a	n/a	0.011	-0.001	146000000	331.67	n/a	n/a	n/a	n/a	331.695	n/a	n/a	n/a	n/a	0.9486	0.296	0.658	24.356	n/a	n/a	n/a		High
apo	15.00s	15sec_0_20200904_124746	CUT-PRESCISSION-ZAP-70(1-259)	64	68	IERQL	H	2	3.36	3.25-3.45	45	n/a	n/a	0.011	-0.001	187000000	330.603	n/a	n/a	n/a	n/a	330.62	n/a	n/a	n/a	n/a	0.9106	0.732	1.628	60.286	n/a	n/a	n/a		Medium
apo	15.00s	15sec_0_20200904_124746	CUT-PRESCISSION-ZAP-70(1-259)	64	71	IERQLNGT	H	2	3	2.74-3.04	68	n/a	n/a	0.019	-0.001	41100000	467.616	n/a	n/a	n/a	n/a	467.638	n/a	n/a	n/a	n/a	0.9488	1.615	3.588	66.446	n/a	n/a	n/a		High
apo	15.00s	15sec_0_20200904_124746	CUT-PRESCISSION-ZAP-70(1-259)	66	72	RQLNGTY	H	2	3.69	3.46-3.76	68	n/a	n/a	0.016	-0.001	40200000	427.733	n/a	n/a	n/a	n/a	427.745	n/a	n/a	n/a	n/a	0.9077	1.144	2.543	56.51	n/a	n/a	n/a		Medium
apo	15.00s	15sec_0_20200904_124746	CUT-PRESCISSION-ZAP-70(1-259)	66	81	RQLNGTYAIAGGKAHC	H	3	4.55	4.50-4.71	49	n/a	n/a	0.025	-0.001	8560000	556.444	n/a	n/a	n/a	n/a	556.428	n/a	n/a	n/a	n/a	0.8602	2.188	7.292	57.877	n/a	n/a	n/a		Medium
apo	15.00s	15sec_0_20200904_124746	CUT-PRESCISSION-ZAP-70(1-259)	69	81	NGTYAIAGGKAHC	H	2	4.08	3.90-4.20	69	n/a	n/a	0.03	-0.001	161000000	634.436	n/a	n/a	n/a	n/a	634.497	n/a	n/a	n/a	n/a	0.9415	2.252	5.004	50.548	n/a	n/a	n/a		Medium
apo	15.00s	15sec_0_20200904_124746	CUT-PRESCISSION-ZAP-70(1-259)	69	81	NGTYAIAGGKAHC	H	3	4.08	3.91-4.22	69	n/a	n/a	0.017	-0.001	443000000	423.287	n/a	n/a	n/a	n/a	423.332	n/a	n/a	n/a	n/a	0.925	1.496	4.987	50.374	n/a	n/a	n/a		Medium
apo	15.00s	15sec_0_20200904_124746	CUT-PRESCISSION-ZAP-70(1-259)	69	84	NGTYAIAGGKAHCGPA	H	2	4.49	4.16-4.47	69	n/a	n/a	0.038	-0.001	256000000	747.182	n/a	n/a	n/a	n/a	747.212	n/a	n/a	n/a	n/a	0.9544	2.371	5.268	45.024	n/a	n/a	n/a		High
apo	15.00s	15sec_0_20200904_124746	CUT-PRESCISSION-ZAP-70(1-259)	69	84	NGTYAIAGGKAHCGPA	H	3	4.49	4.36-4.66	68	n/a	n/a	0.022	-0.001	790000000	498.424	n/a	n/a	n/a	n/a	498.453	n/a	n/a	n/a	n/a	0.9446	1.548	5.159	44.097	n/a	n/a	n/a		High
apo	15.00s	15sec_0_20200904_124746	CUT-PRESCISSION-ZAP-70(1-259)	70	78	GTYAIAGGK	H	2	3.52	3.47-3.67	45	n/a	n/a	0.018	-0.001	10200000	420.947	n/a	n/a	n/a	n/a	421.005	n/a	n/a	n/a	n/a	0.8346	1.481	3.292	52.251	n/a	n/a	n/a		Medium
apo	15.00s	15sec_0_20200904_124746	CUT-PRESCISSION-ZAP-70(1-259)	70	84	GTYAIAGGKAHCGPA	H	2	4.28	4.28-4.58	68	n/a	n/a	0.036	-0.001	53300000	689.949	n/a	n/a	n/a	n/a	690.018	n/a	n/a	n/a	n/a	0.9293	2.225	4.944	45.774	n/a	n/a	n/a		High
apo	15.00s	15sec_0_20200904_124746	CUT-PRESCISSION-ZAP-70(1-259)	70	84	GTYAIAGGKAHCGPA	H	3	4.28	4.35-4.64	68	n/a	n/a	0.019	-0.001	115000000	460.284	n/a	n/a	n/a	n/a	460.325	n/a	n/a	n/a	n/a	0.9134	1.448	4.828	44.706	n/a	n/a	n/a		High
apo	15.00s	15sec_0_20200904_124746	CUT-PRESCISSION-ZAP-70(1-259)	72	81	YAIAGGKAHC	H	2	3.46	3.40-3.70	68	n/a	n/a	0.02	-0.001	18300000	498.066	n/a	n/a	n/a	n/a	498.213	n/a	n/a	n/a	n/a	0.8289	2.019	4.487	62.32	n/a	n/a	n/a		Medium
apo	15.00s	15sec_0_20200904_124746	CUT-PRESCISSION-ZAP-70(1-259)	72	81	YAIAGGKAHC	H	3	3.46	3.41-3.70	68	n/a	n/a	0.011	-0.001	40800000	332.405	n/a	n/a	n/a	n/a	332.48	n/a	n/a	n/a	n/a	0.8798	1.376	4.588	63.724	n/a	n/a	n/a		Medium
apo	15.00s	15sec_0_20200904_124746	CUT-PRESCISSION-ZAP-70(1-259)	72	84	YAIAGGKAHCGPA	H	2	4.1	3.83-4.03	46	n/a	n/a	0.03	-0.001	20600000	610.849	n/a	n/a	n/a	n/a	610.911	n/a	n/a	n/a	n/a	0.8836	2.189	4.865	54.057	n/a	n/a	n/a		High
apo	15.00s	15sec_0_20200904_124746	CUT-PRESCISSION-ZAP-70(1-259)	72	85	YAIAGGKAHCGPAE	H	2	3.98	3.90-4.11	46	n/a	n/a	0.031	-0.001	3800000	675.786	n/a	n/a	n/a	n/a	675.824	n/a	n/a	n/a	n/a	0.8977	2.551	5.67	57.272	n/a	n/a	n/a		Medium
apo	15.00s	15sec_0_20200904_124746	CUT-PRESCISSION-ZAP-70(1-259)	72	85	YAIAGGKAHCGPAE	H	3	3.98	3.78-4.08	69	n/a	n/a	0.019	-0.001	15200000	450.911	n/a	n/a	n/a	n/a	450.873	n/a	n/a	n/a	n/a	0.8218	1.741	5.804	58.624	n/a	n/a	n/a		Medium
apo	15.00s	15sec_0_20200904_124746	CUT-PRESCISSION-ZAP-70(1-259)	72	86	YAIAGGKAHCGPAEL	H	2	6.35	6.19-6.49	69	n/a	n/a	0.038	-0.001	259000000	732.003	n/a	n/a	n/a	n/a	732.079	n/a	n/a	n/a	n/a	0.8853	2.121	4.713	43.643	n/a	n/a	n/a		High
apo	15.00s	15sec_0_20200904_124746	CUT-PRESCISSION-ZAP-70(1-259)	72	86	YAIAGGKAHCGPAEL	H	3	6.35	6.18-6.48	69	n/a	n/a	0.021	-0.001	714000000	488.362	n/a	n/a	n/a	n/a	488.405	n/a	n/a	n/a	n/a	0.94	1.481	4.937	45.717	n/a	n/a	n/a		High
apo	15.00s	15sec_0_20200904_124746	CUT-PRESCISSION-ZAP-70(1-259)	73	84	AIAGGKAHCGPA	H	2	2.38	2.32-2.51	45	n/a	n/a	0.024	-0.001	12000000	529.249	n/a	n/a	n/a	n/a	529.393	n/a	n/a	n/a	n/a	0.8894	2.176	4.835	59.686	n/a	n/a	n/a		High
apo	15.00s	15sec_0_20200904_124746	CUT-PRESCISSION-ZAP-70(1-259)	73	84	AIAGGKAHCGPA	H	3	2.38	2.31-2.61	68	n/a	n/a	0.012	-0.001	54800000	353.182	n/a	n/a	n/a	n/a	353.248	n/a	n/a	n/a	n/a	0.9122	1.4	4.666	57.603	n/a	n/a	n/a		High
apo	15.00s	15sec_0_20200904_124746	CUT-PRESCISSION-ZAP-70(1-259)	73	85	AIAGGKAHCGPAE	H	2	2.49	2.34-2.64	68	n/a	n/a	0.026	-0.001	1390000	594.267	n/a	n/a	n/a	n/a	594.305	n/a	n/a	n/a	n/a	0.8951	2.653	5.896	65.507	n/a	n/a	n/a		High
apo	15.00s	15sec_0_20200904_124746	CUT-PRESCISSION-ZAP-70(1-259)	73	85	AIAGGKAHCGPAE	H	3	2.49	2.37-2.56	45	n/a	n/a	0.014	-0.001	5590000	396.45	n/a	n/a	n/a	n/a	396.532	n/a	n/a	n/a	n/a	0.8009	1.686	5.62	62.445	n/a	n/a	n/a		Medium
apo	15.00s	15sec_0_20200904_124746	CUT-PRESCISSION-ZAP-70(1-259)	73	86	AIAGGKAHCGPAEL	H	2	5.15	5.03-5.33	68	n/a	n/a	0.032	-0.001	65000000	650.451	n/a	n/a	n/a	n/a	650.516	n/a	n/a	n/a	n/a	0.926	2.23	4.955	50.053	n/a	n/a	n/a		High
apo	15.00s	15sec_0_20200904_124746	CUT-PRESCISSION-ZAP-70(1-259)	73	86	AIAGGKAHCGPAEL	H	3	5.15	4.97-5.26	68	n/a	n/a	0.018	-0.001	237000000	433.967	n/a	n/a	n/a	n/a	434.016	n/a	n/a	n/a	n/a	0.9011	1.482	4.94	49.9	n/a	n/a	n/a		High
apo	15.00s	15sec_0_20200904_124746	CUT-PRESCISSION-ZAP-70(1-259)	74	84	IAGGKAHCGPA	H	2	2.29	2.25-2.44	45	n/a	n/a	0.021	0	9510000	493.336	n/a	n/a	n/a	n/a	493.415	n/a	n/a	n/a	n/a	0.8999	1.795	3.99	55.416	n/a	n/a	n/a		Medium
apo	15.00s	15sec_0_20200904_124746	CUT-PRESCISSION-ZAP-70(1-259)	74	84	IAGGKAHCGPA	H	3	2.29	2.18-2.48	68	n/a	n/a	0.011	0	36100000	329.215	n/a	n/a	n/a	n/a	329.261	n/a	n/a	n/a	n/a	0.8999	1.195	3.983	55.316	n/a	n/a	n/a		Medium
apo	15.00s	15sec_0_20200904_124746	CUT-PRESCISSION-ZAP-70(1-259)	74	85	IAGGKAHCGPAE	H	2	2.27	2.17-2.37	46	n/a	n/a	0.025	-0.001	168000	558.338	n/a	n/a	n/a	n/a	558.373	n/a	n/a	n/a	n/a	0.8065	2.245	4.988	61.578	n/a	n/a	n/a		Medium
apo	15.00s	15sec_0_20200904_124746	CUT-PRESCISSION-ZAP-70(1-259)	74	85	IAGGKAHCGPAE	H	3	2.27	2.17-2.42	57	n/a	n/a	0.013	0	1110000	372.664	n/a	n/a	n/a	n/a	372.527	n/a	n/a	n/a	n/a	0.6719	1.59	5.299	65.42	n/a	n/a	n/a		Medium
apo	15.00s	15sec_0_20200904_124746	CUT-PRESCISSION-ZAP-70(1-259)	75	84	AGGKAHCGPA	H	2	2.42	2.26-2.55	68	n/a	n/a	0.018	-0.001	7250000	436.764	n/a	n/a	n/a	n/a	436.787	n/a	n/a	n/a	n/a	0.8734	1.806	4.014	63.713	n/a	n/a	n/a		Medium
apo	15.00s	15sec_0_20200904_124746	CUT-PRESCISSION-ZAP-70(1-259)	76	86	GGKAHCGPAEL	H	3	4.25	4.02-4.22	46	n/a	n/a	0.013	-0.001	16800000	348.222	n/a	n/a	n/a	n/a	348.243	n/a	n/a	n/a	n/a	0.8389	0.841	2.804	38.943	n/a	n/a	n/a		Medium
apo	15.00s	15sec_0_20200904_124746	CUT-PRESCISSION-ZAP-70(1-259)	77	86	GKAHCGPAEL	H	2	4.06	3.97-4.27	68	n/a	n/a	0.021	-0.001	15600000	493.276	n/a	n/a	n/a	n/a	493.095	n/a	n/a	n/a	n/a	0.8506	1.229	2.732	43.359	n/a	n/a	n/a		Medium
apo	15.00s	15sec_0_20200904_124746	CUT-PRESCISSION-ZAP-70(1-259)	88	92	EFYSR	H	2	4	3.84-4.14	68	n/a	n/a	0.012	-0.001	62400000	351.795	n/a	n/a	n/a	n/a	351.821	n/a	n/a	n/a	n/a	0.9488	0.473	1.05	38.904	n/a	n/a	n/a		Medium
apo	15.00s	15sec_0_20200904_124746	CUT-PRESCISSION-ZAP-70(1-259)	89	94	FYSRDP	H	2	3.59	3.37-3.67	69	n/a	n/a	0.015	-0.001	138000000	393.608	n/a	n/a	n/a	n/a	393.618	n/a	n/a	n/a	n/a	0.9505	0.691	1.535	56.86	n/a	n/a	n/a		High
apo	15.00s	15sec_0_20200904_124746	CUT-PRESCISSION-ZAP-70(1-259)	89	98	FYSRDPDGLP	H	2	7.01	6.80-7.05	58	n/a	n/a	0.027	-0.001	59400000	585.102	n/a	n/a	n/a	n/a	585.133	n/a	n/a	n/a	n/a	0.926	0.998	2.218	41.079	n/a	n/a	n/a		High
apo	15.00s	15sec_0_20200904_124746	CUT-PRESCISSION-ZAP-70(1-259)	89	100	FYSRDPDGLPCN	H	2	6.65	6.16-6.47	69	n/a	n/a	0.034	-0.001	747000000	694.001	n/a	n/a	n/a	n/a	694.013	n/a	n/a	n/a	n/a	0.9718	1.264	2.809	39.011	n/a	n/a	n/a		High
apo	15.00s	15sec_0_20200904_124746	CUT-PRESCISSION-ZAP-70(1-259)	89	101	FYSRDPDGLPCNL	H	2	9.33	9.22-9.41	45	n/a	n/a	0.039	-0.001	11900000	750.441	n/a	n/a	n/a	n/a	750.475	n/a	n/a	n/a	n/a	0.8137	1.045	2.323	28.677	n/a	n/a	n/a		Medium
apo	15.00s	15sec_0_20200904_124746	CUT-PRESCISSION-ZAP-70(1-259)	90	94	YSRDP	H	2	2.41	2.24-2.44	45	n/a	n/a	0.01	0	1140000	319.952	n/a	n/a	n/a	n/a	319.92	n/a	n/a	n/a	n/a	0.826	0.665	1.477	82.051	n/a	n/a	n/a		Medium
apo	15.00s	15sec_0_20200904_124746	CUT-PRESCISSION-ZAP-70(1-259)	90	98	YSRDPDGLP	H	2	5.46	5.58-5.88	68	n/a	n/a	0.023	-0.001	126000000	511.535	n/a	n/a	n/a	n/a	511.563	n/a	n/a	n/a	n/a	0.9444	1.013	2.251	50.012	n/a	n/a	n/a		High
apo	15.00s	15sec_0_20200904_124746	CUT-PRESCISSION-ZAP-70(1-259)	90	99	YSRDPDGLPC	H	2	6.44	6.10-6.40	68	n/a	n/a	0.025	-0.001	154000000	563.181	n/a	n/a	n/a	n/a	563.193	n/a	n/a	n/a	n/a	0.944	1.08	2.399	44.427	n/a	n/a	n/a		High
apo	15.00s	15sec_0_20200904_124746	CUT-PRESCISSION-ZAP-70(1-259)	90	100	YSRDPDGLPCN	H	2	4.95	5.22-5.52	68	n/a	n/a	0.029	-0.001	2020000000	620.425	n/a	n/a	n/a	n/a	620.432	n/a	n/a	n/a	n/a	0.9637	1.277	2.838	45.042	n/a	n/a	n/a		High
apo	15.00s	15sec_0_20200904_124746	CUT-PRESCISSION-ZAP-70(1-259)	90	100	YSRDPDGLPCN	H	2	5.98	5.70-5.90	46	n/a	n/a	0.029	-0.001	183000000	620.396	n/a	n/a	n/a	n/a	620.417	n/a	n/a	n/a	n/a	0.9631	1.252	2.781	44.15	n/a	n/a	n/a		High
apo	15.00s	15sec_0_20200904_124746	CUT-PRESCISSION-ZAP-70(1-259)	90	101	YSRDPDGLPCNL	H	2	8.64	8.56-8.87	70	n/a	n/a	0.036	-0.001	23500000	676.825	n/a	n/a	n/a	n/a	676.82	n/a	n/a	n/a	n/a	0.8443	1.093	2.429	33.732	n/a	n/a	n/a		Medium
apo	15.00s	15sec_0_20200904_124746	CUT-PRESCISSION-ZAP-70(1-259)	90	104	YSRDPDGLPCNLRKP	H	4	6.15	5.90-6.10	46	n/a	n/a	0.016	-0.001	11100000	434.435	n/a	n/a	n/a	n/a	434.292	n/a	n/a	n/a	n/a	0.8156	0.362	1.607	17.859	n/a	n/a	n/a		Medium
apo	15.00s	15sec_0_20200904_124746	CUT-PRESCISSION-ZAP-70(1-259)	95	104	DGLPCNLRKP	H	3	5.86	5.83-6.13	68	n/a	n/a	0.014	-0.001	14200000	372.017	n/a	n/a	n/a	n/a	372.002	n/a	n/a	n/a	n/a	0.7824	0.158	0.527	9.758	n/a	n/a	n/a		Medium
apo	15.00s	15sec_0_20200904_124746	CUT-PRESCISSION-ZAP-70(1-259)	96	104	GLPCNLRKP	H	3	5.45	5.33-5.63	69	n/a	n/a	0.012	-0.001	23200000	333.633	n/a	n/a	n/a	n/a	333.636	n/a	n/a	n/a	n/a	0.843	0.145	0.484	10.747	n/a	n/a	n/a		Medium
apo	15.00s	15sec_0_20200904_124746	CUT-PRESCISSION-ZAP-70(1-259)	100	104	NLRKP	H	2	2.37	2.18-2.48	68	n/a	n/a	0.01	0	2360000	314.485	n/a	n/a	n/a	n/a	314.512	n/a	n/a	n/a	n/a	0.894	0.119	0.265	14.721	n/a	n/a	n/a		Medium
apo	15.00s	15sec_0_20200904_124746	CUT-PRESCISSION-ZAP-70(1-259)	100	108	NLRKPCNRP	H	3	2.24	2.21-2.41	45	n/a	n/a	0.014	-0.001	9020000	367.08	n/a	n/a	n/a	n/a	367.091	n/a	n/a	n/a	n/a	0.8934	0.289	0.965	21.439	n/a	n/a	n/a		Medium
apo	15.00s	15sec_0_20200904_124746	CUT-PRESCISSION-ZAP-70(1-259)	100	109	NLRKPCNRPS	H	3	2.29	2.35-2.55	46	n/a	n/a	0.015	-0.014	5470000	396.537	n/a	n/a	n/a	n/a	396.578	n/a	n/a	n/a	n/a	0.7475	0.67	2.232	41.338	n/a	n/a	n/a		Medium
apo	15.00s	15sec_0_20200904_124746	CUT-PRESCISSION-ZAP-70(1-259)	100	111	NLRKPCNRPSGL	H	2	3.76	3.51-3.81	68	n/a	n/a	0.033	-0.001	12400000	679.61	n/a	n/a	n/a	n/a	679.691	n/a	n/a	n/a	n/a	0.9088	1.349	2.998	41.643	n/a	n/a	n/a		Medium
apo	15.00s	15sec_0_20200904_124746	CUT-PRESCISSION-ZAP-70(1-259)	100	111	NLRKPCNRPSGL	H	3	3.76	3.49-3.79	69	n/a	n/a	0.018	-0.001	78200000	453.423	n/a	n/a	n/a	n/a	453.443	n/a	n/a	n/a	n/a	0.9521	0.898	2.995	41.593	n/a	n/a	n/a		High
apo	15.00s	15sec_0_20200904_124746	CUT-PRESCISSION-ZAP-70(1-259)	100	111	NLRKPCNRPSGL	H	4	3.76	3.59-3.79	46	n/a	n/a	0.013	0	15800000	340.324	n/a	n/a	n/a	n/a	340.34	n/a	n/a	n/a	n/a	0.8147	0.671	2.983	41.434	n/a	n/a	n/a		Medium
apo	15.00s	15sec_0_20200904_124746	CUT-PRESCISSION-ZAP-70(1-259)	100	115	NLRKPCNRPSGLEPQP	H	3	4.14	4.15-4.35	46	n/a	n/a	0.031	-0.001	27500000	604.343	n/a	n/a	n/a	n/a	604.431	n/a	n/a	n/a	n/a	0.8208	1.339	4.464	49.596	n/a	n/a	n/a		Medium
apo	15.00s	15sec_0_20200904_124746	CUT-PRESCISSION-ZAP-70(1-259)	100	115	NLRKPCNRPSGLEPQP	H	4	4.14	4.05-4.31	58	n/a	n/a	0.018	-0.001	41900000	453.525	n/a	n/a	n/a	n/a	453.55	n/a	n/a	n/a	n/a	0.9222	0.987	4.386	48.729	n/a	n/a	n/a		Medium
apo	15.00s	15sec_0_20200904_124746	CUT-PRESCISSION-ZAP-70(1-259)	101	108	LRKPCNRP	H	2	2.32	2.14-2.34	45	n/a	n/a	0.018	0	4600000	493.116	n/a	n/a	n/a	n/a	493.018	n/a	n/a	n/a	n/a	0.7067	0.555	1.233	34.249	n/a	n/a	n/a		Medium
apo	15.00s	15sec_0_20200904_124746	CUT-PRESCISSION-ZAP-70(1-259)	101	108	LRKPCNRP	H	3	2.32	2.11-2.30	45	n/a	n/a	0.011	-0.001	55800000	329.015	n/a	n/a	n/a	n/a	329.034	n/a	n/a	n/a	n/a	0.8985	0.298	0.993	27.595	n/a	n/a	n/a		Medium
apo	15.00s	15sec_0_20200904_124746	CUT-PRESCISSION-ZAP-70(1-259)	101	109	LRKPCNRPS	H	3	2.15	2.07-2.26	45	n/a	n/a	0.013	0	2390000	358.326	n/a	n/a	n/a	n/a	358.341	n/a	n/a	n/a	n/a	0.9102	0.57	1.901	42.247	n/a	n/a	n/a		Medium
apo	15.00s	15sec_0_20200904_124746	CUT-PRESCISSION-ZAP-70(1-259)	101	111	LRKPCNRPSGL	H	2	3.5	3.32-3.52	45	n/a	n/a	0.029	-0.001	23500000	622.589	n/a	n/a	n/a	n/a	622.627	n/a	n/a	n/a	n/a	0.938	1.375	3.056	48.512	n/a	n/a	n/a		High
apo	15.00s	15sec_0_20200904_124746	CUT-PRESCISSION-ZAP-70(1-259)	101	111	LRKPCNRPSGL	H	3	3.5	3.24-3.53	68	n/a	n/a	0.016	-0.001	431000000	415.379	n/a	n/a	n/a	n/a	415.415	n/a	n/a	n/a	n/a	0.9372	0.892	2.974	47.214	n/a	n/a	n/a		High
apo	15.00s	15sec_0_20200904_124746	CUT-PRESCISSION-ZAP-70(1-259)	101	111	LRKPCNRPSGL	H	4	3.5	3.32-3.52	45	n/a	n/a	0.01	-0.001	31700000	311.772	n/a	n/a	n/a	n/a	311.795	n/a	n/a	n/a	n/a	0.9333	0.659	2.93	46.51	n/a	n/a	n/a		Medium
apo	15.00s	15sec_0_20200904_124746	CUT-PRESCISSION-ZAP-70(1-259)	101	113	LRKPCNRPSGLEP	H	2	3.92	3.74-4.04	69	n/a	n/a	0.038	-0.001	7640000	735.777	n/a	n/a	n/a	n/a	735.932	n/a	n/a	n/a	n/a	0.824	1.534	3.409	47.352	n/a	n/a	n/a		Medium
apo	15.00s	15sec_0_20200904_124746	CUT-PRESCISSION-ZAP-70(1-259)	101	113	LRKPCNRPSGLEP	H	3	3.92	3.75-4.02	61	n/a	n/a	0.021	-0.001	40100000	491.071	n/a	n/a	n/a	n/a	491.016	n/a	n/a	n/a	n/a	0.9119	1.164	3.88	53.894	n/a	n/a	n/a		High
apo	15.00s	15sec_0_20200904_124746	CUT-PRESCISSION-ZAP-70(1-259)	101	113	LRKPCNRPSGLEP	H	4	3.92	3.83-4.13	68	n/a	n/a	0.014	-0.001	18000000	368.536	n/a	n/a	n/a	n/a	368.521	n/a	n/a	n/a	n/a	0.8656	0.79	3.513	48.788	n/a	n/a	n/a		Medium
apo	15.00s	15sec_0_20200904_124746	CUT-PRESCISSION-ZAP-70(1-259)	101	115	LRKPCNRPSGLEPQP	H	2	3.8	3.69-3.99	69	n/a	n/a	0.047	-0.002	51000000	849.008	n/a	n/a	n/a	n/a	849.058	n/a	n/a	n/a	n/a	0.9522	2.083	4.63	57.159	n/a	n/a	n/a		High
apo	15.00s	15sec_0_20200904_124746	CUT-PRESCISSION-ZAP-70(1-259)	101	115	LRKPCNRPSGLEPQP	H	3	3.8	3.84-4.14	68	n/a	n/a	0.027	-0.001	318000000	566.327	n/a	n/a	n/a	n/a	566.352	n/a	n/a	n/a	n/a	0.9389	1.325	4.416	54.514	n/a	n/a	n/a		High
apo	15.00s	15sec_0_20200904_124746	CUT-PRESCISSION-ZAP-70(1-259)	101	115	LRKPCNRPSGLEPQP	H	4	3.8	3.78-4.08	68	n/a	n/a	0.017	-0.001	346000000	424.994	n/a	n/a	n/a	n/a	425.021	n/a	n/a	n/a	n/a	0.9475	1.007	4.475	55.251	n/a	n/a	n/a		Medium
apo	15.00s	15sec_0_20200904_124746	CUT-PRESCISSION-ZAP-70(1-259)	102	113	RKPCNRPSGLEP	H	3	3.3	3.49-3.79	68	n/a	n/a	0.019	0.008	75600000	453.41	n/a	n/a	n/a	n/a	453.434	n/a	n/a	n/a	n/a	0.9548	1.251	4.17	66.186	n/a	n/a	n/a		Medium
apo	15.00s	15sec_0_20200904_124746	CUT-PRESCISSION-ZAP-70(1-259)	105	111	CNRPSGL	H	2	4.18	3.56-3.86	69	n/a	n/a	0.013	-0.001	830000000	375.078	n/a	n/a	n/a	n/a	375.135	n/a	n/a	n/a	n/a	0.8841	1.142	2.538	70.508	n/a	n/a	n/a		Medium
apo	15.00s	15sec_0_20200904_124746	CUT-PRESCISSION-ZAP-70(1-259)	105	113	CNRPSGLEP	H	2	4.2	4.19-4.39	46	n/a	n/a	0.02	0	13900000	488.595	n/a	n/a	n/a	n/a	488.617	n/a	n/a	n/a	n/a	0.7886	1.587	3.527	78.373	n/a	n/a	n/a		Medium
apo	15.00s	15sec_0_20200904_124746	CUT-PRESCISSION-ZAP-70(1-259)	105	115	CNRPSGLEPQP	H	2	4.65	4.19-4.49	69	n/a	n/a	0.027	-0.001	214000000	601.551	n/a	n/a	n/a	n/a	601.573	n/a	n/a	n/a	n/a	0.9233	1.893	4.208	77.921	n/a	n/a	n/a		High
apo	15.00s	15sec_0_20200904_124746	CUT-PRESCISSION-ZAP-70(1-259)	105	118	CNRPSGLEPQPGVF	H	2	8.18	7.68-7.99	69	n/a	n/a	0.039	-0.001	328000000	754.22	n/a	n/a	n/a	n/a	754.26	n/a	n/a	n/a	n/a	0.9515	2.889	6.419	79.253	n/a	n/a	n/a		High
apo	15.00s	15sec_0_20200904_124746	CUT-PRESCISSION-ZAP-70(1-259)	109	118	SGLEPQPGVF	H	2	8.87	8.84-9.14	68	n/a	n/a	0.021	-0.001	28600000	518.175	n/a	n/a	n/a	n/a	518.236	n/a	n/a	n/a	n/a	0.9125	2.112	4.692	86.896	n/a	n/a	n/a		Medium
apo	15.00s	15sec_0_20200904_124746	CUT-PRESCISSION-ZAP-70(1-259)	119	124	DCLRDA	H	2	3.5	3.22-3.53	69	n/a	n/a	0.012	-0.001	192000000	348.267	n/a	n/a	n/a	n/a	348.281	n/a	n/a	n/a	n/a	0.8675	1.413	3.141	87.251	n/a	n/a	n/a		High
apo	15.00s	15sec_0_20200904_124746	CUT-PRESCISSION-ZAP-70(1-259)	119	125	DCLRDAM	H	2	6.35	5.63-5.93	69	n/a	n/a	0.015	0	210000000	414.196	n/a	n/a	n/a	n/a	414.294	n/a	n/a	n/a	n/a	0.8811	1.784	3.964	88.089	n/a	n/a	n/a		High
apo	15.00s	15sec_0_20200904_124746	CUT-PRESCISSION-ZAP-70(1-259)	119	128	DCLRDAMVRD	H	2	5.85	5.85-6.05	46	n/a	n/a	0.027	-0.001	18500000	600.612	n/a	n/a	n/a	n/a	600.471	n/a	n/a	n/a	n/a	0.7303	2.815	6.255	86.874	n/a	n/a	n/a		Medium
apo	15.00s	15sec_0_20200904_124746	CUT-PRESCISSION-ZAP-70(1-259)	124	129	AMVRDY	H	2	4.37	3.86-4.17	69	n/a	n/a	0.014	-0.001	333000000	379.287	n/a	n/a	n/a	n/a	379.324	n/a	n/a	n/a	n/a	0.8987	1.368	3.04	84.454	n/a	n/a	n/a		High
apo	15.00s	15sec_0_20200904_124746	CUT-PRESCISSION-ZAP-70(1-259)	124	131	AMVRDYVR	H	3	4.35	4.27-4.48	46	n/a	n/a	0.012	-0.001	2260000	338.578	n/a	n/a	n/a	n/a	338.674	n/a	n/a	n/a	n/a	0.7331	1.204	4.012	74.291	n/a	n/a	n/a		Medium
apo	15.00s	15sec_0_20200904_124746	CUT-PRESCISSION-ZAP-70(1-259)	125	131	MVRDYVR	H	2	3.38	3.27-3.49	52	n/a	n/a	0.019	-0.001	11300000	471.757	n/a	n/a	n/a	n/a	471.661	n/a	n/a	n/a	n/a	0.7756	1.578	3.506	77.91	n/a	n/a	n/a		Medium
apo	15.00s	15sec_0_20200904_124746	CUT-PRESCISSION-ZAP-70(1-259)	125	131	MVRDYVR	H	3	3.38	3.26-3.50	56	n/a	n/a	0.01	-0.001	39100000	314.736	n/a	n/a	n/a	n/a	314.773	n/a	n/a	n/a	n/a	0.7579	1.001	3.338	74.174	n/a	n/a	n/a		Medium
apo	15.00s	15sec_0_20200904_124746	CUT-PRESCISSION-ZAP-70(1-259)	128	143	DYVRQTWKLEGEALEQ	H	2	9.09	8.98-9.28	69	n/a	n/a	0.06	-0.002	47700000	988.62	n/a	n/a	n/a	n/a	988.647	n/a	n/a	n/a	n/a	0.9068	5.094	11.319	89.835	n/a	n/a	n/a		High
apo	15.00s	15sec_0_20200904_124746	CUT-PRESCISSION-ZAP-70(1-259)	128	143	DYVRQTWKLEGEALEQ	H	3	9.09	9.06-9.25	45	n/a	n/a	0.03	-0.001	170000000	659.382	n/a	n/a	n/a	n/a	659.405	n/a	n/a	n/a	n/a	0.9113	3.325	11.085	87.974	n/a	n/a	n/a		High
apo	15.00s	15sec_0_20200904_124746	CUT-PRESCISSION-ZAP-70(1-259)	129	136	YVRQTWKL	H	2	7.64	7.40-7.60	45	n/a	n/a	0.025	-0.001	18800000	549.719	n/a	n/a	n/a	n/a	549.812	n/a	n/a	n/a	n/a	0.8582	2.118	4.707	87.171	n/a	n/a	n/a		Medium
apo	15.00s	15sec_0_20200904_124746	CUT-PRESCISSION-ZAP-70(1-259)	129	137	YVRQTWKLE	H	2	6.7	6.63-6.82	45	n/a	n/a	0.019	-0.003	47300000	614.689	n/a	n/a	n/a	n/a	614.647	n/a	n/a	n/a	n/a	0.5483	2.36	5.243	83.23	n/a	n/a	n/a		Medium
apo	15.00s	15sec_0_20200904_124746	CUT-PRESCISSION-ZAP-70(1-259)	129	137	YVRQTWKLE	H	3	6.7	6.65-6.94	68	n/a	n/a	0.015	-0.001	85100000	410.044	n/a	n/a	n/a	n/a	410.129	n/a	n/a	n/a	n/a	0.8514	1.548	5.161	81.926	n/a	n/a	n/a		Medium
apo	15.00s	15sec_0_20200904_124746	CUT-PRESCISSION-ZAP-70(1-259)	129	138	YVRQTWKLEG	H	2	6.62	6.42-6.62	46	n/a	n/a	0.033	-0.001	11600000	643.625	n/a	n/a	n/a	n/a	643.669	n/a	n/a	n/a	n/a	0.8411	2.87	6.377	88.571	n/a	n/a	n/a		Medium
apo	15.00s	15sec_0_20200904_124746	CUT-PRESCISSION-ZAP-70(1-259)	129	138	YVRQTWKLEG	H	3	6.62	6.55-6.74	45	n/a	n/a	0.017	-0.001	28500000	429.381	n/a	n/a	n/a	n/a	429.414	n/a	n/a	n/a	n/a	0.9112	1.887	6.29	87.367	n/a	n/a	n/a		Medium
apo	15.00s	15sec_0_20200904_124746	CUT-PRESCISSION-ZAP-70(1-259)	129	139	YVRQTWKLEGE	H	3	6.6	6.55-6.74	45	n/a	n/a	0.019	-0.001	67300000	472.606	n/a	n/a	n/a	n/a	472.592	n/a	n/a	n/a	n/a	0.8863	1.955	6.516	80.439	n/a	n/a	n/a		Medium
apo	15.00s	15sec_0_20200904_124746	CUT-PRESCISSION-ZAP-70(1-259)	129	141	YVRQTWKLEGEAL	H	2	8.67	8.68-8.98	68	n/a	n/a	0.043	-0.002	40200000	800.973	n/a	n/a	n/a	n/a	801.045	n/a	n/a	n/a	n/a	0.9264	3.588	7.973	80.533	n/a	n/a	n/a		High
apo	15.00s	15sec_0_20200904_124746	CUT-PRESCISSION-ZAP-70(1-259)	129	141	YVRQTWKLEGEAL	H	3	8.67	8.40-8.70	69	n/a	n/a	0.025	-0.001	401000000	534.317	n/a	n/a	n/a	n/a	534.361	n/a	n/a	n/a	n/a	0.9282	2.372	7.906	79.863	n/a	n/a	n/a		High
apo	15.00s	15sec_0_20200904_124746	CUT-PRESCISSION-ZAP-70(1-259)	129	142	YVRQTWKLEGEALE	H	3	8.21	8.11-8.31	45	n/a	n/a	0.027	-0.001	104000000	577.603	n/a	n/a	n/a	n/a	577.544	n/a	n/a	n/a	n/a	0.8683	2.637	8.79	81.392	n/a	n/a	n/a		Medium
apo	15.00s	15sec_0_20200904_124746	CUT-PRESCISSION-ZAP-70(1-259)	129	143	YVRQTWKLEGEALEQ	H	2	7.79	7.72-8.02	69	n/a	n/a	0.052	-0.002	114000000	930.282	n/a	n/a	n/a	n/a	930.331	n/a	n/a	n/a	n/a	0.9432	4.278	9.506	81.246	n/a	n/a	n/a		High
apo	15.00s	15sec_0_20200904_124746	CUT-PRESCISSION-ZAP-70(1-259)	129	143	YVRQTWKLEGEALEQ	H	3	7.79	7.68-7.99	69	n/a	n/a	0.031	-0.001	432000000	620.531	n/a	n/a	n/a	n/a	620.557	n/a	n/a	n/a	n/a	0.9274	2.847	9.489	81.102	n/a	n/a	n/a		High
apo	15.00s	15sec_0_20200904_124746	CUT-PRESCISSION-ZAP-70(1-259)	130	135	VRQTWK	H	2	3.42	3.40-3.60	46	n/a	n/a	0.014	-0.001	3150000	411.149	n/a	n/a	n/a	n/a	411.166	n/a	n/a	n/a	n/a	0.791	1.69	3.755	104.295	n/a	n/a	n/a		Medium
apo	15.00s	15sec_0_20200904_124746	CUT-PRESCISSION-ZAP-70(1-259)	130	137	VRQTWKLE	H	2	6.21	5.90-6.20	68	n/a	n/a	0.025	-0.001	43200000	532.537	n/a	n/a	n/a	n/a	532.626	n/a	n/a	n/a	n/a	0.8478	1.918	4.262	78.931	n/a	n/a	n/a		Medium
apo	15.00s	15sec_0_20200904_124746	CUT-PRESCISSION-ZAP-70(1-259)	130	137	VRQTWKLE	H	3	6.21	5.97-6.27	68	n/a	n/a	0.012	-0.001	89100000	355.454	n/a	n/a	n/a	n/a	355.495	n/a	n/a	n/a	n/a	0.9407	1.392	4.639	85.916	n/a	n/a	n/a		Medium
apo	15.00s	15sec_0_20200904_124746	CUT-PRESCISSION-ZAP-70(1-259)	130	139	VRQTWKLEGE	H	2	6.01	5.91-6.11	45	n/a	n/a	0.031	-0.001	16800000	626.217	n/a	n/a	n/a	n/a	626.42	n/a	n/a	n/a	n/a	0.8238	2.586	5.747	79.819	n/a	n/a	n/a		Medium
apo	15.00s	15sec_0_20200904_124746	CUT-PRESCISSION-ZAP-70(1-259)	130	139	VRQTWKLEGE	H	3	6.01	6.07-6.27	45	n/a	n/a	0.016	-0.001	51300000	417.905	n/a	n/a	n/a	n/a	417.962	n/a	n/a	n/a	n/a	0.9132	1.773	5.911	82.094	n/a	n/a	n/a		Medium
apo	15.00s	15sec_0_20200904_124746	CUT-PRESCISSION-ZAP-70(1-259)	132	136	QTWKL	H	2	7.83	7.76-8.05	68	n/a	n/a	0.013	-0.001	121000000	339.533	n/a	n/a	n/a	n/a	339.552	n/a	n/a	n/a	n/a	0.8807	1.163	2.584	95.707	n/a	n/a	n/a		High
apo	15.00s	15sec_0_20200904_124746	CUT-PRESCISSION-ZAP-70(1-259)	132	137	QTWKLE	H	2	7.04	6.90-7.19	68	n/a	n/a	0.015	-0.001	85400000	404.429	n/a	n/a	n/a	n/a	404.458	n/a	n/a	n/a	n/a	0.9514	1.484	3.297	91.596	n/a	n/a	n/a		Medium
apo	15.00s	15sec_0_20200904_124746	CUT-PRESCISSION-ZAP-70(1-259)	132	140	QTWKLEGEA	H	2	7.21	7.06-7.36	69	n/a	n/a	0.026	-0.001	43800000	534.087	n/a	n/a	n/a	n/a	534.058	n/a	n/a	n/a	n/a	0.846	2.44	5.423	86.073	n/a	n/a	n/a		Medium
apo	15.00s	15sec_0_20200904_124746	CUT-PRESCISSION-ZAP-70(1-259)	132	141	QTWKLEGEAL	H	2	9.31	9.18-9.38	46	n/a	n/a	0.029	-0.001	56900000	590.885	n/a	n/a	n/a	n/a	590.886	n/a	n/a	n/a	n/a	0.9007	2.733	6.074	84.36	n/a	n/a	n/a		High
apo	15.00s	15sec_0_20200904_124746	CUT-PRESCISSION-ZAP-70(1-259)	132	142	QTWKLEGEALE	H	2	8.75	8.15-8.46	69	n/a	n/a	0.033	-0.001	204000000	655.653	n/a	n/a	n/a	n/a	655.702	n/a	n/a	n/a	n/a	0.931	2.895	6.434	79.427	n/a	n/a	n/a		High
apo	15.00s	15sec_0_20200904_124746	CUT-PRESCISSION-ZAP-70(1-259)	132	143	QTWKLEGEALEQ	H	2	8.41	8.29-8.49	46	n/a	n/a	0.036	-0.001	58800000	720.149	n/a	n/a	n/a	n/a	720.199	n/a	n/a	n/a	n/a	0.8686	3.378	7.507	83.406	n/a	n/a	n/a		Medium
apo	15.00s	15sec_0_20200904_124746	CUT-PRESCISSION-ZAP-70(1-259)	133	137	TWKLE	H	2	6.87	6.82-7.12	68	n/a	n/a	0.012	-0.001	131000000	339.963	n/a	n/a	n/a	n/a	339.983	n/a	n/a	n/a	n/a	0.9375	1.097	2.438	90.301	n/a	n/a	n/a		Medium
apo	15.00s	15sec_0_20200904_124746	CUT-PRESCISSION-ZAP-70(1-259)	133	139	TWKLEGE	H	2	6.88	6.80-7.10	69	n/a	n/a	0.018	-0.001	122000000	433.678	n/a	n/a	n/a	n/a	433.731	n/a	n/a	n/a	n/a	0.8384	1.665	3.7	82.232	n/a	n/a	n/a		Medium
apo	15.00s	15sec_0_20200904_124746	CUT-PRESCISSION-ZAP-70(1-259)	133	141	TWKLEGEAL	H	2	9.2	9.02-9.32	69	n/a	n/a	0.023	-0.001	355000000	526.436	n/a	n/a	n/a	n/a	526.49	n/a	n/a	n/a	n/a	0.9427	2.21	4.912	77.962	n/a	n/a	n/a		High
apo	15.00s	15sec_0_20200904_124746	CUT-PRESCISSION-ZAP-70(1-259)	133	142	TWKLEGEALE	H	2	8.72	8.86-9.16	68	n/a	n/a	0.027	0.01	221000000	590.878	n/a	n/a	n/a	n/a	590.926	n/a	n/a	n/a	n/a	0.9426	2.179	4.843	67.266	n/a	n/a	n/a		High
apo	15.00s	15sec_0_20200904_124746	CUT-PRESCISSION-ZAP-70(1-259)	133	143	TWKLEGEALEQ	H	2	8.39	8.14-8.44	69	n/a	n/a	0.034	-0.001	191000000	655.652	n/a	n/a	n/a	n/a	655.722	n/a	n/a	n/a	n/a	0.9102	2.897	6.438	79.483	n/a	n/a	n/a		High
apo	15.00s	15sec_0_20200904_124746	CUT-PRESCISSION-ZAP-70(1-259)	136	143	LEGEALEQ	H	2	4.72	4.61-4.84	53	n/a	n/a	0.017	-0.001	4610000	447.037	n/a	n/a	n/a	n/a	447.04	n/a	n/a	n/a	n/a	0.8685	2.062	4.581	84.837	n/a	n/a	n/a		Medium
apo	15.00s	15sec_0_20200904_124746	CUT-PRESCISSION-ZAP-70(1-259)	140	155	ALEQAIISQAPQVEKL	H	2	9.55	9.46-9.66	46	n/a	n/a	0.049	-0.002	51200000	874.995	n/a	n/a	n/a	n/a	875.021	n/a	n/a	n/a	n/a	0.9541	5.048	11.218	95.881	n/a	n/a	n/a		High
apo	15.00s	15sec_0_20200904_124746	CUT-PRESCISSION-ZAP-70(1-259)	140	155	ALEQAIISQAPQVEKL	H	3	9.55	9.46-9.66	46	n/a	n/a	0.027	-0.001	61700000	583.715	n/a	n/a	n/a	n/a	583.673	n/a	n/a	n/a	n/a	0.9088	3.387	11.288	96.483	n/a	n/a	n/a		Medium
apo	15.00s	15sec_0_20200904_124746	CUT-PRESCISSION-ZAP-70(1-259)	141	155	LEQAIISQAPQVEKL	H	2	8.2	8.08-8.38	69	n/a	n/a	0.043	-0.001	140000000	838.954	n/a	n/a	n/a	n/a	838.983	n/a	n/a	n/a	n/a	0.9192	4.547	10.104	93.558	n/a	n/a	n/a		High
apo	15.00s	15sec_0_20200904_124746	CUT-PRESCISSION-ZAP-70(1-259)	141	155	LEQAIISQAPQVEKL	H	3	8.2	8.18-8.38	45	n/a	n/a	0.025	-0.001	62900000	559.605	n/a	n/a	n/a	n/a	559.636	n/a	n/a	n/a	n/a	0.9353	2.968	9.894	91.61	n/a	n/a	n/a		Medium
apo	15.00s	15sec_0_20200904_124746	CUT-PRESCISSION-ZAP-70(1-259)	142	155	EQAIISQAPQVEKL	H	2	7.65	7.43-7.73	69	n/a	n/a	0.041	-0.001	450000000	782.068	n/a	n/a	n/a	n/a	782.081	n/a	n/a	n/a	n/a	0.9339	4.028	8.951	90.416	n/a	n/a	n/a		High
apo	15.00s	15sec_0_20200904_124746	CUT-PRESCISSION-ZAP-70(1-259)	142	155	EQAIISQAPQVEKL	H	3	7.65	7.60-7.89	68	n/a	n/a	0.017	0	70100000	521.791	n/a	n/a	n/a	n/a	521.62	n/a	n/a	n/a	n/a	0.6144	2.62	8.732	88.201	n/a	n/a	n/a		Medium
apo	15.00s	15sec_0_20200904_124746	CUT-PRESCISSION-ZAP-70(1-259)	143	150	QAIISQAP	H	2	5.34	5.07-5.38	69	n/a	n/a	0.015	-0.001	38100000	416.294	n/a	n/a	n/a	n/a	416.263	n/a	n/a	n/a	n/a	0.8019	1.683	3.741	83.124	n/a	n/a	n/a		Medium
apo	15.00s	15sec_0_20200904_124746	CUT-PRESCISSION-ZAP-70(1-259)	143	154	QAIISQAPQVEK	H	2	5.02	4.74-4.98	55	n/a	n/a	0.033	-0.001	57800000	660.244	n/a	n/a	n/a	n/a	660.264	n/a	n/a	n/a	n/a	0.9529	3.536	7.858	97.007	n/a	n/a	n/a		High
apo	15.00s	15sec_0_20200904_124746	CUT-PRESCISSION-ZAP-70(1-259)	143	155	QAIISQAPQVEKL	H	2	7.38	7.11-7.42	69	n/a	n/a	0.036	-0.001	381000000	717.193	n/a	n/a	n/a	n/a	717.228	n/a	n/a	n/a	n/a	0.9558	3.873	8.606	95.627	n/a	n/a	n/a		High
apo	15.00s	15sec_0_20200904_124746	CUT-PRESCISSION-ZAP-70(1-259)	144	150	AIISQAP	H	2	5.15	4.94-5.24	68	n/a	n/a	0.014	-0.001	146000000	351.825	n/a	n/a	n/a	n/a	351.874	n/a	n/a	n/a	n/a	0.8502	1.434	3.186	88.499	n/a	n/a	n/a		High
apo	15.00s	15sec_0_20200904_124746	CUT-PRESCISSION-ZAP-70(1-259)	144	151	AIISQAPQ	H	2	4.15	4.07-4.37	68	n/a	n/a	0.018	0	23000000	416.358	n/a	n/a	n/a	n/a	416.329	n/a	n/a	n/a	n/a	0.8393	1.755	3.9	86.662	n/a	n/a	n/a		Medium
apo	15.00s	15sec_0_20200904_124746	CUT-PRESCISSION-ZAP-70(1-259)	144	154	AIISQAPQVEK	H	2	4.65	4.54-4.84	69	n/a	n/a	0.026	-0.001	222000000	595.794	n/a	n/a	n/a	n/a	595.819	n/a	n/a	n/a	n/a	0.9284	3.131	6.957	96.625	n/a	n/a	n/a		High
apo	15.00s	15sec_0_20200904_124746	CUT-PRESCISSION-ZAP-70(1-259)	144	155	AIISQAPQVEKL	H	2	7.16	6.98-7.29	69	n/a	n/a	0.029	-0.001	1440000000	652.755	n/a	n/a	n/a	n/a	652.78	n/a	n/a	n/a	n/a	0.91	3.496	7.768	95.906	n/a	n/a	n/a		High
apo	15.00s	15sec_0_20200904_124746	CUT-PRESCISSION-ZAP-70(1-259)	145	150	IISQAP	H	2	3.65	3.57-3.77	46	n/a	n/a	0.01	-0.001	45800000	315.991	n/a	n/a	n/a	n/a	316.007	n/a	n/a	n/a	n/a	0.9373	1.135	2.522	93.403	n/a	n/a	n/a		Medium
apo	15.00s	15sec_0_20200904_124746	CUT-PRESCISSION-ZAP-70(1-259)	145	154	IISQAPQVEK	H	2	3.71	3.53-3.74	46	n/a	n/a	0.025	-0.001	62700000	559.918	n/a	n/a	n/a	n/a	559.947	n/a	n/a	n/a	n/a	0.9538	2.798	6.218	98.697	n/a	n/a	n/a		Medium
apo	15.00s	15sec_0_20200904_124746	CUT-PRESCISSION-ZAP-70(1-259)	146	154	ISQAPQVEK	H	2	2.82	2.67-2.97	68	n/a	n/a	0.021	-0.001	2490000	502.709	n/a	n/a	n/a	n/a	502.933	n/a	n/a	n/a	n/a	0.7176	2.034	4.52	83.712	n/a	n/a	n/a		Medium
apo	15.00s	15sec_0_20200904_124746	CUT-PRESCISSION-ZAP-70(1-259)	148	155	QAPQVEKL	H	2	4.95	4.81-5.01	46	n/a	n/a	0.019	-0.001	13600000	459.14	n/a	n/a	n/a	n/a	459.137	n/a	n/a	n/a	n/a	0.8821	2.011	4.469	99.316	n/a	n/a	n/a		Medium
apo	15.00s	15sec_0_20200904_124746	CUT-PRESCISSION-ZAP-70(1-259)	149	155	APQVEKL	H	2	4.92	4.55-4.75	45	n/a	n/a	0.015	-0.001	94300000	394.927	n/a	n/a	n/a	n/a	394.985	n/a	n/a	n/a	n/a	0.9415	1.967	4.37	97.12	n/a	n/a	n/a		Medium
apo	15.00s	15sec_0_20200904_124746	CUT-PRESCISSION-ZAP-70(1-259)	151	155	QVEKL	H	2	3.39	3.44-3.71	63	n/a	n/a	0.01	-0.001	22000000	309.999	n/a	n/a	n/a	n/a	310.029	n/a	n/a	n/a	n/a	0.9227	1.181	2.624	97.185	n/a	n/a	n/a		Medium
apo	15.00s	15sec_0_20200904_124746	CUT-PRESCISSION-ZAP-70(1-259)	154	163	KLIATTAHER	H	2	2.47	2.25-2.49	56	n/a	n/a	0.026	-0.001	2100000	573.309	n/a	n/a	n/a	n/a	573.35	n/a	n/a	n/a	n/a	0.9171	2.737	6.082	84.478	n/a	n/a	n/a		High
apo	15.00s	15sec_0_20200904_124746	CUT-PRESCISSION-ZAP-70(1-259)	154	163	KLIATTAHER	H	3	2.47	2.21-2.41	46	n/a	n/a	0.014	-0.001	13600000	382.509	n/a	n/a	n/a	n/a	382.545	n/a	n/a	n/a	n/a	0.9404	1.739	5.798	80.529	n/a	n/a	n/a		Medium
apo	15.00s	15sec_0_20200904_124746	CUT-PRESCISSION-ZAP-70(1-259)	156	168	IATTAHERMPWYH	H	4	6.78	6.66-6.86	46	n/a	n/a	0.015	-0.001	63600000	405.299	n/a	n/a	n/a	n/a	405.322	n/a	n/a	n/a	n/a	0.9441	1.101	4.895	54.384	n/a	n/a	n/a		Medium
apo	15.00s	15sec_0_20200904_124746	CUT-PRESCISSION-ZAP-70(1-259)	156	169	IATTAHERMPWYHS	H	3	6.73	6.63-6.83	46	n/a	n/a	0.026	-0.001	13500000	569.099	n/a	n/a	n/a	n/a	569.147	n/a	n/a	n/a	n/a	0.8332	1.513	5.044	50.95	n/a	n/a	n/a		Medium
apo	15.00s	15sec_0_20200904_124746	CUT-PRESCISSION-ZAP-70(1-259)	156	169	IATTAHERMPWYHS	H	4	6.73	6.62-6.82	45	n/a	n/a	0.016	-0.001	19300000	427.144	n/a	n/a	n/a	n/a	427.14	n/a	n/a	n/a	n/a	0.9017	1.003	4.458	45.032	n/a	n/a	n/a		Medium
apo	15.00s	15sec_0_20200904_124746	CUT-PRESCISSION-ZAP-70(1-259)	156	171	IATTAHERMPWYHSSL	H	2	7.91	7.69-7.99	69	n/a	n/a	0.056	-0.002	118000000	953.295	n/a	n/a	n/a	n/a	953.33	n/a	n/a	n/a	n/a	0.959	2.278	5.063	43.27	n/a	n/a	n/a		High
apo	15.00s	15sec_0_20200904_124746	CUT-PRESCISSION-ZAP-70(1-259)	156	171	IATTAHERMPWYHSSL	H	3	7.91	7.96-8.25	68	n/a	n/a	0.032	-0.001	285000000	635.846	n/a	n/a	n/a	n/a	635.871	n/a	n/a	n/a	n/a	0.9342	1.475	4.918	42.032	n/a	n/a	n/a		High
apo	15.00s	15sec_0_20200904_124746	CUT-PRESCISSION-ZAP-70(1-259)	156	171	IATTAHERMPWYHSSL	H	4	7.91	7.58-7.88	69	n/a	n/a	0.02	-0.001	776000000	477.164	n/a	n/a	n/a	n/a	477.177	n/a	n/a	n/a	n/a	0.9602	1.133	5.037	43.048	n/a	n/a	n/a		High
apo	15.00s	15sec_0_20200904_124746	CUT-PRESCISSION-ZAP-70(1-259)	158	171	TTAHERMPWYHSSL	H	3	7.63	7.51-7.91	90	n/a	n/a	0.025	-0.001	27100000	574.179	n/a	n/a	n/a	n/a	574.11	n/a	n/a	n/a	n/a	0.8616	1.213	4.045	40.857	n/a	n/a	n/a		Medium
apo	15.00s	15sec_0_20200904_124746	CUT-PRESCISSION-ZAP-70(1-259)	159	168	TAHERMPWYH	H	3	6.48	6.23-6.43	45	n/a	n/a	0.018	-0.001	30800000	444.543	n/a	n/a	n/a	n/a	444.453	n/a	n/a	n/a	n/a	0.8665	0.967	3.222	51.142	n/a	n/a	n/a		Medium
apo	15.00s	15sec_0_20200904_124746	CUT-PRESCISSION-ZAP-70(1-259)	159	168	TAHERMPWYH	H	4	6.48	6.25-6.53	64	n/a	n/a	0.011	-0.001	24800000	333.549	n/a	n/a	n/a	n/a	333.572	n/a	n/a	n/a	n/a	0.9158	0.682	3.033	48.145	n/a	n/a	n/a		Medium
apo	15.00s	15sec_0_20200904_124746	CUT-PRESCISSION-ZAP-70(1-259)	159	170	TAHERMPWYHSS	H	3	6.14	6.02-6.22	46	n/a	n/a	0.021	-0.001	14000000	502.507	n/a	n/a	n/a	n/a	502.543	n/a	n/a	n/a	n/a	0.9203	0.957	3.19	39.381	n/a	n/a	n/a		Medium
apo	15.00s	15sec_0_20200904_124746	CUT-PRESCISSION-ZAP-70(1-259)	159	170	TAHERMPWYHSS	H	4	6.14	5.97-6.18	47	n/a	n/a	0.014	-0.001	10800000	377.115	n/a	n/a	n/a	n/a	377.119	n/a	n/a	n/a	n/a	0.9095	0.693	3.081	38.036	n/a	n/a	n/a		Medium
apo	15.00s	15sec_0_20200904_124746	CUT-PRESCISSION-ZAP-70(1-259)	159	171	TAHERMPWYHSSL	H	3	7.69	7.47-7.71	56	n/a	n/a	0.024	-0.001	144000000	540.324	n/a	n/a	n/a	n/a	540.333	n/a	n/a	n/a	n/a	0.9581	1.06	3.533	39.251	n/a	n/a	n/a		High
apo	15.00s	15sec_0_20200904_124746	CUT-PRESCISSION-ZAP-70(1-259)	159	171	TAHERMPWYHSSL	H	4	7.69	7.43-7.73	69	n/a	n/a	0.015	0	138000000	405.475	n/a	n/a	n/a	n/a	405.494	n/a	n/a	n/a	n/a	0.953	0.787	3.497	38.858	n/a	n/a	n/a		High
apo	15.00s	15sec_0_20200904_124746	CUT-PRESCISSION-ZAP-70(1-259)	159	173	TAHERMPWYHSSLTR	H	4	6.24	6.24-6.45	46	n/a	n/a	0.022	-0.001	44000000	470.139	n/a	n/a	n/a	n/a	470.141	n/a	n/a	n/a	n/a	0.8736	1.084	4.819	44.618	n/a	n/a	n/a		High
apo	15.00s	15sec_0_20200904_124746	CUT-PRESCISSION-ZAP-70(1-259)	159	173	TAHERMPWYHSSLTR	H	5	6.24	6.26-6.56	68	n/a	n/a	0.014	-0.001	23000000	376.297	n/a	n/a	n/a	n/a	376.307	n/a	n/a	n/a	n/a	0.9021	0.889	4.939	45.727	n/a	n/a	n/a		Medium
apo	15.00s	15sec_0_20200904_124746	CUT-PRESCISSION-ZAP-70(1-259)	162	171	ERMPWYHSSL	H	3	8.36	8.28-8.58	69	n/a	n/a	0.018	-0.001	56900000	437.032	n/a	n/a	n/a	n/a	437.07	n/a	n/a	n/a	n/a	0.9226	0.877	2.923	46.395	n/a	n/a	n/a		High
apo	15.00s	15sec_0_20200904_124746	CUT-PRESCISSION-ZAP-70(1-259)	164	168	MPWYH	H	2	7.45	7.18-7.48	69	n/a	n/a	0.013	0	288000000	368.093	n/a	n/a	n/a	n/a	368.138	n/a	n/a	n/a	n/a	0.8915	0.7	1.555	57.589	n/a	n/a	n/a		High
apo	15.00s	15sec_0_20200904_124746	CUT-PRESCISSION-ZAP-70(1-259)	164	169	MPWYHS	H	2	7.12	7.29-7.59	68	n/a	n/a	0.015	0	821000000	411.761	n/a	n/a	n/a	n/a	411.816	n/a	n/a	n/a	n/a	0.914	0.83	1.844	51.216	n/a	n/a	n/a		High
apo	15.00s	15sec_0_20200904_124746	CUT-PRESCISSION-ZAP-70(1-259)	164	171	MPWYHSSL	H	1	9.54	9.36-9.56	45	n/a	n/a	0.059	-0.002	2010000	1023.01	n/a	n/a	n/a	n/a	1023.19	n/a	n/a	n/a	n/a	0.832	1.959	2.177	40.314	n/a	n/a	n/a		Medium
apo	15.00s	15sec_0_20200904_124746	CUT-PRESCISSION-ZAP-70(1-259)	164	171	MPWYHSSL	H	2	9.54	9.30-9.60	68	n/a	n/a	0.022	-0.001	202000000	512.096	n/a	n/a	n/a	n/a	512.126	n/a	n/a	n/a	n/a	0.9322	1.035	2.299	42.577	n/a	n/a	n/a		High
apo	15.00s	15sec_0_20200904_124746	CUT-PRESCISSION-ZAP-70(1-259)	164	173	MPWYHSSLTR	H	2	7.32	7.48-7.78	68	n/a	n/a	0.032	-0.001	38700000	641.473	n/a	n/a	n/a	n/a	641.449	n/a	n/a	n/a	n/a	0.874	1.726	3.835	53.26	n/a	n/a	n/a		Medium
apo	15.00s	15sec_0_20200904_124746	CUT-PRESCISSION-ZAP-70(1-259)	164	173	MPWYHSSLTR	H	3	7.32	7.27-7.54	62	n/a	n/a	0.016	0	293000000	427.948	n/a	n/a	n/a	n/a	427.98	n/a	n/a	n/a	n/a	0.9449	1.144	3.812	52.942	n/a	n/a	n/a		High
apo	15.00s	15sec_0_20200904_124746	CUT-PRESCISSION-ZAP-70(1-259)	164	174	MPWYHSSLTRE	H	2	7.46	7.44-7.64	46	n/a	n/a	0.028	-0.002	1210000	706.454	n/a	n/a	n/a	n/a	706.292	n/a	n/a	n/a	n/a	0.6785	2.112	4.692	57.931	n/a	n/a	n/a		Medium
apo	15.00s	15sec_0_20200904_124746	CUT-PRESCISSION-ZAP-70(1-259)	164	174	MPWYHSSLTRE	H	3	7.46	7.50-7.69	45	n/a	n/a	0.021	0	8500000	471.218	n/a	n/a	n/a	n/a	471.148	n/a	n/a	n/a	n/a	0.7671	1.382	4.605	56.857	n/a	n/a	n/a		Medium
apo	15.00s	15sec_0_20200904_124746	CUT-PRESCISSION-ZAP-70(1-259)	164	175	MPWYHSSLTREE	H	2	7.6	7.48-7.68	45	n/a	n/a	0.043	-0.001	15000000	770.785	n/a	n/a	n/a	n/a	770.843	n/a	n/a	n/a	n/a	0.8749	1.967	4.371	48.565	n/a	n/a	n/a		Medium
apo	15.00s	15sec_0_20200904_124746	CUT-PRESCISSION-ZAP-70(1-259)	164	175	MPWYHSSLTREE	H	3	7.6	7.47-7.66	45	n/a	n/a	0.023	-0.001	58100000	514.206	n/a	n/a	n/a	n/a	514.246	n/a	n/a	n/a	n/a	0.9092	1.324	4.414	49.044	n/a	n/a	n/a		High
apo	15.00s	15sec_0_20200904_124746	CUT-PRESCISSION-ZAP-70(1-259)	167	171	YHSSL	H	2	3.52	3.44-3.63	45	n/a	n/a	0.01	-0.001	10800000	304.431	n/a	n/a	n/a	n/a	304.448	n/a	n/a	n/a	n/a	0.883	0.546	1.212	44.903	n/a	n/a	n/a		Medium
apo	15.00s	15sec_0_20200904_124746	CUT-PRESCISSION-ZAP-70(1-259)	172	181	TREEAERKLY	H	3	3.44	3.42-3.62	46	n/a	n/a	0.015	-0.001	1360000	433.431	n/a	n/a	n/a	n/a	433.374	n/a	n/a	n/a	n/a	0.7168	0.97	3.233	44.907	n/a	n/a	n/a		Medium
apo	15.00s	15sec_0_20200904_124746	CUT-PRESCISSION-ZAP-70(1-259)	174	189	EEAERKLYSGAQTDGK	H	3	3.38	3.24-3.49	56	n/a	n/a	0.028	-0.001	8250000	597.458	n/a	n/a	n/a	n/a	597.459	n/a	n/a	n/a	n/a	0.9164	2.536	8.454	67.092	n/a	n/a	n/a		High
apo	15.00s	15sec_0_20200904_124746	CUT-PRESCISSION-ZAP-70(1-259)	174	189	EEAERKLYSGAQTDGK	H	4	3.38	3.37-3.68	69	n/a	n/a	0.018	-0.001	8390000	448.286	n/a	n/a	n/a	n/a	448.268	n/a	n/a	n/a	n/a	0.878	1.792	7.965	63.217	n/a	n/a	n/a		Medium
apo	15.00s	15sec_0_20200904_124746	CUT-PRESCISSION-ZAP-70(1-259)	175	189	EAERKLYSGAQTDGK	H	3	2.76	2.71-3.01	68	n/a	n/a	0.023	-0.001	6520000	554.306	n/a	n/a	n/a	n/a	554.304	n/a	n/a	n/a	n/a	0.8941	2.384	7.946	67.916	n/a	n/a	n/a		High
apo	15.00s	15sec_0_20200904_124746	CUT-PRESCISSION-ZAP-70(1-259)	175	189	EAERKLYSGAQTDGK	H	4	2.76	2.70-3.00	68	n/a	n/a	0.016	-0.001	6490000	415.968	n/a	n/a	n/a	n/a	415.985	n/a	n/a	n/a	n/a	0.9088	1.776	7.894	67.47	n/a	n/a	n/a		High
apo	15.00s	15sec_0_20200904_124746	CUT-PRESCISSION-ZAP-70(1-259)	175	190	EAERKLYSGAQTDGKF	H	2	5.33	5.08-5.38	68	n/a	n/a	0.049	-0.001	4120000	904.144	n/a	n/a	n/a	n/a	904.153	n/a	n/a	n/a	n/a	0.847	3.269	7.264	57.654	n/a	n/a	n/a		Medium
apo	15.00s	15sec_0_20200904_124746	CUT-PRESCISSION-ZAP-70(1-259)	175	190	EAERKLYSGAQTDGKF	H	3	5.33	5.03-5.34	69	n/a	n/a	0.028	-0.001	35300000	603.119	n/a	n/a	n/a	n/a	603.107	n/a	n/a	n/a	n/a	0.9137	2.135	7.115	56.47	n/a	n/a	n/a		High
apo	15.00s	15sec_0_20200904_124746	CUT-PRESCISSION-ZAP-70(1-259)	176	187	AERKLYSGAQTD	H	2	2.99	2.91-3.20	68	n/a	n/a	0.032	-0.001	4480000	673.282	n/a	n/a	n/a	n/a	673.288	n/a	n/a	n/a	n/a	0.9124	3.127	6.948	77.205	n/a	n/a	n/a		High
apo	15.00s	15sec_0_20200904_124746	CUT-PRESCISSION-ZAP-70(1-259)	176	187	AERKLYSGAQTD	H	3	2.99	2.88-3.18	68	n/a	n/a	0.018	-0.001	18400000	449.166	n/a	n/a	n/a	n/a	449.196	n/a	n/a	n/a	n/a	0.9421	2.026	6.754	75.04	n/a	n/a	n/a		Medium
apo	15.00s	15sec_0_20200904_124746	CUT-PRESCISSION-ZAP-70(1-259)	176	189	AERKLYSGAQTDGK	H	2	2.62	2.47-2.77	68	n/a	n/a	0.04	-0.002	26400000	766.165	n/a	n/a	n/a	n/a	766.201	n/a	n/a	n/a	n/a	0.9399	3.365	7.477	69.235	n/a	n/a	n/a		High
apo	15.00s	15sec_0_20200904_124746	CUT-PRESCISSION-ZAP-70(1-259)	176	189	AERKLYSGAQTDGK	H	3	2.62	2.37-2.57	46	n/a	n/a	0.022	-0.001	128000000	511.148	n/a	n/a	n/a	n/a	511.186	n/a	n/a	n/a	n/a	0.9539	2.259	7.53	69.722	n/a	n/a	n/a		High
apo	15.00s	15sec_0_20200904_124746	CUT-PRESCISSION-ZAP-70(1-259)	176	189	AERKLYSGAQTDGK	H	4	2.62	2.49-2.79	68	n/a	n/a	0.014	-0.001	209000000	383.553	n/a	n/a	n/a	n/a	383.577	n/a	n/a	n/a	n/a	0.9492	1.638	7.278	67.388	n/a	n/a	n/a		High
apo	15.00s	15sec_0_20200904_124746	CUT-PRESCISSION-ZAP-70(1-259)	176	190	AERKLYSGAQTDGKF	H	2	5.24	4.78-5.09	69	n/a	n/a	0.047	-0.002	32500000	839.361	n/a	n/a	n/a	n/a	839.378	n/a	n/a	n/a	n/a	0.9235	2.978	6.617	56.554	n/a	n/a	n/a		High
apo	15.00s	15sec_0_20200904_124746	CUT-PRESCISSION-ZAP-70(1-259)	176	190	AERKLYSGAQTDGKF	H	3	5.24	4.73-5.03	69	n/a	n/a	0.025	-0.001	201000000	559.917	n/a	n/a	n/a	n/a	559.927	n/a	n/a	n/a	n/a	0.9569	1.958	6.527	55.787	n/a	n/a	n/a		High
apo	15.00s	15sec_0_20200904_124746	CUT-PRESCISSION-ZAP-70(1-259)	176	190	AERKLYSGAQTDGKF	H	4	5.24	4.79-5.09	69	n/a	n/a	0.016	-0.001	215000000	420.184	n/a	n/a	n/a	n/a	420.176	n/a	n/a	n/a	n/a	0.948	1.476	6.562	56.085	n/a	n/a	n/a		High
apo	15.00s	15sec_0_20200904_124746	CUT-PRESCISSION-ZAP-70(1-259)	177	189	ERKLYSGAQTDGK	H	2	2.62	2.44-2.74	68	n/a	n/a	0.037	-0.002	7260000	730.42	n/a	n/a	n/a	n/a	730.457	n/a	n/a	n/a	n/a	0.9193	3.198	7.108	71.796	n/a	n/a	n/a		High
apo	15.00s	15sec_0_20200904_124746	CUT-PRESCISSION-ZAP-70(1-259)	177	189	ERKLYSGAQTDGK	H	3	2.62	2.47-2.76	68	n/a	n/a	0.02	-0.001	66900000	487.264	n/a	n/a	n/a	n/a	487.284	n/a	n/a	n/a	n/a	0.9502	2.069	6.897	69.669	n/a	n/a	n/a		High
apo	15.00s	15sec_0_20200904_124746	CUT-PRESCISSION-ZAP-70(1-259)	177	189	ERKLYSGAQTDGK	H	4	2.62	2.43-2.73	68	n/a	n/a	0.013	-0.001	38100000	365.719	n/a	n/a	n/a	n/a	365.718	n/a	n/a	n/a	n/a	0.881	1.576	7.006	70.768	n/a	n/a	n/a		High
apo	15.00s	15sec_0_20200904_124746	CUT-PRESCISSION-ZAP-70(1-259)	177	190	ERKLYSGAQTDGKF	H	2	5.07	4.79-4.99	45	n/a	n/a	0.043	-0.002	8120000	803.66	n/a	n/a	n/a	n/a	803.679	n/a	n/a	n/a	n/a	0.9165	2.804	6.23	57.688	n/a	n/a	n/a		High
apo	15.00s	15sec_0_20200904_124746	CUT-PRESCISSION-ZAP-70(1-259)	177	190	ERKLYSGAQTDGKF	H	3	5.07	4.90-5.20	68	n/a	n/a	0.024	-0.001	61000000	536.047	n/a	n/a	n/a	n/a	536.067	n/a	n/a	n/a	n/a	0.9296	1.799	5.996	55.516	n/a	n/a	n/a		High
apo	15.00s	15sec_0_20200904_124746	CUT-PRESCISSION-ZAP-70(1-259)	178	189	RKLYSGAQTDGK	H	2	2.34	2.29-2.49	45	n/a	n/a	0.029	-0.001	322000	665.683	n/a	n/a	n/a	n/a	665.694	n/a	n/a	n/a	n/a	0.7965	3.033	6.74	74.884	n/a	n/a	n/a		Medium
apo	15.00s	15sec_0_20200904_124746	CUT-PRESCISSION-ZAP-70(1-259)	178	189	RKLYSGAQTDGK	H	3	2.34	2.31-2.57	59	n/a	n/a	0.018	-0.001	6970000	444.022	n/a	n/a	n/a	n/a	444.08	n/a	n/a	n/a	n/a	0.9287	1.831	6.104	67.821	n/a	n/a	n/a		Medium
apo	15.00s	15sec_0_20200904_124746	CUT-PRESCISSION-ZAP-70(1-259)	178	189	RKLYSGAQTDGK	H	4	2.34	2.26-2.53	63	n/a	n/a	0.011	-0.001	1610000	333.269	n/a	n/a	n/a	n/a	333.232	n/a	n/a	n/a	n/a	0.833	1.331	5.916	65.73	n/a	n/a	n/a		Medium
apo	15.00s	15sec_0_20200904_124746	CUT-PRESCISSION-ZAP-70(1-259)	180	190	LYSGAQTDGKF	H	2	5.75	5.69-5.99	68	n/a	n/a	0.029	0	18100000	596.565	n/a	n/a	n/a	n/a	596.595	n/a	n/a	n/a	n/a	0.8796	2.36	5.244	64.737	n/a	n/a	n/a		Medium
apo	15.00s	15sec_0_20200904_124746	CUT-PRESCISSION-ZAP-70(1-259)	181	190	YSGAQTDGKF	H	2	4.89	4.52-4.81	67	n/a	n/a	0.024	-0.001	131000000	539.778	n/a	n/a	n/a	n/a	539.788	n/a	n/a	n/a	n/a	0.9413	2.156	4.79	66.534	n/a	n/a	n/a		High
apo	15.00s	15sec_0_20200904_124746	CUT-PRESCISSION-ZAP-70(1-259)	182	190	SGAQTDGKF	H	2	3.51	3.41-3.61	46	n/a	n/a	0.018	-0.001	8810000	457.783	n/a	n/a	n/a	n/a	457.882	n/a	n/a	n/a	n/a	0.7781	1.813	4.028	63.94	n/a	n/a	n/a		Medium
apo	15.00s	15sec_0_20200904_124746	CUT-PRESCISSION-ZAP-70(1-259)	190	195	FLLRPR	H	2	5.38	5.13-5.43	69	n/a	n/a	0.016	-0.001	240000000	401.779	n/a	n/a	n/a	n/a	401.741	n/a	n/a	n/a	n/a	0.8461	0.297	0.661	24.468	n/a	n/a	n/a		Medium
apo	15.00s	15sec_0_20200904_124746	CUT-PRESCISSION-ZAP-70(1-259)	190	196	FLLRPRK	H	3	3.94	3.80-4.10	68	n/a	n/a	0.01	-0.001	11000000	311.126	n/a	n/a	n/a	n/a	311.117	n/a	n/a	n/a	n/a	0.8678	0.445	1.484	41.233	n/a	n/a	n/a		Medium
apo	15.00s	15sec_0_20200904_124746	CUT-PRESCISSION-ZAP-70(1-259)	190	198	FLLRPRKEQ	H	2	3.91	3.81-4.01	45	n/a	n/a	0.026	-0.001	6040000	595.524	n/a	n/a	n/a	n/a	595.496	n/a	n/a	n/a	n/a	0.8872	1.401	3.113	57.647	n/a	n/a	n/a		Medium
apo	15.00s	15sec_0_20200904_124746	CUT-PRESCISSION-ZAP-70(1-259)	190	198	FLLRPRKEQ	H	3	3.91	3.87-4.07	46	n/a	n/a	0.016	-0.001	30000000	397.344	n/a	n/a	n/a	n/a	397.368	n/a	n/a	n/a	n/a	0.8633	0.884	2.946	54.557	n/a	n/a	n/a		Medium
apo	15.00s	15sec_0_20200904_124746	CUT-PRESCISSION-ZAP-70(1-259)	190	200	FLLRPRKEQGT	H	3	4.08	4.00-4.20	45	n/a	n/a	0.018	-0.001	19500000	450.287	n/a	n/a	n/a	n/a	450.266	n/a	n/a	n/a	n/a	0.9275	1.105	3.683	51.153	n/a	n/a	n/a		Medium
apo	15.00s	15sec_0_20200904_124746	CUT-PRESCISSION-ZAP-70(1-259)	190	201	FLLRPRKEQGTY	H	2	5.46	5.18-5.48	68	n/a	n/a	0.035	-0.001	8580000	756.273	n/a	n/a	n/a	n/a	756.298	n/a	n/a	n/a	n/a	0.8192	1.506	3.347	41.32	n/a	n/a	n/a		Medium
apo	15.00s	15sec_0_20200904_124746	CUT-PRESCISSION-ZAP-70(1-259)	190	201	FLLRPRKEQGTY	H	4	5.46	5.18-5.48	69	n/a	n/a	0.014	-0.001	56300000	378.691	n/a	n/a	n/a	n/a	378.664	n/a	n/a	n/a	n/a	0.9257	0.762	3.386	41.805	n/a	n/a	n/a		High
apo	15.00s	15sec_0_20200904_124746	CUT-PRESCISSION-ZAP-70(1-259)	190	202	FLLRPRKEQGTYA	H	2	5.31	5.15-5.46	69	n/a	n/a	0.043	-0.002	15500000	791.82	n/a	n/a	n/a	n/a	791.781	n/a	n/a	n/a	n/a	0.9144	1.497	3.327	36.966	n/a	n/a	n/a		High
apo	15.00s	15sec_0_20200904_124746	CUT-PRESCISSION-ZAP-70(1-259)	190	202	FLLRPRKEQGTYA	H	3	5.31	5.29-5.59	68	n/a	n/a	0.023	-0.001	99200000	528.253	n/a	n/a	n/a	n/a	528.208	n/a	n/a	n/a	n/a	0.9165	0.983	3.277	36.414	n/a	n/a	n/a		High
apo	15.00s	15sec_0_20200904_124746	CUT-PRESCISSION-ZAP-70(1-259)	190	202	FLLRPRKEQGTYA	H	4	5.31	5.18-5.42	55	n/a	n/a	0.015	-0.001	107000000	396.448	n/a	n/a	n/a	n/a	396.412	n/a	n/a	n/a	n/a	0.9368	0.734	3.261	36.236	n/a	n/a	n/a		High
apo	15.00s	15sec_0_20200904_124746	CUT-PRESCISSION-ZAP-70(1-259)	190	203	FLLRPRKEQGTYAL	H	2	7.25	7.48-7.78	68	n/a	n/a	0.05	-0.026	90500000	848.331	n/a	n/a	n/a	n/a	848.376	n/a	n/a	n/a	n/a	0.9231	1.375	3.056	30.871	n/a	n/a	n/a		High
apo	15.00s	15sec_0_20200904_124746	CUT-PRESCISSION-ZAP-70(1-259)	190	203	FLLRPRKEQGTYAL	H	3	7.25	7.17-7.43	60	n/a	n/a	0.026	-0.001	388000000	565.991	n/a	n/a	n/a	n/a	565.892	n/a	n/a	n/a	n/a	0.8453	0.997	3.322	33.556	n/a	n/a	n/a		Medium
apo	15.00s	15sec_0_20200904_124746	CUT-PRESCISSION-ZAP-70(1-259)	190	203	FLLRPRKEQGTYAL	H	4	7.25	7.18-7.43	57	n/a	n/a	0.017	-0.001	324000000	424.741	n/a	n/a	n/a	n/a	424.664	n/a	n/a	n/a	n/a	0.8741	0.743	3.304	33.37	n/a	n/a	n/a		Medium
apo	15.00s	15sec_0_20200904_124746	CUT-PRESCISSION-ZAP-70(1-259)	190	204	FLLRPRKEQGTYALS	H	2	6.63	6.75-6.95	45	n/a	n/a	0.052	-0.002	5210000	891.694	n/a	n/a	n/a	n/a	891.769	n/a	n/a	n/a	n/a	0.8371	1.288	2.862	26.496	n/a	n/a	n/a		Medium
apo	15.00s	15sec_0_20200904_124746	CUT-PRESCISSION-ZAP-70(1-259)	190	204	FLLRPRKEQGTYALS	H	3	6.63	6.49-6.79	69	n/a	n/a	0.028	-0.001	171000000	594.95	n/a	n/a	n/a	n/a	594.893	n/a	n/a	n/a	n/a	0.9307	0.941	3.136	29.033	n/a	n/a	n/a		High
apo	15.00s	15sec_0_20200904_124746	CUT-PRESCISSION-ZAP-70(1-259)	190	204	FLLRPRKEQGTYALS	H	4	6.63	6.56-6.86	69	n/a	n/a	0.018	-0.001	153000000	446.46	n/a	n/a	n/a	n/a	446.424	n/a	n/a	n/a	n/a	0.9052	0.695	3.087	28.587	n/a	n/a	n/a		High
apo	15.00s	15sec_0_20200904_124746	CUT-PRESCISSION-ZAP-70(1-259)	190	205	FLLRPRKEQGTYALSL	H	2	8.68	8.68-8.88	45	n/a	n/a	0.059	-0.002	17700000	948.316	n/a	n/a	n/a	n/a	948.296	n/a	n/a	n/a	n/a	0.9005	1.269	2.819	24.096	n/a	n/a	n/a		High
apo	15.00s	15sec_0_20200904_124746	CUT-PRESCISSION-ZAP-70(1-259)	190	205	FLLRPRKEQGTYALSL	H	3	8.68	8.66-8.85	45	n/a	n/a	0.03	-0.001	192000000	632.643	n/a	n/a	n/a	n/a	632.542	n/a	n/a	n/a	n/a	0.9085	0.896	2.986	25.525	n/a	n/a	n/a		High
apo	15.00s	15sec_0_20200904_124746	CUT-PRESCISSION-ZAP-70(1-259)	190	205	FLLRPRKEQGTYALSL	H	4	8.68	8.67-8.87	45	n/a	n/a	0.02	-0.001	256000000	474.736	n/a	n/a	n/a	n/a	474.656	n/a	n/a	n/a	n/a	0.9057	0.683	3.035	25.937	n/a	n/a	n/a		Medium
apo	15.00s	15sec_0_20200904_124746	CUT-PRESCISSION-ZAP-70(1-259)	191	198	LLRPRKEQ	H	2	2.19	2.12-2.32	46	n/a	n/a	0.021	-0.001	229000	521.931	n/a	n/a	n/a	n/a	521.959	n/a	n/a	n/a	n/a	0.8771	1.383	3.072	68.275	n/a	n/a	n/a		Medium
apo	15.00s	15sec_0_20200904_124746	CUT-PRESCISSION-ZAP-70(1-259)	191	198	LLRPRKEQ	H	3	2.19	2.12-2.37	56	n/a	n/a	0.012	0	2880000	348.291	n/a	n/a	n/a	n/a	348.314	n/a	n/a	n/a	n/a	0.9145	0.873	2.909	64.643	n/a	n/a	n/a		Medium
apo	15.00s	15sec_0_20200904_124746	CUT-PRESCISSION-ZAP-70(1-259)	191	200	LLRPRKEQGT	H	3	2.24	2.17-2.37	46	n/a	n/a	0.015	-0.001	14000000	401.258	n/a	n/a	n/a	n/a	401.279	n/a	n/a	n/a	n/a	0.9509	1.13	3.766	59.785	n/a	n/a	n/a		High
apo	15.00s	15sec_0_20200904_124746	CUT-PRESCISSION-ZAP-70(1-259)	191	201	LLRPRKEQGTY	H	2	3.1	2.89-3.09	46	n/a	n/a	0.033	-0.001	2370000	682.792	n/a	n/a	n/a	n/a	682.818	n/a	n/a	n/a	n/a	0.9003	1.561	3.468	48.169	n/a	n/a	n/a		Medium
apo	15.00s	15sec_0_20200904_124746	CUT-PRESCISSION-ZAP-70(1-259)	191	201	LLRPRKEQGTY	H	3	3.1	2.93-3.23	68	n/a	n/a	0.018	-0.001	35700000	455.546	n/a	n/a	n/a	n/a	455.555	n/a	n/a	n/a	n/a	0.9542	1.025	3.415	47.437	n/a	n/a	n/a		High
apo	15.00s	15sec_0_20200904_124746	CUT-PRESCISSION-ZAP-70(1-259)	191	201	LLRPRKEQGTY	H	4	3.1	2.96-3.16	46	n/a	n/a	0.012	-0.001	18800000	341.908	n/a	n/a	n/a	n/a	341.907	n/a	n/a	n/a	n/a	0.8969	0.767	3.407	47.32	n/a	n/a	n/a		Medium
apo	15.00s	15sec_0_20200904_124746	CUT-PRESCISSION-ZAP-70(1-259)	191	202	LLRPRKEQGTYA	H	2	3.13	3.00-3.30	68	n/a	n/a	0.037	-0.001	11000000	718.314	n/a	n/a	n/a	n/a	718.324	n/a	n/a	n/a	n/a	0.9506	1.517	3.371	41.612	n/a	n/a	n/a		High
apo	15.00s	15sec_0_20200904_124746	CUT-PRESCISSION-ZAP-70(1-259)	191	202	LLRPRKEQGTYA	H	3	3.13	2.98-3.17	45	n/a	n/a	0.02	-0.001	113000000	479.232	n/a	n/a	n/a	n/a	479.226	n/a	n/a	n/a	n/a	0.9489	1.016	3.387	41.82	n/a	n/a	n/a		High
apo	15.00s	15sec_0_20200904_124746	CUT-PRESCISSION-ZAP-70(1-259)	191	202	LLRPRKEQGTYA	H	4	3.13	3.00-3.30	68	n/a	n/a	0.013	-0.001	109000000	359.673	n/a	n/a	n/a	n/a	359.672	n/a	n/a	n/a	n/a	0.9561	0.76	3.377	41.689	n/a	n/a	n/a		High
apo	15.00s	15sec_0_20200904_124746	CUT-PRESCISSION-ZAP-70(1-259)	191	203	LLRPRKEQGTYAL	H	2	5.43	5.29-5.59	68	n/a	n/a	0.039	-0.001	9430000	774.755	n/a	n/a	n/a	n/a	774.729	n/a	n/a	n/a	n/a	0.9186	1.433	3.184	35.375	n/a	n/a	n/a		High
apo	15.00s	15sec_0_20200904_124746	CUT-PRESCISSION-ZAP-70(1-259)	191	203	LLRPRKEQGTYAL	H	3	5.43	5.34-5.59	55	n/a	n/a	0.022	-0.001	62800000	516.932	n/a	n/a	n/a	n/a	516.858	n/a	n/a	n/a	n/a	0.9082	1.003	3.343	37.147	n/a	n/a	n/a		High
apo	15.00s	15sec_0_20200904_124746	CUT-PRESCISSION-ZAP-70(1-259)	191	203	LLRPRKEQGTYAL	H	4	5.43	5.42-5.62	46	n/a	n/a	0.014	-0.001	33800000	387.941	n/a	n/a	n/a	n/a	387.888	n/a	n/a	n/a	n/a	0.8786	0.742	3.298	36.643	n/a	n/a	n/a		Medium
apo	15.00s	15sec_0_20200904_124746	CUT-PRESCISSION-ZAP-70(1-259)	191	204	LLRPRKEQGTYALS	H	2	4.93	4.75-5.05	68	n/a	n/a	0.044	-0.002	39700000	818.319	n/a	n/a	n/a	n/a	818.331	n/a	n/a	n/a	n/a	0.9651	1.405	3.122	31.532	n/a	n/a	n/a		High
apo	15.00s	15sec_0_20200904_124746	CUT-PRESCISSION-ZAP-70(1-259)	191	204	LLRPRKEQGTYALS	H	3	4.93	4.81-5.11	68	n/a	n/a	0.025	-0.001	247000000	545.903	n/a	n/a	n/a	n/a	545.893	n/a	n/a	n/a	n/a	0.9595	0.942	3.142	31.733	n/a	n/a	n/a		High
apo	15.00s	15sec_0_20200904_124746	CUT-PRESCISSION-ZAP-70(1-259)	191	204	LLRPRKEQGTYALS	H	4	4.93	4.84-5.13	68	n/a	n/a	0.016	-0.001	184000000	409.68	n/a	n/a	n/a	n/a	409.667	n/a	n/a	n/a	n/a	0.9534	0.708	3.145	31.772	n/a	n/a	n/a		High
apo	15.00s	15sec_0_20200904_124746	CUT-PRESCISSION-ZAP-70(1-259)	191	205	LLRPRKEQGTYALSL	H	2	7.29	7.20-7.51	69	n/a	n/a	0.049	-0.002	77200000	874.82	n/a	n/a	n/a	n/a	874.7	n/a	n/a	n/a	n/a	0.9252	1.297	2.882	26.689	n/a	n/a	n/a		High
apo	15.00s	15sec_0_20200904_124746	CUT-PRESCISSION-ZAP-70(1-259)	191	205	LLRPRKEQGTYALSL	H	3	7.29	7.19-7.50	69	n/a	n/a	0.027	-0.001	551000000	583.51	n/a	n/a	n/a	n/a	583.473	n/a	n/a	n/a	n/a	0.9476	0.829	2.763	25.586	n/a	n/a	n/a		High
apo	15.00s	15sec_0_20200904_124746	CUT-PRESCISSION-ZAP-70(1-259)	191	205	LLRPRKEQGTYALSL	H	4	7.29	7.38-7.68	68	n/a	n/a	0.018	-0.001	357000000	437.871	n/a	n/a	n/a	n/a	437.847	n/a	n/a	n/a	n/a	0.9573	0.609	2.708	25.074	n/a	n/a	n/a		High
apo	15.00s	15sec_0_20200904_124746	CUT-PRESCISSION-ZAP-70(1-259)	193	203	RPRKEQGTYAL	H	3	4.24	3.98-4.28	68	n/a	n/a	0.018	-0.001	46600000	441.472	n/a	n/a	n/a	n/a	441.457	n/a	n/a	n/a	n/a	0.9382	0.975	3.251	40.141	n/a	n/a	n/a		High
apo	15.00s	15sec_0_20200904_124746	CUT-PRESCISSION-ZAP-70(1-259)	193	204	RPRKEQGTYALS	H	3	3.07	3.00-3.20	46	n/a	n/a	0.019	-0.001	6680000	470.535	n/a	n/a	n/a	n/a	470.532	n/a	n/a	n/a	n/a	0.9207	1.042	3.472	38.581	n/a	n/a	n/a		Medium
apo	15.00s	15sec_0_20200904_124746	CUT-PRESCISSION-ZAP-70(1-259)	193	205	RPRKEQGTYALSL	H	3	6.64	6.61-6.82	46	n/a	n/a	0.021	-0.001	14400000	508.08	n/a	n/a	n/a	n/a	508.023	n/a	n/a	n/a	n/a	0.8652	0.722	2.408	24.32	n/a	n/a	n/a		Medium
apo	15.00s	15sec_0_20200904_124746	CUT-PRESCISSION-ZAP-70(1-259)	204	209	SLIYGK	H	2	4.69	4.46-4.76	69	n/a	n/a	0.012	-0.001	874000000	341.616	n/a	n/a	n/a	n/a	341.678	n/a	n/a	n/a	n/a	0.9052	0.72	1.6	44.433	n/a	n/a	n/a		Medium
apo	15.00s	15sec_0_20200904_124746	CUT-PRESCISSION-ZAP-70(1-259)	204	215	SLIYGKTVYHYL	H	2	9.05	8.98-9.28	68	n/a	n/a	0.036	-0.001	13300000	730.441	n/a	n/a	n/a	n/a	730.435	n/a	n/a	n/a	n/a	0.7843	1.14	2.534	28.159	n/a	n/a	n/a		Medium
apo	15.00s	15sec_0_20200904_124746	CUT-PRESCISSION-ZAP-70(1-259)	204	215	SLIYGKTVYHYL	H	3	9.05	9.03-9.22	45	n/a	n/a	0.02	-0.001	29200000	487.456	n/a	n/a	n/a	n/a	487.268	n/a	n/a	n/a	n/a	0.7242	0.904	3.012	33.466	n/a	n/a	n/a		Medium
apo	15.00s	15sec_0_20200904_124746	CUT-PRESCISSION-ZAP-70(1-259)	205	214	LIYGKTVYHY	H	3	6.41	7.46-7.76	69	n/a	n/a	0.016	-0.001	133000000	420.462	n/a	n/a	n/a	n/a	420.472	n/a	n/a	n/a	n/a	0.9606	0.636	2.119	29.43	n/a	n/a	n/a		High
apo	15.00s	15sec_0_20200904_124746	CUT-PRESCISSION-ZAP-70(1-259)	206	209	IYGK	H	1	3.62	3.52-3.72	46	n/a	n/a	0.015	-0.001	6700000	481.803	n/a	n/a	n/a	n/a	481.897	n/a	n/a	n/a	n/a	0.7024	1.262	1.402	77.903	n/a	n/a	n/a		Medium
apo	15.00s	15sec_0_20200904_124746	CUT-PRESCISSION-ZAP-70(1-259)	206	212	IYGKTVY	H	2	4.79	4.66-4.86	46	n/a	n/a	0.016	-0.001	15400000	423.415	n/a	n/a	n/a	n/a	423.405	n/a	n/a	n/a	n/a	0.8967	0.844	1.876	41.68	n/a	n/a	n/a		Medium
apo	15.00s	15sec_0_20200904_124746	CUT-PRESCISSION-ZAP-70(1-259)	206	215	IYGKTVYHYL	H	2	7.5	7.47-7.77	68	n/a	n/a	0.029	-0.001	53600000	630.202	n/a	n/a	n/a	n/a	630.212	n/a	n/a	n/a	n/a	0.9376	0.979	2.176	30.227	n/a	n/a	n/a		Medium
apo	15.00s	15sec_0_20200904_124746	CUT-PRESCISSION-ZAP-70(1-259)	206	215	IYGKTVYHYL	H	3	7.5	7.46-7.76	69	n/a	n/a	0.016	-0.001	134000000	420.462	n/a	n/a	n/a	n/a	420.471	n/a	n/a	n/a	n/a	0.9608	0.645	2.149	29.849	n/a	n/a	n/a		High
apo	15.00s	15sec_0_20200904_124746	CUT-PRESCISSION-ZAP-70(1-259)	206	217	IYGKTVYHYLIS	H	3	8.47	8.49-8.69	45	n/a	n/a	0.02	-0.001	33500000	487.322	n/a	n/a	n/a	n/a	487.423	n/a	n/a	n/a	n/a	0.747	0.756	2.52	27.996	n/a	n/a	n/a		Medium
apo	15.00s	15sec_0_20200904_124746	CUT-PRESCISSION-ZAP-70(1-259)	206	220	IYGKTVYHYLISQDK	H	3	8.46	8.27-8.47	45	n/a	n/a	0.029	-0.001	20900000	611.756	n/a	n/a	n/a	n/a	611.775	n/a	n/a	n/a	n/a	0.9174	1.37	4.566	39.03	n/a	n/a	n/a		Medium
apo	15.00s	15sec_0_20200904_124746	CUT-PRESCISSION-ZAP-70(1-259)	206	220	IYGKTVYHYLISQDK	H	4	8.46	8.27-8.47	45	n/a	n/a	0.019	-0.001	20300000	459.085	n/a	n/a	n/a	n/a	459.09	n/a	n/a	n/a	n/a	0.8926	1.036	4.602	39.335	n/a	n/a	n/a		Medium
apo	15.00s	15sec_0_20200904_124746	CUT-PRESCISSION-ZAP-70(1-259)	207	213	YGKTVYH	H	2	3.25	4.16-4.47	69	n/a	n/a	0.017	0.015	163000000	435.031	n/a	n/a	n/a	n/a	435.049	n/a	n/a	n/a	n/a	0.8917	0.517	1.148	25.517	n/a	n/a	n/a		Medium
apo	15.00s	15sec_0_20200904_124746	CUT-PRESCISSION-ZAP-70(1-259)	207	216	YGKTVYHYLI	H	3	7.44	7.46-7.76	69	n/a	n/a	0.016	-0.001	133000000	420.462	n/a	n/a	n/a	n/a	420.472	n/a	n/a	n/a	n/a	0.9606	0.645	2.151	29.871	n/a	n/a	n/a		High
apo	15.00s	15sec_0_20200904_124746	CUT-PRESCISSION-ZAP-70(1-259)	208	220	GKTVYHYLISQDK	H	3	6.06	5.95-6.14	45	n/a	n/a	0.025	-0.001	18200000	519.403	n/a	n/a	n/a	n/a	519.282	n/a	n/a	n/a	n/a	0.8019	1.094	3.645	36.821	n/a	n/a	n/a		Medium
apo	15.00s	15sec_0_20200904_124746	CUT-PRESCISSION-ZAP-70(1-259)	208	220	GKTVYHYLISQDK	H	4	6.06	5.90-6.15	58	n/a	n/a	0.014	-0.001	8310000	389.734	n/a	n/a	n/a	n/a	389.73	n/a	n/a	n/a	n/a	0.9182	0.778	3.458	34.925	n/a	n/a	n/a		Medium
apo	15.00s	15sec_0_20200904_124746	CUT-PRESCISSION-ZAP-70(1-259)	209	215	KTVYHYL	H	2	6	5.78-5.98	46	n/a	n/a	0.02	0	17700000	463.03	n/a	n/a	n/a	n/a	463.047	n/a	n/a	n/a	n/a	0.8919	0.442	0.981	21.809	n/a	n/a	n/a		Medium
apo	15.00s	15sec_0_20200904_124746	CUT-PRESCISSION-ZAP-70(1-259)	209	215	KTVYHYL	H	3	6	5.75-5.95	45	n/a	n/a	0.011	-0.001	14800000	308.996	n/a	n/a	n/a	n/a	309	n/a	n/a	n/a	n/a	0.895	0.323	1.076	23.905	n/a	n/a	n/a		Medium
apo	15.00s	15sec_0_20200904_124746	CUT-PRESCISSION-ZAP-70(1-259)	209	220	KTVYHYLISQDK	H	2	5.73	5.64-5.94	68	n/a	n/a	0.036	-0.001	4080000	749.803	n/a	n/a	n/a	n/a	749.843	n/a	n/a	n/a	n/a	0.8835	1.495	3.323	36.917	n/a	n/a	n/a		Medium
apo	15.00s	15sec_0_20200904_124746	CUT-PRESCISSION-ZAP-70(1-259)	209	220	KTVYHYLISQDK	H	3	5.73	5.64-5.91	62	n/a	n/a	0.02	-0.001	17700000	500.219	n/a	n/a	n/a	n/a	500.216	n/a	n/a	n/a	n/a	0.906	0.967	3.222	35.804	n/a	n/a	n/a		Medium
apo	15.00s	15sec_0_20200904_124746	CUT-PRESCISSION-ZAP-70(1-259)	209	223	KTVYHYLISQDKAGK	H	4	5.17	4.98-5.18	45	n/a	n/a	0.017	-0.001	15300000	439.804	n/a	n/a	n/a	n/a	439.785	n/a	n/a	n/a	n/a	0.9257	0.956	4.25	36.328	n/a	n/a	n/a		High
apo	15.00s	15sec_0_20200904_124746	CUT-PRESCISSION-ZAP-70(1-259)	210	215	TVYHYL	H	2	7.38	6.94-7.24	69	n/a	n/a	0.015	-0.001	1130000000	398.838	n/a	n/a	n/a	n/a	398.849	n/a	n/a	n/a	n/a	0.9593	0.397	0.882	24.499	n/a	n/a	n/a		High
apo	15.00s	15sec_0_20200904_124746	CUT-PRESCISSION-ZAP-70(1-259)	210	220	TVYHYLISQDK	H	2	6.84	6.58-6.86	63	n/a	n/a	0.034	-0.001	37500000	685.637	n/a	n/a	n/a	n/a	685.692	n/a	n/a	n/a	n/a	0.9065	1.397	3.105	38.337	n/a	n/a	n/a		Medium
apo	15.00s	15sec_0_20200904_124746	CUT-PRESCISSION-ZAP-70(1-259)	210	223	TVYHYLISQDKAGK	H	2	6.13	6.04-6.24	46	n/a	n/a	0.042	-0.001	9550000	814.464	n/a	n/a	n/a	n/a	814.446	n/a	n/a	n/a	n/a	0.9047	2.128	4.729	43.784	n/a	n/a	n/a		High
apo	15.00s	15sec_0_20200904_124746	CUT-PRESCISSION-ZAP-70(1-259)	210	223	TVYHYLISQDKAGK	H	3	6.13	6.02-6.25	54	n/a	n/a	0.024	-0.001	64600000	543.302	n/a	n/a	n/a	n/a	543.281	n/a	n/a	n/a	n/a	0.9261	1.349	4.496	41.629	n/a	n/a	n/a		Medium
apo	15.00s	15sec_0_20200904_124746	CUT-PRESCISSION-ZAP-70(1-259)	210	223	TVYHYLISQDKAGK	H	4	6.13	5.93-6.13	45	n/a	n/a	0.015	-0.001	35900000	407.754	n/a	n/a	n/a	n/a	407.754	n/a	n/a	n/a	n/a	0.9193	1.046	4.648	43.033	n/a	n/a	n/a		Medium
apo	15.00s	15sec_0_20200904_124746	CUT-PRESCISSION-ZAP-70(1-259)	211	215	VYHYL	H	2	6.55	6.28-6.48	46	n/a	n/a	0.012	0	73300000	348.27	n/a	n/a	n/a	n/a	348.276	n/a	n/a	n/a	n/a	0.9454	0.362	0.805	29.815	n/a	n/a	n/a		Medium
apo	15.00s	15sec_0_20200904_124746	CUT-PRESCISSION-ZAP-70(1-259)	214	220	YLISQDK	H	2	4.37	4.18-4.48	68	n/a	n/a	0.017	-0.001	165000000	434.976	n/a	n/a	n/a	n/a	434.989	n/a	n/a	n/a	n/a	0.9478	0.99	2.201	48.912	n/a	n/a	n/a		High
apo	15.00s	15sec_0_20200904_124746	CUT-PRESCISSION-ZAP-70(1-259)	214	223	YLISQDKAGK	H	2	3.6	3.49-3.69	46	n/a	n/a	0.025	-0.001	29500000	563.75	n/a	n/a	n/a	n/a	563.692	n/a	n/a	n/a	n/a	0.9149	1.63	3.621	50.297	n/a	n/a	n/a		Medium
apo	15.00s	15sec_0_20200904_124746	CUT-PRESCISSION-ZAP-70(1-259)	214	223	YLISQDKAGK	H	3	3.6	3.35-3.60	57	n/a	n/a	0.014	-0.001	53200000	376.144	n/a	n/a	n/a	n/a	376.152	n/a	n/a	n/a	n/a	0.9227	1.05	3.499	48.594	n/a	n/a	n/a		Medium
apo	15.00s	15sec_0_20200904_124746	CUT-PRESCISSION-ZAP-70(1-259)	220	235	KAGKYCIPEGTKFDTL	H	3	7.72	7.58-7.97	90	n/a	n/a	0.027	-0.001	12500000	592.358	n/a	n/a	n/a	n/a	592.191	n/a	n/a	n/a	n/a	0.7482	0.907	3.023	25.839	n/a	n/a	n/a		Medium
apo	15.00s	15sec_0_20200904_124746	CUT-PRESCISSION-ZAP-70(1-259)	221	232	AGKYCIPEGTKF	H	3	7	7.03-7.33	68	n/a	n/a	0.018	-0.001	7670000	439.547	n/a	n/a	n/a	n/a	439.513	n/a	n/a	n/a	n/a	0.7363	0.74	2.467	30.456	n/a	n/a	n/a		Medium
apo	15.00s	15sec_0_20200904_124746	CUT-PRESCISSION-ZAP-70(1-259)	221	235	AGKYCIPEGTKFDTL	H	3	8.45	8.39-8.58	45	n/a	n/a	0.025	-0.001	16000000	549.789	n/a	n/a	n/a	n/a	549.584	n/a	n/a	n/a	n/a	0.797	1.066	3.552	32.887	n/a	n/a	n/a		Medium
apo	15.00s	15sec_0_20200904_124746	CUT-PRESCISSION-ZAP-70(1-259)	223	229	KYCIPEG	H	2	3.37	3.28-3.48	46	n/a	n/a	0.016	0.009	993000	406.182	n/a	n/a	n/a	n/a	406.106	n/a	n/a	n/a	n/a	0.7577	0.567	1.261	35.021	n/a	n/a	n/a		Medium
apo	15.00s	15sec_0_20200904_124746	CUT-PRESCISSION-ZAP-70(1-259)	224	232	YCIPEGTKF	H	2	7.71	7.89-8.19	68	n/a	n/a	0.022	-0.001	32300000	530.889	n/a	n/a	n/a	n/a	530.5	n/a	n/a	n/a	n/a	0.5958	1.042	2.315	42.873	n/a	n/a	n/a		Medium
apo	15.00s	15sec_0_20200904_124746	CUT-PRESCISSION-ZAP-70(1-259)	224	235	YCIPEGTKFDTL	H	2	9.36	9.20-9.40	46	n/a	n/a	0.039	-0.001	41000000	695.873	n/a	n/a	n/a	n/a	695.823	n/a	n/a	n/a	n/a	0.8557	1.553	3.451	42.603	n/a	n/a	n/a		Medium
apo	15.00s	15sec_0_20200904_124746	CUT-PRESCISSION-ZAP-70(1-259)	225	232	CIPEGTKF	H	2	5.82	5.68-5.88	45	n/a	n/a	0.017	-0.001	9560000	449.029	n/a	n/a	n/a	n/a	449.033	n/a	n/a	n/a	n/a	0.8654	0.819	1.821	40.462	n/a	n/a	n/a		Medium
apo	15.00s	15sec_0_20200904_124746	CUT-PRESCISSION-ZAP-70(1-259)	225	235	CIPEGTKFDTL	H	2	7.83	7.80-7.99	45	n/a	n/a	0.028	-0.001	8730000	615.494	n/a	n/a	n/a	n/a	614.313	n/a	n/a	n/a	n/a	0.5378	2.665	5.922	82.249	n/a	n/a	n/a		Medium
apo	15.00s	15sec_0_20200904_124746	CUT-PRESCISSION-ZAP-70(1-259)	228	233	EGTKFD	H	2	2.89	2.93-3.13	46	n/a	n/a	0.012	-0.001	10800000	349.552	n/a	n/a	n/a	n/a	349.567	n/a	n/a	n/a	n/a	0.9378	0.587	1.304	36.22	n/a	n/a	n/a		Medium
apo	15.00s	15sec_0_20200904_124746	CUT-PRESCISSION-ZAP-70(1-259)	228	235	EGTKFDTL	H	2	6.54	6.49-6.79	68	n/a	n/a	0.018	0	74100000	457.367	n/a	n/a	n/a	n/a	456.815	n/a	n/a	n/a	n/a	0.6768	1.236	2.747	50.867	n/a	n/a	n/a		Medium
apo	15.00s	15sec_0_20200904_124746	CUT-PRESCISSION-ZAP-70(1-259)	228	238	EGTKFDTLWQL	H	2	12.19	12.02-12.32	68	n/a	n/a	0.032	-0.001	2290000	670.666	n/a	n/a	n/a	n/a	670.356	n/a	n/a	n/a	n/a	0.7512	0.923	2.051	25.317	n/a	n/a	n/a		Medium
apo	15.00s	15sec_0_20200904_124746	CUT-PRESCISSION-ZAP-70(1-259)	229	235	GTKFDTL	H	2	6.44	6.51-6.71	46	n/a	n/a	0.012	-0.001	29900000	391.959	n/a	n/a	n/a	n/a	391.936	n/a	n/a	n/a	n/a	0.7492	0.423	0.941	20.908	n/a	n/a	n/a		Medium
apo	15.00s	15sec_0_20200904_124746	CUT-PRESCISSION-ZAP-70(1-259)	229	238	GTKFDTLWQL	H	2	11.98	11.86-12.16	68	n/a	n/a	0.027	-0.001	9270000	605.754	n/a	n/a	n/a	n/a	605.736	n/a	n/a	n/a	n/a	0.887	0.504	1.12	15.552	n/a	n/a	n/a		Medium
apo	15.00s	15sec_0_20200904_124746	CUT-PRESCISSION-ZAP-70(1-259)	232	238	FDTLWQL	H	2	12.99	12.93-13.33	91	n/a	n/a	0.02	-0.001	8040000	462.286	n/a	n/a	n/a	n/a	462.322	n/a	n/a	n/a	n/a	0.8975	0.314	0.698	15.509	n/a	n/a	n/a		Medium
apo	15.00s	15sec_0_20200904_124746	CUT-PRESCISSION-ZAP-70(1-259)	233	238	DTLWQL	H	2	12.07	11.90-12.20	68	n/a	n/a	0.015	-0.001	46300000	388.716	n/a	n/a	n/a	n/a	388.737	n/a	n/a	n/a	n/a	0.943	0.299	0.665	18.471	n/a	n/a	n/a		High
apo	15.00s	15sec_0_20200904_124746	CUT-PRESCISSION-ZAP-70(1-259)	234	238	TLWQL	H	2	11.59	11.27-11.58	69	n/a	n/a	0.011	-0.001	86400000	330.994	n/a	n/a	n/a	n/a	331.011	n/a	n/a	n/a	n/a	0.9342	0.124	0.275	10.187	n/a	n/a	n/a		High
apo	15.00s	15sec_0_20200904_124746	CUT-PRESCISSION-ZAP-70(1-259)	234	240	TLWQLVE	H	2	11.87	11.72-12.02	67	n/a	n/a	0.019	-0.001	8710000	445.21	n/a	n/a	n/a	n/a	445.11	n/a	n/a	n/a	n/a	0.8115	0.134	0.299	6.642	n/a	n/a	n/a		Medium
apo	15.00s	15sec_0_20200904_124746	CUT-PRESCISSION-ZAP-70(1-259)	236	240	WQLVE	H	1	9.84	8.98-9.17	45	n/a	n/a	0.035	-0.001	536000000	674.78	n/a	n/a	n/a	n/a	674.78	n/a	n/a	n/a	n/a	0.9518	-0.034	-0.038	-1.414	n/a	n/a	n/a		High
apo	15.00s	15sec_0_20200904_124746	CUT-PRESCISSION-ZAP-70(1-259)	236	241	WQLVEY	H	2	10.62	10.47-10.77	68	n/a	n/a	0.016	-0.001	34400000	419.502	n/a	n/a	n/a	n/a	419.473	n/a	n/a	n/a	n/a	0.9096	0.118	0.261	7.259	n/a	n/a	n/a		High
apo	15.00s	15sec_0_20200904_124746	CUT-PRESCISSION-ZAP-70(1-259)	239	243	VEYLK	H	2	3.86	3.86-4.16	68	n/a	n/a	0.011	-0.001	175000000	326.393	n/a	n/a	n/a	n/a	326.393	n/a	n/a	n/a	n/a	0.9357	0.006	0.012	0.459	n/a	n/a	n/a		Medium
apo	15.00s	15sec_0_20200904_124746	CUT-PRESCISSION-ZAP-70(1-259)	239	244	VEYLKL	H	2	8.53	8.54-8.84	68	n/a	n/a	0.015	-0.001	154000000	382.97	n/a	n/a	n/a	n/a	382.988	n/a	n/a	n/a	n/a	0.9297	0.033	0.073	2.027	n/a	n/a	n/a		High
apo	15.00s	15sec_0_20200904_124746	CUT-PRESCISSION-ZAP-70(1-259)	239	249	VEYLKLKADGL	H	2	8.1	8.10-8.30	46	n/a	n/a	0.026	-0.001	4030000	626.679	n/a	n/a	n/a	n/a	626.78	n/a	n/a	n/a	n/a	0.8216	1.591	3.537	43.661	n/a	n/a	n/a		Medium
apo	15.00s	15sec_0_20200904_124746	CUT-PRESCISSION-ZAP-70(1-259)	239	249	VEYLKLKADGL	H	3	8.1	8.09-8.39	68	n/a	n/a	0.016	-0.001	16800000	418.102	n/a	n/a	n/a	n/a	418.139	n/a	n/a	n/a	n/a	0.9078	0.957	3.189	39.372	n/a	n/a	n/a		Medium
apo	15.00s	15sec_0_20200904_124746	CUT-PRESCISSION-ZAP-70(1-259)	239	250	VEYLKLKADGLI	H	2	9.18	9.08-9.28	46	n/a	n/a	0.033	-0.001	15800000	683.526	n/a	n/a	n/a	n/a	683.556	n/a	n/a	n/a	n/a	0.9222	1.812	4.026	44.734	n/a	n/a	n/a		Medium
apo	15.00s	15sec_0_20200904_124746	CUT-PRESCISSION-ZAP-70(1-259)	239	251	VEYLKLKADGLIY	H	2	9.7	9.62-9.82	46	n/a	n/a	0.037	-0.001	7860000	765.578	n/a	n/a	n/a	n/a	765.664	n/a	n/a	n/a	n/a	0.8751	2.279	5.064	51.154	n/a	n/a	n/a		Medium
apo	15.00s	15sec_0_20200904_124746	CUT-PRESCISSION-ZAP-70(1-259)	239	251	VEYLKLKADGLIY	H	3	9.7	9.56-9.96	90	n/a	n/a	0.023	-0.001	30000000	510.651	n/a	n/a	n/a	n/a	510.719	n/a	n/a	n/a	n/a	0.8823	1.438	4.792	48.408	n/a	n/a	n/a		Medium
apo	15.00s	15sec_0_20200904_124746	CUT-PRESCISSION-ZAP-70(1-259)	239	252	VEYLKLKADGLIYC	H	2	10.11	10.12-10.32	46	n/a	n/a	0.039	-0.002	4000000	817.379	n/a	n/a	n/a	n/a	817.468	n/a	n/a	n/a	n/a	0.7187	2.149	4.775	44.216	n/a	n/a	n/a		Medium
apo	15.00s	15sec_0_20200904_124746	CUT-PRESCISSION-ZAP-70(1-259)	239	252	VEYLKLKADGLIYC	H	3	10.11	10.09-10.29	45	n/a	n/a	0.024	-0.001	20500000	545.261	n/a	n/a	n/a	n/a	545.305	n/a	n/a	n/a	n/a	0.8806	1.523	5.077	47.009	n/a	n/a	n/a		Medium
apo	15.00s	15sec_0_20200904_124746	CUT-PRESCISSION-ZAP-70(1-259)	241	247	YLKLKAD	H	2	4.12	3.97-4.27	68	n/a	n/a	0.014	0	14300000	426.814	n/a	n/a	n/a	n/a	426.916	n/a	n/a	n/a	n/a	0.7129	0.806	1.792	39.825	n/a	n/a	n/a		Medium
apo	15.00s	15sec_0_20200904_124746	CUT-PRESCISSION-ZAP-70(1-259)	241	249	YLKLKADGL	H	2	6.95	6.67-6.89	49	n/a	n/a	0.021	-0.001	42200000	512.635	n/a	n/a	n/a	n/a	512.696	n/a	n/a	n/a	n/a	0.9329	1.556	3.458	54.895	n/a	n/a	n/a		Medium
apo	15.00s	15sec_0_20200904_124746	CUT-PRESCISSION-ZAP-70(1-259)	241	249	YLKLKADGL	H	3	6.95	6.80-7.10	68	n/a	n/a	0.012	-0.001	72100000	342.031	n/a	n/a	n/a	n/a	342.075	n/a	n/a	n/a	n/a	0.9231	0.962	3.207	50.904	n/a	n/a	n/a		Medium
apo	15.00s	15sec_0_20200904_124746	CUT-PRESCISSION-ZAP-70(1-259)	241	250	YLKLKADGLI	H	2	8.4	7.88-8.18	69	n/a	n/a	0.026	-0.001	250000000	569.744	n/a	n/a	n/a	n/a	569.819	n/a	n/a	n/a	n/a	0.9359	2.067	4.593	63.791	n/a	n/a	n/a		High
apo	15.00s	15sec_0_20200904_124746	CUT-PRESCISSION-ZAP-70(1-259)	241	251	YLKLKADGLIY	H	2	8.99	7.56-8.01	103	n/a	n/a	0.029	-0.003	388000000	652.692	n/a	n/a	n/a	n/a	652.738	n/a	n/a	n/a	n/a	0.9119	3.441	7.647	94.405	n/a	n/a	n/a		High
apo	15.00s	15sec_0_20200904_124746	CUT-PRESCISSION-ZAP-70(1-259)	241	251	YLKLKADGLIY	H	3	8.99	8.95-9.25	70	n/a	n/a	0.017	-0.001	111000000	434.521	n/a	n/a	n/a	n/a	434.581	n/a	n/a	n/a	n/a	0.9388	1.345	4.484	55.361	n/a	n/a	n/a		Medium
apo	15.00s	15sec_0_20200904_124746	CUT-PRESCISSION-ZAP-70(1-259)	242	249	LKLKADGL	H	2	5.93	5.57-5.87	68	n/a	n/a	0.017	-0.001	92700000	430.998	n/a	n/a	n/a	n/a	431.071	n/a	n/a	n/a	n/a	0.9283	1.486	3.302	61.153	n/a	n/a	n/a		Medium
apo	15.00s	15sec_0_20200904_124746	CUT-PRESCISSION-ZAP-70(1-259)	242	250	LKLKADGLI	H	2	7.22	7.18-7.39	48	n/a	n/a	0.02	-0.001	103000000	487.783	n/a	n/a	n/a	n/a	487.865	n/a	n/a	n/a	n/a	0.9276	1.697	3.77	59.849	n/a	n/a	n/a		Medium
apo	15.00s	15sec_0_20200904_124746	CUT-PRESCISSION-ZAP-70(1-259)	242	250	LKLKADGLI	H	3	7.22	7.07-7.38	69	n/a	n/a	0.011	-0.001	83200000	325.496	n/a	n/a	n/a	n/a	325.555	n/a	n/a	n/a	n/a	0.9198	1.102	3.674	58.314	n/a	n/a	n/a		High
apo	15.00s	15sec_0_20200904_124746	CUT-PRESCISSION-ZAP-70(1-259)	242	251	LKLKADGLIY	H	2	8.17	7.88-8.18	69	n/a	n/a	0.026	-0.001	250000000	569.744	n/a	n/a	n/a	n/a	569.819	n/a	n/a	n/a	n/a	0.9359	2.064	4.586	63.695	n/a	n/a	n/a		High
apo	15.00s	15sec_0_20200904_124746	CUT-PRESCISSION-ZAP-70(1-259)	242	251	LKLKADGLIY	H	3	8.17	7.96-8.26	69	n/a	n/a	0.014	-0.001	383000000	380.102	n/a	n/a	n/a	n/a	380.148	n/a	n/a	n/a	n/a	0.9384	1.313	4.376	60.784	n/a	n/a	n/a		High
apo	15.00s	15sec_0_20200904_124746	CUT-PRESCISSION-ZAP-70(1-259)	242	252	LKLKADGLIYC	H	3	8.65	8.53-8.83	69	n/a	n/a	0.017	-0.001	78900000	414.652	n/a	n/a	n/a	n/a	414.721	n/a	n/a	n/a	n/a	0.8929	1.495	4.985	61.543	n/a	n/a	n/a		High
apo	15.00s	15sec_0_20200904_124746	CUT-PRESCISSION-ZAP-70(1-259)	242	253	LKLKADGLIYCL	H	2	10.84	10.93-11.13	45	n/a	n/a	0.033	-0.001	23100000	678.455	n/a	n/a	n/a	n/a	678.568	n/a	n/a	n/a	n/a	0.9176	2.648	5.885	65.385	n/a	n/a	n/a		Medium
apo	15.00s	15sec_0_20200904_124746	CUT-PRESCISSION-ZAP-70(1-259)	242	253	LKLKADGLIYCL	H	3	10.84	10.85-11.15	69	n/a	n/a	0.018	-0.001	96000000	452.561	n/a	n/a	n/a	n/a	452.659	n/a	n/a	n/a	n/a	0.9046	1.677	5.59	62.107	n/a	n/a	n/a		High
apo	15.00s	15sec_0_20200904_124746	CUT-PRESCISSION-ZAP-70(1-259)	242	254	LKLKADGLIYCLK	H	4	9.13	9.22-9.52	69	n/a	n/a	0.013	-0.001	3470000	371.993	n/a	n/a	n/a	n/a	372.031	n/a	n/a	n/a	n/a	0.8572	1.535	6.822	68.904	n/a	n/a	n/a		Medium
apo	15.00s	15sec_0_20200904_124746	CUT-PRESCISSION-ZAP-70(1-259)	243	251	KLKADGLIY	H	3	6.75	6.70-6.92	50	n/a	n/a	0.012	-0.001	65500000	342.051	n/a	n/a	n/a	n/a	342.094	n/a	n/a	n/a	n/a	0.9228	0.981	3.271	51.916	n/a	n/a	n/a		Medium
apo	15.00s	15sec_0_20200904_124746	CUT-PRESCISSION-ZAP-70(1-259)	245	251	KADGLIY	H	2	6.53	6.92-7.22	68	n/a	n/a	0.016	-0.004	696000000	390.655	n/a	n/a	n/a	n/a	390.661	n/a	n/a	n/a	n/a	0.8886	0.211	0.469	10.411	n/a	n/a	n/a		Medium
apo	15.00s	15sec_0_20200904_124746	CUT-PRESCISSION-ZAP-70(1-259)	250	254	IYCLK	H	2	5.43	5.25-5.45	46	n/a	n/a	0.011	-0.001	72000000	321.481	n/a	n/a	n/a	n/a	321.584	n/a	n/a	n/a	n/a	0.8856	1.139	2.531	93.724	n/a	n/a	n/a		Medium
apo	15.00s	15sec_0_20200904_124746	CUT-PRESCISSION-ZAP-70(1-259)	251	262	YCLKEACPNSSA	H	2	5.61	5.33-5.63	69	n/a	n/a	0.031	-0.001	138000000	646.95	n/a	n/a	n/a	n/a	646.998	n/a	n/a	n/a	n/a	0.9359	3.21	7.133	88.064	n/a	n/a	n/a		High
apo	15.00s	15sec_0_20200904_124746	CUT-PRESCISSION-ZAP-70(1-259)	252	262	CLKEACPNSSA	H	2	3.41	2.96-3.27	69	n/a	n/a	0.026	-0.001	163000000	565.087	n/a	n/a	n/a	n/a	565.153	n/a	n/a	n/a	n/a	0.9047	2.978	6.617	91.906	n/a	n/a	n/a		High
apo	15.00s	15sec_0_20200904_124746	CUT-PRESCISSION-ZAP-70(1-259)	253	258	LKEACP	H	2	3.03	3.06-3.26	46	n/a	n/a	0.011	-0.001	2550000	332.064	n/a	n/a	n/a	n/a	331.996	n/a	n/a	n/a	n/a	0.7789	1.2	2.666	98.745	n/a	n/a	n/a		Medium
apo	15.00s	15sec_0_20200904_124746	CUT-PRESCISSION-ZAP-70(1-259)	253	262	LKEACPNSSA	H	2	3.27	2.83-3.13	68	n/a	n/a	0.021	-0.001	188000000	513.139	n/a	n/a	n/a	n/a	513.194	n/a	n/a	n/a	n/a	0.9134	2.593	5.762	91.463	n/a	n/a	n/a		High
apo	15.00s	15sec_0_20201004_153325	CUT-PRESCISSION-ZAP-70(1-259)	1	7	GPHMPDP	H	2	4.78	4.64-4.94	69	n/a	n/a	0.014	0	676000000	376.533	n/a	n/a	n/a	n/a	376.582	n/a	n/a	n/a	n/a	0.9137	0.639	1.42	52.608	n/a	n/a	n/a		High
apo	15.00s	15sec_0_20201004_153325	CUT-PRESCISSION-ZAP-70(1-259)	1	10	GPHMPDPAAH	H	2	3.9	3.77-3.98	48	n/a	n/a	0.022	0	47900000	516.945	n/a	n/a	n/a	n/a	516.846	n/a	n/a	n/a	n/a	0.825	1.25	2.778	51.439	n/a	n/a	n/a		Medium
apo	15.00s	15sec_0_20201004_153325	CUT-PRESCISSION-ZAP-70(1-259)	1	10	GPHMPDPAAH	H	3	3.9	3.79-4.10	69	n/a	n/a	0.013	0	130000000	344.914	n/a	n/a	n/a	n/a	344.911	n/a	n/a	n/a	n/a	0.8437	0.888	2.961	54.829	n/a	n/a	n/a		Medium
apo	15.00s	15sec_0_20201004_153325	CUT-PRESCISSION-ZAP-70(1-259)	1	12	GPHMPDPAAHLP	H	2	7.11	7.06-7.35	68	n/a	n/a	0.028	0	50600000	621.93	n/a	n/a	n/a	n/a	621.73	n/a	n/a	n/a	n/a	0.8551	0.687	1.526	24.23	n/a	n/a	n/a		Medium
apo	15.00s	15sec_0_20201004_153325	CUT-PRESCISSION-ZAP-70(1-259)	1	12	GPHMPDPAAHLP	H	3	7.11	7.32-7.52	46	n/a	n/a	0.015	0	9650000	414.775	n/a	n/a	n/a	n/a	414.841	n/a	n/a	n/a	n/a	0.8769	0.666	2.219	35.215	n/a	n/a	n/a		Medium
apo	15.00s	15sec_0_20201004_153325	CUT-PRESCISSION-ZAP-70(1-259)	1	14	GPHMPDPAAHLPFF	H	2	11.4	11.04-11.34	69	n/a	n/a	0.04	-0.001	585000000	768.69	n/a	n/a	n/a	n/a	768.707	n/a	n/a	n/a	n/a	0.963	0.819	1.82	22.47	n/a	n/a	n/a		High
apo	15.00s	15sec_0_20201004_153325	CUT-PRESCISSION-ZAP-70(1-259)	1	14	GPHMPDPAAHLPFF	H	3	11.4	11.24-11.44	45	n/a	n/a	0.021	0	3900000000	512.783	n/a	n/a	n/a	n/a	512.794	n/a	n/a	n/a	n/a	0.955	0.532	1.773	21.886	n/a	n/a	n/a		High
apo	15.00s	15sec_0_20201004_153325	CUT-PRESCISSION-ZAP-70(1-259)	1	14	GPHMPDPAAHLPFF	H	3	14.38	14.50-14.70	46	n/a	n/a	0.022	0	1310000	512.518	n/a	n/a	n/a	n/a	512.539	n/a	n/a	n/a	n/a	0.9092	0.361	1.202	14.836	n/a	n/a	n/a		Medium
apo	15.00s	15sec_0_20201004_153325	CUT-PRESCISSION-ZAP-70(1-259)	1	14	GPHMPDPAAHLPFF	H	3	17.72	15.79-15.91	28	n/a	n/a	0.019	-0.001	170000	512.639	n/a	n/a	n/a	n/a	512.62	n/a	n/a	n/a	n/a	0.7876	0.423	1.411	17.416	n/a	n/a	n/a		Medium
apo	15.00s	15sec_0_20201004_153325	CUT-PRESCISSION-ZAP-70(1-259)	1	15	GPHMPDPAAHLPFFY	H	2	11.63	11.46-11.66	45	n/a	n/a	0.048	-0.001	48800000	850.407	n/a	n/a	n/a	n/a	850.43	n/a	n/a	n/a	n/a	0.9523	0.963	2.14	23.78	n/a	n/a	n/a		High
apo	15.00s	15sec_0_20201004_153325	CUT-PRESCISSION-ZAP-70(1-259)	1	15	GPHMPDPAAHLPFFY	H	3	11.63	11.49-11.68	45	n/a	n/a	0.026	0	465000000	567.275	n/a	n/a	n/a	n/a	567.28	n/a	n/a	n/a	n/a	0.9706	0.635	2.118	23.532	n/a	n/a	n/a		High
apo	15.00s	15sec_0_20201004_153325	CUT-PRESCISSION-ZAP-70(1-259)	1	16	GPHMPDPAAHLPFFYG	H	2	11.26	11.25-11.54	68	n/a	n/a	0.049	-0.001	52300000	878.858	n/a	n/a	n/a	n/a	878.868	n/a	n/a	n/a	n/a	0.9353	0.905	2.011	20.316	n/a	n/a	n/a		High
apo	15.00s	15sec_0_20201004_153325	CUT-PRESCISSION-ZAP-70(1-259)	1	16	GPHMPDPAAHLPFFYG	H	3	11.26	11.17-11.37	46	n/a	n/a	0.027	0	335000000	586.258	n/a	n/a	n/a	n/a	586.279	n/a	n/a	n/a	n/a	0.9569	0.602	2.007	20.268	n/a	n/a	n/a		High
apo	15.00s	15sec_0_20201004_153325	CUT-PRESCISSION-ZAP-70(1-259)	4	14	MPDPAAHLPFF	H	2	12.22	12.07-12.29	50	n/a	n/a	0.03	0	104000000	622.59	n/a	n/a	n/a	n/a	622.645	n/a	n/a	n/a	n/a	0.878	0.357	0.794	12.597	n/a	n/a	n/a		Medium
apo	15.00s	15sec_0_20201004_153325	CUT-PRESCISSION-ZAP-70(1-259)	6	14	DPAAHLPFF	H	2	11.45	11.54-11.84	68	n/a	n/a	0.021	0	334000000	508.537	n/a	n/a	n/a	n/a	508.551	n/a	n/a	n/a	n/a	0.9472	0.476	1.057	19.569	n/a	n/a	n/a		Medium
apo	15.00s	15sec_0_20201004_153325	CUT-PRESCISSION-ZAP-70(1-259)	6	15	DPAAHLPFFY	H	2	11.87	11.74-12.04	69	n/a	n/a	0.03	0	113000000	590.319	n/a	n/a	n/a	n/a	590.344	n/a	n/a	n/a	n/a	0.9051	0.665	1.477	23.448	n/a	n/a	n/a		High
apo	15.00s	15sec_0_20201004_153325	CUT-PRESCISSION-ZAP-70(1-259)	6	20	DPAAHLPFFYGSISR	H	2	10.42	10.25-10.44	45	n/a	n/a	0.047	-0.001	59900000	841.364	n/a	n/a	n/a	n/a	841.462	n/a	n/a	n/a	n/a	0.9225	1.418	3.152	29.183	n/a	n/a	n/a		High
apo	15.00s	15sec_0_20201004_153325	CUT-PRESCISSION-ZAP-70(1-259)	6	20	DPAAHLPFFYGSISR	H	3	10.42	10.21-10.51	69	n/a	n/a	0.025	0	436000000	561.277	n/a	n/a	n/a	n/a	561.294	n/a	n/a	n/a	n/a	0.9525	0.971	3.237	29.977	n/a	n/a	n/a		High
apo	15.00s	15sec_0_20201004_153325	CUT-PRESCISSION-ZAP-70(1-259)	6	21	DPAAHLPFFYGSISRA	H	2	10.57	10.48-10.68	46	n/a	n/a	0.045	-0.001	7110000	877.209	n/a	n/a	n/a	n/a	877.4	n/a	n/a	n/a	n/a	0.7797	1.683	3.739	31.961	n/a	n/a	n/a		Medium
apo	15.00s	15sec_0_20201004_153325	CUT-PRESCISSION-ZAP-70(1-259)	6	21	DPAAHLPFFYGSISRA	H	3	10.57	10.38-10.78	90	n/a	n/a	0.026	0	51700000	585.084	n/a	n/a	n/a	n/a	585.174	n/a	n/a	n/a	n/a	0.829	1.065	3.55	30.343	n/a	n/a	n/a		Medium
apo	15.00s	15sec_0_20201004_153325	CUT-PRESCISSION-ZAP-70(1-259)	8	14	AAHLPFF	H	1	11.07	10.91-11.11	46	n/a	n/a	0.037	0.001	19300000	803.795	n/a	n/a	n/a	n/a	803.246	n/a	n/a	n/a	n/a	0.5273	0.583	0.648	18	n/a	n/a	n/a		Medium
apo	15.00s	15sec_0_20201004_153325	CUT-PRESCISSION-ZAP-70(1-259)	8	14	AAHLPFF	H	2	11.07	10.91-11.11	45	n/a	n/a	0.016	0	352000000	402.142	n/a	n/a	n/a	n/a	402.139	n/a	n/a	n/a	n/a	0.9391	0.185	0.412	11.44	n/a	n/a	n/a		High
apo	15.00s	15sec_0_20201004_153325	CUT-PRESCISSION-ZAP-70(1-259)	8	15	AAHLPFFY	H	2	11.45	11.19-11.49	69	n/a	n/a	0.021	0	189000000	483.764	n/a	n/a	n/a	n/a	483.783	n/a	n/a	n/a	n/a	0.9334	0.221	0.491	10.913	n/a	n/a	n/a		High
apo	15.00s	15sec_0_20201004_153325	CUT-PRESCISSION-ZAP-70(1-259)	8	20	AAHLPFFYGSISR	H	2	9.87	9.62-9.93	69	n/a	n/a	0.038	-0.001	88900000	734.914	n/a	n/a	n/a	n/a	734.911	n/a	n/a	n/a	n/a	0.9476	0.9	2.001	22.233	n/a	n/a	n/a		High
apo	15.00s	15sec_0_20201004_153325	CUT-PRESCISSION-ZAP-70(1-259)	8	20	AAHLPFFYGSISR	H	3	9.87	9.61-10.01	91	n/a	n/a	0.021	0	483000000	490.243	n/a	n/a	n/a	n/a	490.251	n/a	n/a	n/a	n/a	0.9665	0.688	2.295	25.497	n/a	n/a	n/a		Medium
apo	15.00s	15sec_0_20201004_153325	CUT-PRESCISSION-ZAP-70(1-259)	8	21	AAHLPFFYGSISRA	H	3	9.92	9.88-10.18	68	n/a	n/a	0.022	0	29600000	514.136	n/a	n/a	n/a	n/a	514.153	n/a	n/a	n/a	n/a	0.8862	0.648	2.161	21.829	n/a	n/a	n/a		Medium
apo	15.00s	15sec_0_20201004_153325	CUT-PRESCISSION-ZAP-70(1-259)	8	22	AAHLPFFYGSISRAE	H	3	9.94	9.82-10.02	45	n/a	n/a	0.024	-0.001	6020000	557.124	n/a	n/a	n/a	n/a	557.155	n/a	n/a	n/a	n/a	0.7638	0.809	2.698	24.982	n/a	n/a	n/a		Medium
apo	15.00s	15sec_0_20201004_153325	CUT-PRESCISSION-ZAP-70(1-259)	9	14	AHLPFF	H	2	10.55	10.58-10.78	46	n/a	n/a	0.013	0	526000000	366.51	n/a	n/a	n/a	n/a	366.521	n/a	n/a	n/a	n/a	0.9572	0.088	0.196	7.253	n/a	n/a	n/a		High
apo	15.00s	15sec_0_20201004_153325	CUT-PRESCISSION-ZAP-70(1-259)	9	14	AHLPFF	H	2	12.37	11.33-11.73	90	n/a	n/a	0.013	0	60400000	366.476	n/a	n/a	n/a	n/a	366.493	n/a	n/a	n/a	n/a	0.9356	0.087	0.194	7.186	n/a	n/a	n/a		High
apo	15.00s	15sec_0_20201004_153325	CUT-PRESCISSION-ZAP-70(1-259)	9	15	AHLPFFY	H	2	11.49	11.54-11.84	68	n/a	n/a	0.018	0	244000000	448.122	n/a	n/a	n/a	n/a	448.121	n/a	n/a	n/a	n/a	0.958	0.107	0.238	6.604	n/a	n/a	n/a		High
apo	15.00s	15sec_0_20201004_153325	CUT-PRESCISSION-ZAP-70(1-259)	9	16	AHLPFFYG	H	2	10.66	10.79-11.09	68	n/a	n/a	0.019	0	110000000	476.679	n/a	n/a	n/a	n/a	476.682	n/a	n/a	n/a	n/a	0.9533	0.17	0.378	8.407	n/a	n/a	n/a		High
apo	15.00s	15sec_0_20201004_153325	CUT-PRESCISSION-ZAP-70(1-259)	9	17	AHLPFFYGS	H	2	10.68	10.76-10.96	46	n/a	n/a	0.022	0	8160000	520.396	n/a	n/a	n/a	n/a	520.371	n/a	n/a	n/a	n/a	0.8637	0.344	0.764	14.155	n/a	n/a	n/a		Medium
apo	15.00s	15sec_0_20201004_153325	CUT-PRESCISSION-ZAP-70(1-259)	9	19	AHLPFFYGSIS	H	2	11.02	10.94-11.25	69	n/a	n/a	0.029	0	197000000	620.749	n/a	n/a	n/a	n/a	620.76	n/a	n/a	n/a	n/a	0.9646	0.554	1.23	17.088	n/a	n/a	n/a		High
apo	15.00s	15sec_0_20201004_153325	CUT-PRESCISSION-ZAP-70(1-259)	9	20	AHLPFFYGSISR	H	2	9.9	9.80-10.00	46	n/a	n/a	0.035	-0.001	246000000	699.188	n/a	n/a	n/a	n/a	699.171	n/a	n/a	n/a	n/a	0.9548	0.804	1.786	22.053	n/a	n/a	n/a		High
apo	15.00s	15sec_0_20201004_153325	CUT-PRESCISSION-ZAP-70(1-259)	9	20	AHLPFFYGSISR	H	3	9.9	9.81-10.00	45	n/a	n/a	0.02	0	642000000	466.439	n/a	n/a	n/a	n/a	466.435	n/a	n/a	n/a	n/a	0.9687	0.545	1.816	22.415	n/a	n/a	n/a		High
apo	15.00s	15sec_0_20201004_153325	CUT-PRESCISSION-ZAP-70(1-259)	9	21	AHLPFFYGSISRA	H	3	10.1	9.98-10.28	68	n/a	n/a	0.021	0	146000000	490.236	n/a	n/a	n/a	n/a	490.248	n/a	n/a	n/a	n/a	0.9606	0.684	2.279	25.328	n/a	n/a	n/a		High
apo	15.00s	15sec_0_20201004_153325	CUT-PRESCISSION-ZAP-70(1-259)	10	20	HLPFFYGSISR	H	2	9.38	9.28-9.54	59	n/a	n/a	0.032	0	21100000	663.572	n/a	n/a	n/a	n/a	663.462	n/a	n/a	n/a	n/a	0.825	0.786	1.746	24.252	n/a	n/a	n/a		Medium
apo	15.00s	15sec_0_20201004_153325	CUT-PRESCISSION-ZAP-70(1-259)	10	20	HLPFFYGSISR	H	3	9.38	9.27-9.47	45	n/a	n/a	0.018	0	18500000	442.526	n/a	n/a	n/a	n/a	442.551	n/a	n/a	n/a	n/a	0.8805	0.334	1.115	15.479	n/a	n/a	n/a		High
apo	15.00s	15sec_0_20201004_153325	CUT-PRESCISSION-ZAP-70(1-259)	11	15	LPFFY	H	1	12.52	12.52-12.82	68	n/a	n/a	0.035	-0.001	41600000	686.926	n/a	n/a	n/a	n/a	686.893	n/a	n/a	n/a	n/a	0.9318	0.066	0.073	2.696	n/a	n/a	n/a		Medium
apo	15.00s	15sec_0_20201004_153325	CUT-PRESCISSION-ZAP-70(1-259)	11	20	LPFFYGSISR	H	2	10.51	10.40-10.60	46	n/a	n/a	0.028	0	200000000	595.132	n/a	n/a	n/a	n/a	595.021	n/a	n/a	n/a	n/a	0.8689	0.805	1.79	24.855	n/a	n/a	n/a		Medium
apo	15.00s	15sec_0_20201004_153325	CUT-PRESCISSION-ZAP-70(1-259)	11	21	LPFFYGSISRA	H	2	10.4	10.35-10.65	67	n/a	n/a	0.029	-0.001	9440000	630.904	n/a	n/a	n/a	n/a	630.963	n/a	n/a	n/a	n/a	0.8095	1.214	2.699	33.315	n/a	n/a	n/a		Medium
apo	15.00s	15sec_0_20201004_153325	CUT-PRESCISSION-ZAP-70(1-259)	13	20	FFYGSISR	H	2	7.37	7.44-7.75	69	n/a	n/a	0.02	0	253000000	489.845	n/a	n/a	n/a	n/a	489.857	n/a	n/a	n/a	n/a	0.9386	0.797	1.771	32.789	n/a	n/a	n/a		Medium
apo	15.00s	15sec_0_20201004_153325	CUT-PRESCISSION-ZAP-70(1-259)	15	21	YGSISRA	H	2	3.13	3.11-3.39	65	n/a	n/a	0.014	0	199000000	378.579	n/a	n/a	n/a	n/a	378.766	n/a	n/a	n/a	n/a	0.8143	1.177	2.616	58.129	n/a	n/a	n/a		Medium
apo	15.00s	15sec_0_20201004_153325	CUT-PRESCISSION-ZAP-70(1-259)	15	28	YGSISRAEAEEHLK	H	3	5.09	5.11-5.31	46	n/a	n/a	0.023	0	42200000	531.855	n/a	n/a	n/a	n/a	531.608	n/a	n/a	n/a	n/a	0.8098	0.949	3.165	29.305	n/a	n/a	n/a		Medium
apo	15.00s	15sec_0_20201004_153325	CUT-PRESCISSION-ZAP-70(1-259)	15	28	YGSISRAEAEEHLK	H	4	5.09	5.04-5.24	46	n/a	n/a	0.016	0	47600000	399.092	n/a	n/a	n/a	n/a	398.97	n/a	n/a	n/a	n/a	0.8174	0.671	2.98	27.595	n/a	n/a	n/a		Medium
apo	15.00s	15sec_0_20201004_153325	CUT-PRESCISSION-ZAP-70(1-259)	15	29	YGSISRAEAEEHLKL	H	4	7.14	7.06-7.26	46	n/a	n/a	0.017	0	66400000	427.132	n/a	n/a	n/a	n/a	427.151	n/a	n/a	n/a	n/a	0.8855	0.416	1.849	15.804	n/a	n/a	n/a		Medium
apo	15.00s	15sec_0_20201004_153325	CUT-PRESCISSION-ZAP-70(1-259)	16	28	GSISRAEAEEHLK	H	3	4.28	4.15-4.34	45	n/a	n/a	0.02	0	36500000	477.178	n/a	n/a	n/a	n/a	477.21	n/a	n/a	n/a	n/a	0.9314	0.611	2.037	20.571	n/a	n/a	n/a		High
apo	15.00s	15sec_0_20201004_153325	CUT-PRESCISSION-ZAP-70(1-259)	16	28	GSISRAEAEEHLK	H	4	4.28	4.06-4.46	91	n/a	n/a	0.013	0	36400000	358.147	n/a	n/a	n/a	n/a	358.16	n/a	n/a	n/a	n/a	0.8724	0.499	2.22	22.421	n/a	n/a	n/a		Medium
apo	15.00s	15sec_0_20201004_153325	CUT-PRESCISSION-ZAP-70(1-259)	17	25	SISRAEAEE	H	2	2.65	2.54-2.74	46	n/a	n/a	0.019	0	3590000	497.489	n/a	n/a	n/a	n/a	497.543	n/a	n/a	n/a	n/a	0.8373	1.042	2.316	36.754	n/a	n/a	n/a		Medium
apo	15.00s	15sec_0_20201004_153325	CUT-PRESCISSION-ZAP-70(1-259)	21	29	AEAEEHLKL	H	2	5.78	5.58-5.78	46	n/a	n/a	0.025	0	19600000	521.405	n/a	n/a	n/a	n/a	520.579	n/a	n/a	n/a	n/a	0.5989	0.459	1.02	16.195	n/a	n/a	n/a		Medium
apo	15.00s	15sec_0_20201004_153325	CUT-PRESCISSION-ZAP-70(1-259)	21	29	AEAEEHLKL	H	3	5.78	5.63-5.83	46	n/a	n/a	0.013	0	24400000	347.392	n/a	n/a	n/a	n/a	347.46	n/a	n/a	n/a	n/a	0.8114	0.034	0.114	1.808	n/a	n/a	n/a		Medium
apo	15.00s	15sec_0_20201004_153325	CUT-PRESCISSION-ZAP-70(1-259)	22	29	EAEEHLKL	H	2	5.49	5.57-5.87	69	n/a	n/a	0.021	0	109000000	485.086	n/a	n/a	n/a	n/a	485.072	n/a	n/a	n/a	n/a	0.9105	0.031	0.068	1.263	n/a	n/a	n/a		Medium
apo	15.00s	15sec_0_20201004_153325	CUT-PRESCISSION-ZAP-70(1-259)	22	29	EAEEHLKL	H	3	5.49	5.49-5.79	68	n/a	n/a	0.012	0	171000000	323.704	n/a	n/a	n/a	n/a	323.713	n/a	n/a	n/a	n/a	0.9356	0.026	0.086	1.591	n/a	n/a	n/a		High
apo	15.00s	15sec_0_20201004_153325	CUT-PRESCISSION-ZAP-70(1-259)	22	36	EAEEHLKLAGMADGL	H	2	8.55	8.63-8.91	64	n/a	n/a	0.042	0	95500000	794.077	n/a	n/a	n/a	n/a	793.862	n/a	n/a	n/a	n/a	0.85	1.224	2.721	23.254	n/a	n/a	n/a		Medium
apo	15.00s	15sec_0_20201004_153325	CUT-PRESCISSION-ZAP-70(1-259)	22	36	EAEEHLKLAGMADGL	H	3	8.55	8.62-8.82	45	n/a	n/a	0.022	0	244000000	529.672	n/a	n/a	n/a	n/a	529.572	n/a	n/a	n/a	n/a	0.8593	0.754	2.513	21.474	n/a	n/a	n/a		Medium
apo	15.00s	15sec_0_20201004_153325	CUT-PRESCISSION-ZAP-70(1-259)	24	36	EEHLKLAGMADGL	H	2	8.67	8.46-8.76	69	n/a	n/a	0.035	0	317000000	693.815	n/a	n/a	n/a	n/a	693.78	n/a	n/a	n/a	n/a	0.93	0.957	2.127	21.483	n/a	n/a	n/a		High
apo	15.00s	15sec_0_20201004_153325	CUT-PRESCISSION-ZAP-70(1-259)	24	36	EEHLKLAGMADGL	H	3	8.67	8.49-8.69	46	n/a	n/a	0.02	0	537000000	462.853	n/a	n/a	n/a	n/a	462.875	n/a	n/a	n/a	n/a	0.9323	0.676	2.252	22.752	n/a	n/a	n/a		High
apo	15.00s	15sec_0_20201004_153325	CUT-PRESCISSION-ZAP-70(1-259)	24	38	EEHLKLAGMADGLFL	H	2	11.73	11.61-11.91	68	n/a	n/a	0.044	0	20900000	824.084	n/a	n/a	n/a	n/a	823.899	n/a	n/a	n/a	n/a	0.8671	0.966	2.147	18.347	n/a	n/a	n/a		Medium
apo	15.00s	15sec_0_20201004_153325	CUT-PRESCISSION-ZAP-70(1-259)	24	38	EEHLKLAGMADGLFL	H	3	11.73	11.60-11.80	46	n/a	n/a	0.025	0	89900000	549.59	n/a	n/a	n/a	n/a	549.607	n/a	n/a	n/a	n/a	0.9569	0.634	2.113	18.057	n/a	n/a	n/a		High
apo	15.00s	15sec_0_20201004_153325	CUT-PRESCISSION-ZAP-70(1-259)	24	39	EEHLKLAGMADGLFLL	H	3	13.05	12.94-13.14	45	n/a	n/a	0.03	0	2120000	587.406	n/a	n/a	n/a	n/a	587.347	n/a	n/a	n/a	n/a	0.8177	0.651	2.171	17.229	n/a	n/a	n/a		Medium
apo	15.00s	15sec_0_20201004_153325	CUT-PRESCISSION-ZAP-70(1-259)	25	36	EHLKLAGMADGL	H	3	8.31	8.23-8.43	45	n/a	n/a	0.018	0	15200000	419.86	n/a	n/a	n/a	n/a	419.852	n/a	n/a	n/a	n/a	0.7385	0.661	2.204	24.488	n/a	n/a	n/a		Medium
apo	15.00s	15sec_0_20201004_153325	CUT-PRESCISSION-ZAP-70(1-259)	25	37	EHLKLAGMADGLF	H	3	10.32	10.30-10.69	90	n/a	n/a	0.017	0	5080000	468.672	n/a	n/a	n/a	n/a	468.684	n/a	n/a	n/a	n/a	0.8107	0.5	1.666	16.831	n/a	n/a	n/a		Medium
apo	15.00s	15sec_0_20201004_153325	CUT-PRESCISSION-ZAP-70(1-259)	25	38	EHLKLAGMADGLFL	H	2	11.43	11.38-11.68	68	n/a	n/a	0.037	0.029	14900000	760.198	n/a	n/a	n/a	n/a	760.222	n/a	n/a	n/a	n/a	0.8068	1.849	4.108	38.038	n/a	n/a	n/a		Medium
apo	15.00s	15sec_0_20201004_153325	CUT-PRESCISSION-ZAP-70(1-259)	26	36	HLKLAGMADGL	H	2	7.91	7.90-8.09	45	n/a	n/a	0.026	0	210000000	564.565	n/a	n/a	n/a	n/a	564.604	n/a	n/a	n/a	n/a	0.9037	0.917	2.037	25.144	n/a	n/a	n/a		Medium
apo	15.00s	15sec_0_20201004_153325	CUT-PRESCISSION-ZAP-70(1-259)	26	37	HLKLAGMADGLF	H	2	10.37	10.22-10.45	53	n/a	n/a	0.03	0	98300000	637.918	n/a	n/a	n/a	n/a	637.98	n/a	n/a	n/a	n/a	0.8892	0.676	1.501	16.68	n/a	n/a	n/a		High
apo	15.00s	15sec_0_20201004_153325	CUT-PRESCISSION-ZAP-70(1-259)	26	37	HLKLAGMADGLF	H	3	10.37	10.27-10.47	45	n/a	n/a	0.017	0	138000000	425.597	n/a	n/a	n/a	n/a	425.64	n/a	n/a	n/a	n/a	0.8898	0.437	1.457	16.188	n/a	n/a	n/a		High
apo	15.00s	15sec_0_20201004_153325	CUT-PRESCISSION-ZAP-70(1-259)	26	38	HLKLAGMADGLFL	H	2	11.35	11.25-11.45	45	n/a	n/a	0.035	-0.001	38400000	694.53	n/a	n/a	n/a	n/a	694.578	n/a	n/a	n/a	n/a	0.8603	0.741	1.647	16.635	n/a	n/a	n/a		Medium
apo	15.00s	15sec_0_20201004_153325	CUT-PRESCISSION-ZAP-70(1-259)	26	38	HLKLAGMADGLFL	H	3	11.35	11.27-11.54	61	n/a	n/a	0.019	0	90500000	463.321	n/a	n/a	n/a	n/a	463.351	n/a	n/a	n/a	n/a	0.8992	0.452	1.505	15.204	n/a	n/a	n/a		High
apo	15.00s	15sec_0_20201004_153325	CUT-PRESCISSION-ZAP-70(1-259)	27	36	LKLAGMADGL	H	2	8.87	8.90-9.09	45	n/a	n/a	0.021	0	161000000	496.017	n/a	n/a	n/a	n/a	496.059	n/a	n/a	n/a	n/a	0.9198	0.941	2.091	29.048	n/a	n/a	n/a		High
apo	15.00s	15sec_0_20201004_153325	CUT-PRESCISSION-ZAP-70(1-259)	27	38	LKLAGMADGLFL	H	2	12.41	12.38-12.62	56	n/a	n/a	0.029	0	33000000	626.097	n/a	n/a	n/a	n/a	626.115	n/a	n/a	n/a	n/a	0.9305	0.675	1.499	16.659	n/a	n/a	n/a		Medium
apo	15.00s	15sec_0_20201004_153325	CUT-PRESCISSION-ZAP-70(1-259)	28	39	KLAGMADGLFLL	H	2	12.8	12.69-13.10	91	n/a	n/a	0.028	-0.001	5210000	626.106	n/a	n/a	n/a	n/a	626.07	n/a	n/a	n/a	n/a	0.8009	0.646	1.435	15.945	n/a	n/a	n/a		Medium
apo	15.00s	15sec_0_20201004_153325	CUT-PRESCISSION-ZAP-70(1-259)	29	38	LAGMADGLFL	H	1	12.61	12.59-12.89	69	n/a	n/a	0.064	0	55300000	1009.56	n/a	n/a	n/a	n/a	1009.64	n/a	n/a	n/a	n/a	0.9133	1.442	1.603	22.259	n/a	n/a	n/a		High
apo	15.00s	15sec_0_20201004_153325	CUT-PRESCISSION-ZAP-70(1-259)	29	38	LAGMADGLFL	H	2	12.61	12.57-12.77	46	n/a	n/a	0.023	0	20500000	505.226	n/a	n/a	n/a	n/a	505.3	n/a	n/a	n/a	n/a	0.8304	0.654	1.454	20.191	n/a	n/a	n/a		Medium
apo	15.00s	15sec_0_20201004_153325	CUT-PRESCISSION-ZAP-70(1-259)	30	38	AGMADGLFL	H	2	12.08	11.73-11.93	45	n/a	n/a	0.018	0.006	59700000	448.115	n/a	n/a	n/a	n/a	448.156	n/a	n/a	n/a	n/a	0.9387	0.1	0.223	3.538	n/a	n/a	n/a		High
apo	15.00s	15sec_0_20201004_153325	CUT-PRESCISSION-ZAP-70(1-259)	37	41	FLLRQ	H	2	6.21	5.70-6.00	69	n/a	n/a	0.012	0	898000000	338.955	n/a	n/a	n/a	n/a	338.974	n/a	n/a	n/a	n/a	0.9505	0.057	0.127	4.717	n/a	n/a	n/a		High
apo	15.00s	15sec_0_20201004_153325	CUT-PRESCISSION-ZAP-70(1-259)	37	43	FLLRQCL	H	2	10.19	9.82-10.03	47	n/a	n/a	0.016	0	542000000	447.505	n/a	n/a	n/a	n/a	447.559	n/a	n/a	n/a	n/a	0.8031	0.47	1.045	23.231	n/a	n/a	n/a		Medium
apo	15.00s	15sec_0_20201004_153325	CUT-PRESCISSION-ZAP-70(1-259)	38	42	LLRQC	H	2	3.01	2.96-3.25	68	n/a	n/a	0.011	0	180000000	317.088	n/a	n/a	n/a	n/a	317.129	n/a	n/a	n/a	n/a	0.8528	0.015	0.034	1.25	n/a	n/a	n/a		High
apo	15.00s	15sec_0_20201004_153325	CUT-PRESCISSION-ZAP-70(1-259)	38	43	LLRQCL	H	2	6.56	6.18-6.49	69	n/a	n/a	0.014	0	770000000	373.884	n/a	n/a	n/a	n/a	373.938	n/a	n/a	n/a	n/a	0.8847	0.442	0.982	27.283	n/a	n/a	n/a		Medium
apo	15.00s	15sec_0_20201004_153325	CUT-PRESCISSION-ZAP-70(1-259)	39	43	LRQCL	H	2	4.61	4.42-4.72	68	n/a	n/a	0.011	0	200000000	317.318	n/a	n/a	n/a	n/a	317.364	n/a	n/a	n/a	n/a	0.8561	0.474	1.054	39.038	n/a	n/a	n/a		High
apo	15.00s	15sec_0_20201004_153325	CUT-PRESCISSION-ZAP-70(1-259)	39	51	LRQCLRSLGGYVL	H	3	9.37	9.02-9.28	58	n/a	n/a	0.021	0.016	24000000	495.708	n/a	n/a	n/a	n/a	495.787	n/a	n/a	n/a	n/a	0.7884	1.992	6.642	67.087	n/a	n/a	n/a		Medium
apo	15.00s	15sec_0_20201004_153325	CUT-PRESCISSION-ZAP-70(1-259)	42	48	CLRSLGG	H	2	3.95	3.76-4.06	68	n/a	n/a	0.013	0	88200000	355.041	n/a	n/a	n/a	n/a	355.197	n/a	n/a	n/a	n/a	0.833	1.574	3.499	77.753	n/a	n/a	n/a		Medium
apo	15.00s	15sec_0_20201004_153325	CUT-PRESCISSION-ZAP-70(1-259)	42	51	CLRSLGGYVL	H	2	9.46	9.45-9.76	69	n/a	n/a	0.025	0	699000000	542.696	n/a	n/a	n/a	n/a	542.786	n/a	n/a	n/a	n/a	0.8933	1.559	3.464	48.116	n/a	n/a	n/a		High
apo	15.00s	15sec_0_20201004_153325	CUT-PRESCISSION-ZAP-70(1-259)	43	51	LRSLGGYVL	H	2	8.95	8.99-9.29	69	n/a	n/a	0.021	0	3660000000	490.816	n/a	n/a	n/a	n/a	490.861	n/a	n/a	n/a	n/a	0.9219	1.238	2.751	43.667	n/a	n/a	n/a		High
apo	15.00s	15sec_0_20201004_153325	CUT-PRESCISSION-ZAP-70(1-259)	44	51	RSLGGYVL	H	2	8.41	8.17-8.47	68	n/a	n/a	0.017	0	377000000	433.711	n/a	n/a	n/a	n/a	433.77	n/a	n/a	n/a	n/a	0.8329	0.697	1.549	28.69	n/a	n/a	n/a		Medium
apo	15.00s	15sec_0_20201004_153325	CUT-PRESCISSION-ZAP-70(1-259)	52	61	SLVHDVRFHH	H	2	4.7	4.51-4.71	46	n/a	n/a	0.032	0	22900000	624.373	n/a	n/a	n/a	n/a	624.397	n/a	n/a	n/a	n/a	0.8751	0.185	0.411	5.708	n/a	n/a	n/a		High
apo	15.00s	15sec_0_20201004_153325	CUT-PRESCISSION-ZAP-70(1-259)	52	61	SLVHDVRFHH	H	3	4.7	4.51-4.81	68	n/a	n/a	0.016	0	147000000	416.64	n/a	n/a	n/a	n/a	416.6	n/a	n/a	n/a	n/a	0.9079	0.162	0.541	7.515	n/a	n/a	n/a		Medium
apo	15.00s	15sec_0_20201004_153325	CUT-PRESCISSION-ZAP-70(1-259)	52	61	SLVHDVRFHH	H	4	4.7	4.48-4.78	67	n/a	n/a	0.011	0	136000000	312.706	n/a	n/a	n/a	n/a	312.709	n/a	n/a	n/a	n/a	0.9643	0.117	0.519	7.215	n/a	n/a	n/a		High
apo	15.00s	15sec_0_20201004_153325	CUT-PRESCISSION-ZAP-70(1-259)	52	63	SLVHDVRFHHFP	H	2	7.07	6.89-7.19	69	n/a	n/a	0.042	-0.001	510000000	746.507	n/a	n/a	n/a	n/a	746.516	n/a	n/a	n/a	n/a	0.9293	0.178	0.395	4.872	n/a	n/a	n/a		High
apo	15.00s	15sec_0_20201004_153325	CUT-PRESCISSION-ZAP-70(1-259)	52	63	SLVHDVRFHHFP	H	3	7.07	7.03-7.33	68	n/a	n/a	0.023	0	1250000000	498.02	n/a	n/a	n/a	n/a	498.015	n/a	n/a	n/a	n/a	0.9137	0.123	0.411	5.069	n/a	n/a	n/a		Medium
apo	15.00s	15sec_0_20201004_153325	CUT-PRESCISSION-ZAP-70(1-259)	52	63	SLVHDVRFHHFP	H	4	7.07	7.07-7.37	68	n/a	n/a	0.014	0	1170000000	373.763	n/a	n/a	n/a	n/a	373.77	n/a	n/a	n/a	n/a	0.9541	0.092	0.41	5.065	n/a	n/a	n/a		High
apo	15.00s	15sec_0_20201004_153325	CUT-PRESCISSION-ZAP-70(1-259)	52	65	SLVHDVRFHHFPIE	H	2	7.75	7.73-8.02	67	n/a	n/a	0.051	-0.001	252000000	867.659	n/a	n/a	n/a	n/a	867.678	n/a	n/a	n/a	n/a	0.9448	0.224	0.497	5.023	n/a	n/a	n/a		High
apo	15.00s	15sec_0_20201004_153325	CUT-PRESCISSION-ZAP-70(1-259)	52	65	SLVHDVRFHHFPIE	H	3	7.75	7.92-8.12	45	n/a	n/a	0.029	0	512000000	578.764	n/a	n/a	n/a	n/a	578.768	n/a	n/a	n/a	n/a	0.8792	0.099	0.33	3.337	n/a	n/a	n/a		High
apo	15.00s	15sec_0_20201004_153325	CUT-PRESCISSION-ZAP-70(1-259)	52	65	SLVHDVRFHHFPIE	H	4	7.75	7.72-8.02	67	n/a	n/a	0.018	0	1580000000	434.333	n/a	n/a	n/a	n/a	434.335	n/a	n/a	n/a	n/a	0.941	0.09	0.399	4.034	n/a	n/a	n/a		High
apo	15.00s	15sec_0_20201004_153325	CUT-PRESCISSION-ZAP-70(1-259)	52	65	SLVHDVRFHHFPIE	H	5	7.75	7.87-8.17	68	n/a	n/a	0.013	0	49100000	347.644	n/a	n/a	n/a	n/a	347.65	n/a	n/a	n/a	n/a	0.8958	0.059	0.33	3.328	n/a	n/a	n/a		High
apo	15.00s	15sec_0_20201004_153325	CUT-PRESCISSION-ZAP-70(1-259)	52	66	SLVHDVRFHHFPIER	H	2	6.83	6.90-7.10	46	n/a	n/a	0.055	-0.001	31600000	945.849	n/a	n/a	n/a	n/a	945.905	n/a	n/a	n/a	n/a	0.9124	0.368	0.818	7.57	n/a	n/a	n/a		Medium
apo	15.00s	15sec_0_20201004_153325	CUT-PRESCISSION-ZAP-70(1-259)	52	66	SLVHDVRFHHFPIER	H	3	6.83	6.95-7.25	68	n/a	n/a	0.031	0	411000000	630.96	n/a	n/a	n/a	n/a	630.949	n/a	n/a	n/a	n/a	0.9446	0.243	0.809	7.487	n/a	n/a	n/a		High
apo	15.00s	15sec_0_20201004_153325	CUT-PRESCISSION-ZAP-70(1-259)	52	66	SLVHDVRFHHFPIER	H	4	6.83	6.96-7.26	68	n/a	n/a	0.019	0	1070000000	473.462	n/a	n/a	n/a	n/a	473.464	n/a	n/a	n/a	n/a	0.9703	0.177	0.786	7.282	n/a	n/a	n/a		High
apo	15.00s	15sec_0_20201004_153325	CUT-PRESCISSION-ZAP-70(1-259)	52	66	SLVHDVRFHHFPIER	H	5	6.83	6.93-7.23	68	n/a	n/a	0.014	0	935000000	378.967	n/a	n/a	n/a	n/a	378.971	n/a	n/a	n/a	n/a	0.9736	0.138	0.768	7.109	n/a	n/a	n/a		High
apo	15.00s	15sec_0_20201004_153325	CUT-PRESCISSION-ZAP-70(1-259)	52	66	SLVHDVRFHHFPIER	H	6	6.83	7.14-7.34	46	n/a	n/a	0.011	0	5800000	315.962	n/a	n/a	n/a	n/a	315.966	n/a	n/a	n/a	n/a	0.9245	0.114	0.759	7.03	n/a	n/a	n/a		High
apo	15.00s	15sec_0_20201004_153325	CUT-PRESCISSION-ZAP-70(1-259)	53	63	LVHDVRFHHFP	H	3	5.75	5.70-6.10	90	n/a	n/a	0.018	0	9420000	469.105	n/a	n/a	n/a	n/a	468.872	n/a	n/a	n/a	n/a	0.6895	0.075	0.249	3.461	n/a	n/a	n/a		Medium
apo	15.00s	15sec_0_20201004_153325	CUT-PRESCISSION-ZAP-70(1-259)	54	58	VHDVR	H	2	3.11	3.09-3.39	68	n/a	n/a	0.011	0	93400000	313.527	n/a	n/a	n/a	n/a	313.417	n/a	n/a	n/a	n/a	0.8334	0.166	0.369	13.667	n/a	n/a	n/a		Medium
apo	15.00s	15sec_0_20201004_153325	CUT-PRESCISSION-ZAP-70(1-259)	56	63	DVRFHHFP	H	2	5.81	5.92-6.22	68	n/a	n/a	0.026	0	778000000	528.237	n/a	n/a	n/a	n/a	528.244	n/a	n/a	n/a	n/a	0.928	0.162	0.36	8.003	n/a	n/a	n/a		Medium
apo	15.00s	15sec_0_20201004_153325	CUT-PRESCISSION-ZAP-70(1-259)	56	63	DVRFHHFP	H	3	5.81	5.93-6.23	68	n/a	n/a	0.013	0	3270000000	352.497	n/a	n/a	n/a	n/a	352.503	n/a	n/a	n/a	n/a	0.9584	0.11	0.366	8.134	n/a	n/a	n/a		High
apo	15.00s	15sec_0_20201004_153325	CUT-PRESCISSION-ZAP-70(1-259)	56	65	DVRFHHFPIE	H	3	7.18	7.30-7.60	68	n/a	n/a	0.019	0	283000000	433.277	n/a	n/a	n/a	n/a	433.268	n/a	n/a	n/a	n/a	0.9142	0.134	0.446	7.074	n/a	n/a	n/a		Medium
apo	15.00s	15sec_0_20201004_153325	CUT-PRESCISSION-ZAP-70(1-259)	56	66	DVRFHHFPIER	H	3	5.99	6.03-6.33	68	n/a	n/a	0.022	0	575000000	485.543	n/a	n/a	n/a	n/a	485.424	n/a	n/a	n/a	n/a	0.819	0.201	0.671	9.318	n/a	n/a	n/a		Medium
apo	15.00s	15sec_0_20201004_153325	CUT-PRESCISSION-ZAP-70(1-259)	56	66	DVRFHHFPIER	H	4	5.99	6.09-6.39	68	n/a	n/a	0.014	0	1250000000	364.317	n/a	n/a	n/a	n/a	364.324	n/a	n/a	n/a	n/a	0.9185	0.159	0.705	9.797	n/a	n/a	n/a		High
apo	15.00s	15sec_0_20201004_153325	CUT-PRESCISSION-ZAP-70(1-259)	56	68	DVRFHHFPIERQL	H	3	7.13	7.01-7.41	91	n/a	n/a	0.028	0.025	537000000	566.069	n/a	n/a	n/a	n/a	566.111	n/a	n/a	n/a	n/a	0.7007	0.466	1.553	17.258	n/a	n/a	n/a		Medium
apo	15.00s	15sec_0_20201004_153325	CUT-PRESCISSION-ZAP-70(1-259)	56	68	DVRFHHFPIERQL	H	4	7.13	7.04-7.24	46	n/a	n/a	0.016	0	64100000	424.821	n/a	n/a	n/a	n/a	424.83	n/a	n/a	n/a	n/a	0.9041	0.361	1.607	17.851	n/a	n/a	n/a		Medium
apo	15.00s	15sec_0_20201004_153325	CUT-PRESCISSION-ZAP-70(1-259)	56	69	DVRFHHFPIERQLN	H	4	6.8	6.70-7.00	68	n/a	n/a	0.018	0	55300000	453.559	n/a	n/a	n/a	n/a	453.568	n/a	n/a	n/a	n/a	0.929	0.553	2.457	24.816	n/a	n/a	n/a		Medium
apo	15.00s	15sec_0_20201004_153325	CUT-PRESCISSION-ZAP-70(1-259)	57	63	VRFHHFP	H	2	4.89	4.94-5.24	68	n/a	n/a	0.02	0	43500000	470.726	n/a	n/a	n/a	n/a	470.643	n/a	n/a	n/a	n/a	0.8518	0.005	0.011	0.308	n/a	n/a	n/a		Medium
apo	15.00s	15sec_0_20201004_153325	CUT-PRESCISSION-ZAP-70(1-259)	57	63	VRFHHFP	H	3	4.89	4.93-5.23	68	n/a	n/a	0.011	0	139000000	314.078	n/a	n/a	n/a	n/a	314.09	n/a	n/a	n/a	n/a	0.9385	0.056	0.188	5.23	n/a	n/a	n/a		High
apo	15.00s	15sec_0_20201004_153325	CUT-PRESCISSION-ZAP-70(1-259)	57	65	VRFHHFPIE	H	3	6.22	6.06-6.45	90	n/a	n/a	0.014	0	7060000	395.289	n/a	n/a	n/a	n/a	394.856	n/a	n/a	n/a	n/a	0.5345	0.478	1.595	29.531	n/a	n/a	n/a		Medium
apo	15.00s	15sec_0_20201004_153325	CUT-PRESCISSION-ZAP-70(1-259)	57	66	VRFHHFPIER	H	2	5.29	5.38-5.58	46	n/a	n/a	0.03	0	5120000	669.831	n/a	n/a	n/a	n/a	669.861	n/a	n/a	n/a	n/a	0.8353	0.134	0.297	4.717	n/a	n/a	n/a		Medium
apo	15.00s	15sec_0_20201004_153325	CUT-PRESCISSION-ZAP-70(1-259)	57	66	VRFHHFPIER	H	3	5.29	5.08-5.38	68	n/a	n/a	0.019	0	25900000	447.004	n/a	n/a	n/a	n/a	446.956	n/a	n/a	n/a	n/a	0.7868	0.151	0.503	7.986	n/a	n/a	n/a		Medium
apo	15.00s	15sec_0_20201004_153325	CUT-PRESCISSION-ZAP-70(1-259)	57	66	VRFHHFPIER	H	4	5.29	5.30-5.60	68	n/a	n/a	0.012	0	132000000	335.461	n/a	n/a	n/a	n/a	335.453	n/a	n/a	n/a	n/a	0.9493	0.081	0.361	5.724	n/a	n/a	n/a		High
apo	15.00s	15sec_0_20201004_153325	CUT-PRESCISSION-ZAP-70(1-259)	57	68	VRFHHFPIERQL	H	3	6.86	5.39-5.70	69	n/a	n/a	0.023	0.003	181000000	528.183	n/a	n/a	n/a	n/a	528.171	n/a	n/a	n/a	n/a	0.9204	0.835	2.784	34.373	n/a	n/a	n/a		Medium
apo	15.00s	15sec_0_20201004_153325	CUT-PRESCISSION-ZAP-70(1-259)	59	63	FHHFP	H	2	4.46	4.54-4.84	68	n/a	n/a	0.011	0	459000000	342.873	n/a	n/a	n/a	n/a	342.889	n/a	n/a	n/a	n/a	0.8613	0.007	0.015	0.853	n/a	n/a	n/a		Medium
apo	15.00s	15sec_0_20201004_153325	CUT-PRESCISSION-ZAP-70(1-259)	59	65	FHHFPIE	H	2	6.22	6.28-6.57	68	n/a	n/a	0.022	0	32000000	464.063	n/a	n/a	n/a	n/a	464.03	n/a	n/a	n/a	n/a	0.736	-0.004	-0.008	-0.232	n/a	n/a	n/a		Medium
apo	15.00s	15sec_0_20201004_153325	CUT-PRESCISSION-ZAP-70(1-259)	59	66	FHHFPIER	H	2	5.11	5.08-5.27	45	n/a	n/a	0.027	0	11600000	542.335	n/a	n/a	n/a	n/a	542.282	n/a	n/a	n/a	n/a	0.8007	0.079	0.175	3.89	n/a	n/a	n/a		Medium
apo	15.00s	15sec_0_20201004_153325	CUT-PRESCISSION-ZAP-70(1-259)	59	66	FHHFPIER	H	3	5.11	5.04-5.34	68	n/a	n/a	0.014	0	158000000	361.86	n/a	n/a	n/a	n/a	361.87	n/a	n/a	n/a	n/a	0.8902	0.12	0.399	8.875	n/a	n/a	n/a		High
apo	15.00s	15sec_0_20201004_153325	CUT-PRESCISSION-ZAP-70(1-259)	61	66	HFPIER	H	2	4.14	4.07-4.32	58	n/a	n/a	0.017	0	179000000	400.174	n/a	n/a	n/a	n/a	400.187	n/a	n/a	n/a	n/a	0.9044	0.214	0.475	17.581	n/a	n/a	n/a		High
apo	15.00s	15sec_0_20201004_153325	CUT-PRESCISSION-ZAP-70(1-259)	62	66	FPIER	H	2	4.34	4.36-4.66	68	n/a	n/a	0.012	0	223000000	331.632	n/a	n/a	n/a	n/a	331.65	n/a	n/a	n/a	n/a	0.9285	0.257	0.572	21.175	n/a	n/a	n/a		High
apo	15.00s	15sec_0_20201004_153325	CUT-PRESCISSION-ZAP-70(1-259)	64	68	IERQL	H	2	3.36	3.29-3.50	49	n/a	n/a	0.011	0	347000000	330.601	n/a	n/a	n/a	n/a	330.614	n/a	n/a	n/a	n/a	0.9209	0.73	1.623	60.12	n/a	n/a	n/a		Medium
apo	15.00s	15sec_0_20201004_153325	CUT-PRESCISSION-ZAP-70(1-259)	64	71	IERQLNGT	H	2	3	2.77-3.07	68	n/a	n/a	0.019	0	89900000	467.552	n/a	n/a	n/a	n/a	467.612	n/a	n/a	n/a	n/a	0.9226	1.55	3.445	63.789	n/a	n/a	n/a		High
apo	15.00s	15sec_0_20201004_153325	CUT-PRESCISSION-ZAP-70(1-259)	64	72	IERQLNGTY	H	2	4.62	4.58-4.88	68	n/a	n/a	0.025	0	56200000	549.281	n/a	n/a	n/a	n/a	549.143	n/a	n/a	n/a	n/a	0.8175	1.667	3.703	58.785	n/a	n/a	n/a		Medium
apo	15.00s	15sec_0_20201004_153325	CUT-PRESCISSION-ZAP-70(1-259)	66	81	RQLNGTYAIAGGKAHC	H	3	4.55	4.52-4.72	45	n/a	n/a	0.025	0	18900000	556.478	n/a	n/a	n/a	n/a	556.497	n/a	n/a	n/a	n/a	0.904	2.223	7.409	58.8	n/a	n/a	n/a		High
apo	15.00s	15sec_0_20201004_153325	CUT-PRESCISSION-ZAP-70(1-259)	69	81	NGTYAIAGGKAHC	H	2	4.08	3.93-4.23	68	n/a	n/a	0.03	0	292000000	634.379	n/a	n/a	n/a	n/a	634.491	n/a	n/a	n/a	n/a	0.9223	2.195	4.877	49.265	n/a	n/a	n/a		Medium
apo	15.00s	15sec_0_20201004_153325	CUT-PRESCISSION-ZAP-70(1-259)	69	81	NGTYAIAGGKAHC	H	3	4.08	3.98-4.28	68	n/a	n/a	0.016	0	699000000	423.249	n/a	n/a	n/a	n/a	423.332	n/a	n/a	n/a	n/a	0.9116	1.458	4.859	49.081	n/a	n/a	n/a		Medium
apo	15.00s	15sec_0_20201004_153325	CUT-PRESCISSION-ZAP-70(1-259)	69	84	NGTYAIAGGKAHCGPA	H	2	4.49	4.21-4.52	69	n/a	n/a	0.04	-0.001	387000000	747.095	n/a	n/a	n/a	n/a	747.228	n/a	n/a	n/a	n/a	0.9105	2.283	5.074	43.367	n/a	n/a	n/a		High
apo	15.00s	15sec_0_20201004_153325	CUT-PRESCISSION-ZAP-70(1-259)	69	84	NGTYAIAGGKAHCGPA	H	3	4.49	4.21-4.52	69	n/a	n/a	0.021	0	1140000000	498.401	n/a	n/a	n/a	n/a	498.478	n/a	n/a	n/a	n/a	0.9228	1.525	5.082	43.433	n/a	n/a	n/a		High
apo	15.00s	15sec_0_20201004_153325	CUT-PRESCISSION-ZAP-70(1-259)	70	78	GTYAIAGGK	H	2	3.52	3.49-3.69	46	n/a	n/a	0.015	0	10200000	420.778	n/a	n/a	n/a	n/a	420.969	n/a	n/a	n/a	n/a	0.7809	1.312	2.915	46.265	n/a	n/a	n/a		Medium
apo	15.00s	15sec_0_20201004_153325	CUT-PRESCISSION-ZAP-70(1-259)	70	84	GTYAIAGGKAHCGPA	H	2	4.28	4.20-4.51	69	n/a	n/a	0.035	0	82500000	689.832	n/a	n/a	n/a	n/a	690.011	n/a	n/a	n/a	n/a	0.8887	2.108	4.686	43.384	n/a	n/a	n/a		High
apo	15.00s	15sec_0_20201004_153325	CUT-PRESCISSION-ZAP-70(1-259)	70	84	GTYAIAGGKAHCGPA	H	3	4.28	4.26-4.55	66	n/a	n/a	0.018	0	228000000	460.231	n/a	n/a	n/a	n/a	460.325	n/a	n/a	n/a	n/a	0.9025	1.396	4.652	43.074	n/a	n/a	n/a		High
apo	15.00s	15sec_0_20201004_153325	CUT-PRESCISSION-ZAP-70(1-259)	72	81	YAIAGGKAHC	H	2	3.46	3.45-3.70	57	n/a	n/a	0.022	0	39900000	497.955	n/a	n/a	n/a	n/a	498.202	n/a	n/a	n/a	n/a	0.7895	1.908	4.239	58.877	n/a	n/a	n/a		Medium
apo	15.00s	15sec_0_20201004_153325	CUT-PRESCISSION-ZAP-70(1-259)	72	81	YAIAGGKAHC	H	3	3.46	3.41-3.70	68	n/a	n/a	0.012	0	90800000	332.334	n/a	n/a	n/a	n/a	332.486	n/a	n/a	n/a	n/a	0.826	1.306	4.352	60.446	n/a	n/a	n/a		Medium
apo	15.00s	15sec_0_20201004_153325	CUT-PRESCISSION-ZAP-70(1-259)	73	84	AIAGGKAHCGPA	H	2	2.38	2.31-2.52	48	n/a	n/a	0.023	0	25000000	529.044	n/a	n/a	n/a	n/a	529.387	n/a	n/a	n/a	n/a	0.8163	1.97	4.378	54.048	n/a	n/a	n/a		Medium
apo	15.00s	15sec_0_20201004_153325	CUT-PRESCISSION-ZAP-70(1-259)	73	84	AIAGGKAHCGPA	H	3	2.38	2.31-2.61	68	n/a	n/a	0.013	0	78100000	353.027	n/a	n/a	n/a	n/a	353.248	n/a	n/a	n/a	n/a	0.8129	1.245	4.149	51.222	n/a	n/a	n/a		Medium
apo	15.00s	15sec_0_20201004_153325	CUT-PRESCISSION-ZAP-70(1-259)	73	86	AIAGGKAHCGPAEL	H	2	5.15	4.88-5.18	69	n/a	n/a	0.031	0	185000000	650.074	n/a	n/a	n/a	n/a	650.555	n/a	n/a	n/a	n/a	0.7704	1.854	4.119	41.611	n/a	n/a	n/a		Medium
apo	15.00s	15sec_0_20201004_153325	CUT-PRESCISSION-ZAP-70(1-259)	74	84	IAGGKAHCGPA	H	2	2.29	2.30-2.51	48	n/a	n/a	0.02	0	19600000	493.171	n/a	n/a	n/a	n/a	493.377	n/a	n/a	n/a	n/a	0.8473	1.631	3.624	50.333	n/a	n/a	n/a		Medium
apo	15.00s	15sec_0_20201004_153325	CUT-PRESCISSION-ZAP-70(1-259)	74	84	IAGGKAHCGPA	H	3	2.29	2.21-2.50	67	n/a	n/a	0.011	0	40200000	329.108	n/a	n/a	n/a	n/a	329.238	n/a	n/a	n/a	n/a	0.8335	1.088	3.628	50.382	n/a	n/a	n/a		Medium
apo	15.00s	15sec_0_20201004_153325	CUT-PRESCISSION-ZAP-70(1-259)	75	84	AGGKAHCGPA	H	2	2.42	2.26-2.55	68	n/a	n/a	0.017	0	12700000	436.656	n/a	n/a	n/a	n/a	436.786	n/a	n/a	n/a	n/a	0.7969	1.699	3.775	59.915	n/a	n/a	n/a		Medium
apo	15.00s	15sec_0_20201004_153325	CUT-PRESCISSION-ZAP-70(1-259)	76	86	GGKAHCGPAEL	H	3	4.25	4.03-4.23	46	n/a	n/a	0.012	0	34500000	348.099	n/a	n/a	n/a	n/a	348.214	n/a	n/a	n/a	n/a	0.8108	0.719	2.395	33.27	n/a	n/a	n/a		Medium
apo	15.00s	15sec_0_20201004_153325	CUT-PRESCISSION-ZAP-70(1-259)	77	86	GKAHCGPAEL	H	2	4.06	3.98-4.18	45	n/a	n/a	0.022	0	22500000	493.306	n/a	n/a	n/a	n/a	493.004	n/a	n/a	n/a	n/a	0.7302	1.259	2.798	44.414	n/a	n/a	n/a		Medium
apo	15.00s	15sec_0_20201004_153325	CUT-PRESCISSION-ZAP-70(1-259)	88	92	EFYSR	H	2	4	3.84-4.14	68	n/a	n/a	0.013	0	70200000	351.755	n/a	n/a	n/a	n/a	351.784	n/a	n/a	n/a	n/a	0.9429	0.433	0.961	35.603	n/a	n/a	n/a		Medium
apo	15.00s	15sec_0_20201004_153325	CUT-PRESCISSION-ZAP-70(1-259)	89	94	FYSRDP	H	2	3.59	3.44-3.70	60	n/a	n/a	0.015	0	224000000	393.588	n/a	n/a	n/a	n/a	393.599	n/a	n/a	n/a	n/a	0.9465	0.671	1.49	55.203	n/a	n/a	n/a		High
apo	15.00s	15sec_0_20201004_153325	CUT-PRESCISSION-ZAP-70(1-259)	89	98	FYSRDPDGLP	H	2	7.01	6.93-7.13	46	n/a	n/a	0.026	0	66800000	585.064	n/a	n/a	n/a	n/a	585.134	n/a	n/a	n/a	n/a	0.9096	0.96	2.134	39.524	n/a	n/a	n/a		High
apo	15.00s	15sec_0_20201004_153325	CUT-PRESCISSION-ZAP-70(1-259)	89	100	FYSRDPDGLPCN	H	2	6.65	6.47-6.77	68	n/a	n/a	0.034	0	1100000000	693.928	n/a	n/a	n/a	n/a	693.961	n/a	n/a	n/a	n/a	0.9488	1.191	2.647	36.76	n/a	n/a	n/a		High
apo	15.00s	15sec_0_20201004_153325	CUT-PRESCISSION-ZAP-70(1-259)	89	101	FYSRDPDGLPCNL	H	2	9.33	9.25-9.46	48	n/a	n/a	0.038	0	28300000	750.104	n/a	n/a	n/a	n/a	750.195	n/a	n/a	n/a	n/a	0.8479	0.709	1.576	19.451	n/a	n/a	n/a		Medium
apo	15.00s	15sec_0_20201004_153325	CUT-PRESCISSION-ZAP-70(1-259)	90	94	YSRDP	H	2	2.41	2.32-2.52	46	n/a	n/a	0.01	0	980000	319.791	n/a	n/a	n/a	n/a	319.833	n/a	n/a	n/a	n/a	0.7939	0.504	1.119	62.185	n/a	n/a	n/a		Medium
apo	15.00s	15sec_0_20201004_153325	CUT-PRESCISSION-ZAP-70(1-259)	90	98	YSRDPDGLP	H	2	5.46	5.58-5.88	68	n/a	n/a	0.022	0	210000000	511.509	n/a	n/a	n/a	n/a	511.561	n/a	n/a	n/a	n/a	0.9292	0.986	2.191	48.696	n/a	n/a	n/a		High
apo	15.00s	15sec_0_20201004_153325	CUT-PRESCISSION-ZAP-70(1-259)	90	99	YSRDPDGLPC	H	2	6.44	6.10-6.40	68	n/a	n/a	0.025	0	173000000	563.035	n/a	n/a	n/a	n/a	563.106	n/a	n/a	n/a	n/a	0.9146	0.933	2.073	38.398	n/a	n/a	n/a		High
apo	15.00s	15sec_0_20201004_153325	CUT-PRESCISSION-ZAP-70(1-259)	90	100	YSRDPDGLPCN	H	2	4.95	5.15-5.46	69	n/a	n/a	0.029	0	2120000000	620.341	n/a	n/a	n/a	n/a	620.4	n/a	n/a	n/a	n/a	0.9382	1.193	2.652	42.094	n/a	n/a	n/a		High
apo	15.00s	15sec_0_20201004_153325	CUT-PRESCISSION-ZAP-70(1-259)	90	100	YSRDPDGLPCN	H	2	5.98	5.69-5.89	45	n/a	n/a	0.029	0	305000000	620.305	n/a	n/a	n/a	n/a	620.362	n/a	n/a	n/a	n/a	0.9334	1.161	2.579	40.942	n/a	n/a	n/a		High
apo	15.00s	15sec_0_20201004_153325	CUT-PRESCISSION-ZAP-70(1-259)	90	101	YSRDPDGLPCNL	H	2	8.64	8.70-8.93	54	n/a	n/a	0.033	0	47300000	676.395	n/a	n/a	n/a	n/a	676.431	n/a	n/a	n/a	n/a	0.8053	0.663	1.473	20.464	n/a	n/a	n/a		Medium
apo	15.00s	15sec_0_20201004_153325	CUT-PRESCISSION-ZAP-70(1-259)	90	104	YSRDPDGLPCNLRKP	H	4	6.15	5.96-6.16	45	n/a	n/a	0.016	0	22700000	434.468	n/a	n/a	n/a	n/a	434.261	n/a	n/a	n/a	n/a	0.7742	0.394	1.752	19.462	n/a	n/a	n/a		Medium
apo	15.00s	15sec_0_20201004_153325	CUT-PRESCISSION-ZAP-70(1-259)	95	104	DGLPCNLRKP	H	3	5.86	5.83-6.13	68	n/a	n/a	0.014	0	23200000	372.039	n/a	n/a	n/a	n/a	371.967	n/a	n/a	n/a	n/a	0.7567	0.179	0.598	11.076	n/a	n/a	n/a		Medium
apo	15.00s	15sec_0_20201004_153325	CUT-PRESCISSION-ZAP-70(1-259)	96	104	GLPCNLRKP	H	3	5.45	5.25-5.65	91	n/a	n/a	0.012	0	48900000	333.735	n/a	n/a	n/a	n/a	333.592	n/a	n/a	n/a	n/a	0.7843	0.247	0.822	18.265	n/a	n/a	n/a		Medium
apo	15.00s	15sec_0_20201004_153325	CUT-PRESCISSION-ZAP-70(1-259)	100	104	NLRKP	H	2	2.37	2.25-2.45	47	n/a	n/a	0.011	0	4740000	314.466	n/a	n/a	n/a	n/a	314.471	n/a	n/a	n/a	n/a	0.9101	0.1	0.223	12.397	n/a	n/a	n/a		Medium
apo	15.00s	15sec_0_20201004_153325	CUT-PRESCISSION-ZAP-70(1-259)	100	108	NLRKPCNRP	H	3	2.24	2.26-2.45	45	n/a	n/a	0.014	0	11700000	367.038	n/a	n/a	n/a	n/a	367.047	n/a	n/a	n/a	n/a	0.8768	0.248	0.827	18.38	n/a	n/a	n/a		Medium
apo	15.00s	15sec_0_20201004_153325	CUT-PRESCISSION-ZAP-70(1-259)	100	109	NLRKPCNRPS	H	3	2.29	2.42-2.62	46	n/a	n/a	0.014	-0.013	14400000	396.525	n/a	n/a	n/a	n/a	396.558	n/a	n/a	n/a	n/a	0.7431	0.658	2.194	40.624	n/a	n/a	n/a		Medium
apo	15.00s	15sec_0_20201004_153325	CUT-PRESCISSION-ZAP-70(1-259)	100	111	NLRKPCNRPSGL	H	2	3.76	3.51-3.81	68	n/a	n/a	0.033	-0.001	16000000	679.346	n/a	n/a	n/a	n/a	679.52	n/a	n/a	n/a	n/a	0.8477	1.085	2.412	33.502	n/a	n/a	n/a		Medium
apo	15.00s	15sec_0_20201004_153325	CUT-PRESCISSION-ZAP-70(1-259)	100	111	NLRKPCNRPSGL	H	3	3.76	3.57-3.86	67	n/a	n/a	0.018	0	101000000	453.252	n/a	n/a	n/a	n/a	453.323	n/a	n/a	n/a	n/a	0.8613	0.728	2.426	33.7	n/a	n/a	n/a		High
apo	15.00s	15sec_0_20201004_153325	CUT-PRESCISSION-ZAP-70(1-259)	100	111	NLRKPCNRPSGL	H	4	3.76	3.58-3.78	45	n/a	n/a	0.012	0	23000000	340.194	n/a	n/a	n/a	n/a	340.272	n/a	n/a	n/a	n/a	0.8389	0.54	2.401	33.35	n/a	n/a	n/a		Medium
apo	15.00s	15sec_0_20201004_153325	CUT-PRESCISSION-ZAP-70(1-259)	100	115	NLRKPCNRPSGLEPQP	H	3	4.14	4.17-4.37	46	n/a	n/a	0.029	0	41600000	604.352	n/a	n/a	n/a	n/a	604.429	n/a	n/a	n/a	n/a	0.8454	1.349	4.496	49.954	n/a	n/a	n/a		Medium
apo	15.00s	15sec_0_20201004_153325	CUT-PRESCISSION-ZAP-70(1-259)	100	115	NLRKPCNRPSGLEPQP	H	4	4.14	4.14-4.39	56	n/a	n/a	0.018	0	48700000	453.515	n/a	n/a	n/a	n/a	453.55	n/a	n/a	n/a	n/a	0.9038	0.977	4.341	48.235	n/a	n/a	n/a		Medium
apo	15.00s	15sec_0_20201004_153325	CUT-PRESCISSION-ZAP-70(1-259)	101	108	LRKPCNRP	H	2	2.32	2.14-2.34	46	n/a	n/a	0.019	0	9720000	493.069	n/a	n/a	n/a	n/a	493.041	n/a	n/a	n/a	n/a	0.8225	0.508	1.128	31.33	n/a	n/a	n/a		Medium
apo	15.00s	15sec_0_20201004_153325	CUT-PRESCISSION-ZAP-70(1-259)	101	108	LRKPCNRP	H	3	2.32	2.17-2.37	45	n/a	n/a	0.011	0	77000000	329.014	n/a	n/a	n/a	n/a	329.031	n/a	n/a	n/a	n/a	0.9102	0.297	0.989	27.463	n/a	n/a	n/a		Medium
apo	15.00s	15sec_0_20201004_153325	CUT-PRESCISSION-ZAP-70(1-259)	101	109	LRKPCNRPS	H	3	2.15	2.13-2.34	48	n/a	n/a	0.013	0	3790000	358.245	n/a	n/a	n/a	n/a	358.276	n/a	n/a	n/a	n/a	0.8906	0.49	1.633	36.292	n/a	n/a	n/a		Medium
apo	15.00s	15sec_0_20201004_153325	CUT-PRESCISSION-ZAP-70(1-259)	101	111	LRKPCNRPSGL	H	2	3.5	3.27-3.47	46	n/a	n/a	0.029	-0.001	58400000	622.448	n/a	n/a	n/a	n/a	622.564	n/a	n/a	n/a	n/a	0.8941	1.234	2.743	43.534	n/a	n/a	n/a		High
apo	15.00s	15sec_0_20201004_153325	CUT-PRESCISSION-ZAP-70(1-259)	101	111	LRKPCNRPSGL	H	3	3.5	3.29-3.50	49	n/a	n/a	0.016	0	544000000	415.289	n/a	n/a	n/a	n/a	415.385	n/a	n/a	n/a	n/a	0.8648	0.802	2.673	42.428	n/a	n/a	n/a		Medium
apo	15.00s	15sec_0_20201004_153325	CUT-PRESCISSION-ZAP-70(1-259)	101	111	LRKPCNRPSGL	H	4	3.5	3.28-3.47	45	n/a	n/a	0.011	0	58500000	311.712	n/a	n/a	n/a	n/a	311.762	n/a	n/a	n/a	n/a	0.8425	0.599	2.664	42.291	n/a	n/a	n/a		Medium
apo	15.00s	15sec_0_20201004_153325	CUT-PRESCISSION-ZAP-70(1-259)	101	113	LRKPCNRPSGLEP	H	2	3.92	3.83-4.03	46	n/a	n/a	0.038	-0.001	15300000	735.829	n/a	n/a	n/a	n/a	735.996	n/a	n/a	n/a	n/a	0.8535	1.586	3.523	48.937	n/a	n/a	n/a		High
apo	15.00s	15sec_0_20201004_153325	CUT-PRESCISSION-ZAP-70(1-259)	101	113	LRKPCNRPSGLEP	H	3	3.92	3.82-4.02	47	n/a	n/a	0.022	0	66600000	491.021	n/a	n/a	n/a	n/a	491.043	n/a	n/a	n/a	n/a	0.9013	1.114	3.712	51.56	n/a	n/a	n/a		High
apo	15.00s	15sec_0_20201004_153325	CUT-PRESCISSION-ZAP-70(1-259)	101	113	LRKPCNRPSGLEP	H	4	3.92	3.83-4.13	68	n/a	n/a	0.013	0	37000000	368.543	n/a	n/a	n/a	n/a	368.515	n/a	n/a	n/a	n/a	0.8542	0.797	3.543	49.207	n/a	n/a	n/a		Medium
[truncated: 16,413 more rows]
